# Supplementary material for: Cis-Cardio: A comprehensive analysis platform for cardiovascular-relavant cis-regulation in human and mouse
Source: Mol Ther Nucleic Acids. 2023 Jul 27;33:655–67. doi: 10.1016/j.omtn.2023.07.030 (PMC10458290; doi:10.1016/j.omtn.2023.07.030)
Supplement: Table S1. Biosample metadata of Cis-Cardio — Sheet 1 is the metadata of samples with GEO accession number. Sheet 2 is the metadata of samples with ENCODE accession number. [file mmc2.xlsx]

## Sheet: GSM_metadata_delete
Data_ID	GSM_ID	Type_Name	Content
Cardio_02_10165	GSM1689148	Characteristic	c("strain background: ICR", "genotype/variation: Hcn4-H2BGFP", "developmental stage: postnatal day1-day3", "cell type: Sinoatrial node (SAN) cells", "chip antibody: ISL1", "chip antibody vendor: DSHB", "chip antibody cat. #: #39.4D5")
Cardio_02_10165	GSM1689148	Description	SAN_ChIP-seq_ISL1
Cardio_02_10165	GSM1689148	Cell growth	SANs from Hcn4-H2BGFP mice at postnatal day 1-day 3 were digested with Collagenase II (1mg/ml)/Trypsin (0.1%) for ten minutes with periodical pipetting, and clear supernatants were collected. The digestion was repeated until SAN tissue was totally digested. The cell suspension was filtered through a 40um filter unit (Fisher). SAN cells were resuspended in 0.5ml DMEM medium and kept on ice and FAC…
Cardio_02_10165	GSM1689148	Platform	GPL17021
Cardio_02_10165	GSM1689148	Series ID	GSE68974
Cardio_01_10140	GSM2066618	Characteristic	c("cell type: foreskin fibroblast", "treatment: reprogramming", "time: D6", "chip antibody: H3K4me3 (Millipore, catalog# 17-614, lot# 2109590)")
Cardio_01_10140	GSM2066618	Cell growth	Cells were grown in standard fibroblast culture medium (HFFs), reprogramming medium (D6), and cardiac induction medium (D11) at 37°C.
Cardio_01_10140	GSM2066618	Platform	GPL16791
Cardio_01_10140	GSM2066618	Series ID	GSE78096
Cardio_01_10140	GSM2066618	Tretment	Cells were treated with reprogramming small molecules for 6 days (D6), and then treated with cardiac inductive molecules for another 5 days (D11).
Cardio_01_10141	GSM2066619	Characteristic	c("cell type: foreskin fibroblast", "treatment: reprogramming", "time: D11", "chip antibody: H3K4me3 (Millipore, catalog# 17-614, lot# 2109590)")
Cardio_01_10141	GSM2066619	Cell growth	Cells were grown in standard fibroblast culture medium (HFFs), reprogramming medium (D6), and cardiac induction medium (D11) at 37°C.
Cardio_01_10141	GSM2066619	Platform	GPL16791
Cardio_01_10141	GSM2066619	Series ID	GSE78096
Cardio_01_10141	GSM2066619	Tretment	Cells were treated with reprogramming small molecules for 6 days (D6), and then treated with cardiac inductive molecules for another 5 days (D11).
Cardio_01_10070	GSM2066621	Characteristic	c("cell type: foreskin fibroblast", "treatment: reprogramming", "time: D6", "chip antibody: H3K27me3 (Millipore, catalog# 17-622, lot# 2135434)")
Cardio_01_10070	GSM2066621	Cell growth	Cells were grown in standard fibroblast culture medium (HFFs), reprogramming medium (D6), and cardiac induction medium (D11) at 37°C.
Cardio_01_10070	GSM2066621	Platform	GPL16791
Cardio_01_10070	GSM2066621	Series ID	GSE78096
Cardio_01_10070	GSM2066621	Tretment	Cells were treated with reprogramming small molecules for 6 days (D6), and then treated with cardiac inductive molecules for another 5 days (D11).
Cardio_01_10071	GSM2066622	Characteristic	c("cell type: foreskin fibroblast", "treatment: reprogramming", "time: D11", "chip antibody: H3K27me3 (Millipore, catalog# 17-622, lot# 2135434)")
Cardio_01_10071	GSM2066622	Cell growth	Cells were grown in standard fibroblast culture medium (HFFs), reprogramming medium (D6), and cardiac induction medium (D11) at 37°C.
Cardio_01_10071	GSM2066622	Platform	GPL16791
Cardio_01_10071	GSM2066622	Series ID	GSE78096
Cardio_01_10071	GSM2066622	Tretment	Cells were treated with reprogramming small molecules for 6 days (D6), and then treated with cardiac inductive molecules for another 5 days (D11).
Cardio_01_10041	GSM2066624	Characteristic	c("cell type: foreskin fibroblast", "treatment: reprogramming", "time: D6", "chip antibody: H3K27ac (Millipore, catalog# 17-683, lot# 2510209)")
Cardio_01_10041	GSM2066624	Cell growth	Cells were grown in standard fibroblast culture medium (HFFs), reprogramming medium (D6), and cardiac induction medium (D11) at 37°C.
Cardio_01_10041	GSM2066624	Platform	GPL16791
Cardio_01_10041	GSM2066624	Series ID	GSE78096
Cardio_01_10041	GSM2066624	Tretment	Cells were treated with reprogramming small molecules for 6 days (D6), and then treated with cardiac inductive molecules for another 5 days (D11).
Cardio_01_10042	GSM2066625	Characteristic	c("cell type: foreskin fibroblast", "treatment: reprogramming", "time: D11", "chip antibody: H3K27ac (Millipore, catalog# 17-683, lot# 2510209)")
Cardio_01_10042	GSM2066625	Cell growth	Cells were grown in standard fibroblast culture medium (HFFs), reprogramming medium (D6), and cardiac induction medium (D11) at 37°C.
Cardio_01_10042	GSM2066625	Platform	GPL16791
Cardio_01_10042	GSM2066625	Series ID	GSE78096
Cardio_01_10042	GSM2066625	Tretment	Cells were treated with reprogramming small molecules for 6 days (D6), and then treated with cardiac inductive molecules for another 5 days (D11).
Cardio_02_10324	GSM1162577	Characteristic	c("developmenta stage: 12-week postnatal", "tissue: whole heart", "chip-seq antibody: Anti-FLAG M2 Affinity Gel (Sigma)")
Cardio_02_10324	GSM1162577	Platform	GPL16331
Cardio_02_10324	GSM1162577	Series ID	c("GSE47928", "GSE50401")
Cardio_02_10031	GSM1369681	Characteristic	c("tissue: whole heart", "pathology: Postnatal heart", "age: 1-2 day", "strain: C57BL/6", "chip antibody: anti-GTF2B (sc-225)")
Cardio_02_10031	GSM1369681	Cell growth	Hearts from 1-2day old C57Bl/6 mice undergoing physiological postnatal growth were extracted.
Cardio_02_10031	GSM1369681	Platform	GPL13112
Cardio_02_10031	GSM1369681	Series ID	GSE56813
Cardio_02_10031	GSM1369681	Tretment	C57Bl/6 mice (12wks, ~26gms, male) were subjecetd to transaortic coartation (standard protocol described in detail in related publication Sayed et al, 2013) for 4days before hearts were extracted for analysis.
Cardio_02_10017	GSM807737	Characteristic	c("strain: CD-1", "gender: mixed", "developmental stage: postnatal day 2", "tissue: heart", "chip antibody: anti-acetyl-CBP/p300 (rabbit polyclonal)", "chip antibody vendor: Cell signaling technology", "catalog/batch number: 4771/lot 2")
Cardio_02_10017	GSM807737	Description	Tissue pooled from 15 postnatal day2 mice, Chromatin IP against AcCBP/p300
Cardio_02_10017	GSM807737	Platform	GPL9185
Cardio_02_10017	GSM807737	Series ID	GSE32587
Cardio_02_10191	GSM1225098	Characteristic	c("pathology/age: Postnatal heart / 1-2day old pups", "strain: C57BL/6", "antibody: anti-pol II CTD (abcam ab5095)")
Cardio_02_10191	GSM1225098	Cell growth	Hearts from 1-2day old C57Bl/6 mice undergoing physiological postnatal growth were extracted.
Cardio_02_10191	GSM1225098	Platform	GPL9250
Cardio_02_10191	GSM1225098	Series ID	GSE50637
Cardio_02_10191	GSM1225098	Tretment	C57Bl/6 mice (12wks, ~26gms, male) were subjecetd to transaortic coartation (standard protocol described in detail in related publication Sayed et al, 2013) for 4days before hearts were extracted for analysis.
Cardio_02_10142	GSM1225101	Characteristic	c("pathology/age: Postnatal heart / 1-2day old pups", "strain: C57BL/6", "antibody: anti-H3K9ac (active motif 39918)")
Cardio_02_10142	GSM1225101	Cell growth	Hearts from 1-2day old C57Bl/6 mice undergoing physiological postnatal growth were extracted.
Cardio_02_10142	GSM1225101	Platform	GPL9250
Cardio_02_10142	GSM1225101	Series ID	GSE50637
Cardio_02_10142	GSM1225101	Tretment	C57Bl/6 mice (12wks, ~26gms, male) were subjecetd to transaortic coartation (standard protocol described in detail in related publication Sayed et al, 2013) for 4days before hearts were extracted for analysis.
Cardio_02_10238	GSM2108810	Characteristic	c("cell type: P19Cl6 during cardiomyocytes differentiation", "chip antibody: H3k27Ac")
Cardio_02_10238	GSM2108810	Cell growth	P19CL6 cells were grown in Dulbecco-Modified Minimal Essential Medium supplemented with 10% fetal bovine serum.
Cardio_02_10238	GSM2108810	Platform	GPL17021
Cardio_02_10238	GSM2108810	Series ID	GSE79941
Cardio_02_10238	GSM2108810	Tretment	For cardiomyocytes differentiation and transient transfection the cells were plated on a tissue culture dish with Non-targeting SiRNA or Tbx1 SiRNA. 20 hours later the medium was replaced with a growth medium containing 10 渭M 5-Aza and 1mM TCP or saline solution for 24 h. After 24 hours the cells were collected and processed for further analysis. For mice drug treatment, Intraperitoneal injection…
Cardio_02_10237	GSM2108809	Characteristic	c("cell type: P19Cl6 during cardiomyocytes differentiation", "chip antibody: H3k27Ac")
Cardio_02_10237	GSM2108809	Cell growth	P19CL6 cells were grown in Dulbecco-Modified Minimal Essential Medium supplemented with 10% fetal bovine serum.
Cardio_02_10237	GSM2108809	Platform	GPL17021
Cardio_02_10237	GSM2108809	Series ID	GSE79941
Cardio_02_10237	GSM2108809	Tretment	For cardiomyocytes differentiation and transient transfection the cells were plated on a tissue culture dish with Non-targeting SiRNA or Tbx1 SiRNA. 20 hours later the medium was replaced with a growth medium containing 10 渭M 5-Aza and 1mM TCP or saline solution for 24 h. After 24 hours the cells were collected and processed for further analysis. For mice drug treatment, Intraperitoneal injection…
Cardio_02_10290	GSM2108779	Characteristic	c("cell type: P19Cl6 during cardiomyocytes differentiation", "treatment: NT-SiRNA", "chip antibody: H3K4me1")
Cardio_02_10290	GSM2108779	Description	Differentially_methylated_regions_Tbx1-SiRNA_vs_NT-SiRNA.txt
Cardio_02_10290	GSM2108779	Cell growth	P19CL6 cells were grown in Dulbecco-Modified Minimal Essential Medium supplemented with 10% fetal bovine serum.
Cardio_02_10290	GSM2108779	Platform	GPL17021
Cardio_02_10290	GSM2108779	Series ID	GSE79941
Cardio_02_10290	GSM2108779	Tretment	For cardiomyocytes differentiation and transient transfection the cells were plated on a tissue culture dish with Non-targeting SiRNA or Tbx1 SiRNA. 20 hours later the medium was replaced with a growth medium containing 10 渭M 5-Aza and 1mM TCP or saline solution for 24 h. After 24 hours the cells were collected and processed for further analysis. For mice drug treatment, Intraperitoneal injection…
Cardio_02_10289	GSM2108780	Characteristic	c("cell type: P19Cl6 during cardiomyocytes differentiation", "treatment: NT-SiRNA", "chip antibody: H3K4me1")
Cardio_02_10289	GSM2108780	Description	Differentially_methylated_regions_Tbx1-SiRNA_vs_NT-SiRNA.txt
Cardio_02_10289	GSM2108780	Cell growth	P19CL6 cells were grown in Dulbecco-Modified Minimal Essential Medium supplemented with 10% fetal bovine serum.
Cardio_02_10289	GSM2108780	Platform	GPL17021
Cardio_02_10289	GSM2108780	Series ID	GSE79941
Cardio_02_10289	GSM2108780	Tretment	For cardiomyocytes differentiation and transient transfection the cells were plated on a tissue culture dish with Non-targeting SiRNA or Tbx1 SiRNA. 20 hours later the medium was replaced with a growth medium containing 10 渭M 5-Aza and 1mM TCP or saline solution for 24 h. After 24 hours the cells were collected and processed for further analysis. For mice drug treatment, Intraperitoneal injection…
Cardio_02_10288	GSM2108781	Characteristic	c("cell type: P19Cl6 during cardiomyocytes differentiation", "treatment: Tbx1-SiRNA", "chip antibody: H3K4me1")
Cardio_02_10288	GSM2108781	Description	c("Differentially_methylated_regions_Tbx1-SiRNA_vs_NT-SiRNA.txt", "Differentially_methylated_regions_Tbx1-SiRNA+TCP_vs_Tbx1-SiRNA.txt")
Cardio_02_10288	GSM2108781	Cell growth	P19CL6 cells were grown in Dulbecco-Modified Minimal Essential Medium supplemented with 10% fetal bovine serum.
Cardio_02_10288	GSM2108781	Platform	GPL17021
Cardio_02_10288	GSM2108781	Series ID	GSE79941
Cardio_02_10288	GSM2108781	Tretment	For cardiomyocytes differentiation and transient transfection the cells were plated on a tissue culture dish with Non-targeting SiRNA or Tbx1 SiRNA. 20 hours later the medium was replaced with a growth medium containing 10 渭M 5-Aza and 1mM TCP or saline solution for 24 h. After 24 hours the cells were collected and processed for further analysis. For mice drug treatment, Intraperitoneal injection…
Cardio_02_10287	GSM2108782	Characteristic	c("cell type: P19Cl6 during cardiomyocytes differentiation", "treatment: Tbx1-SiRNA", "chip antibody: H3K4me1")
Cardio_02_10287	GSM2108782	Description	c("Differentially_methylated_regions_Tbx1-SiRNA_vs_NT-SiRNA.txt", "Differentially_methylated_regions_Tbx1-SiRNA+TCP_vs_Tbx1-SiRNA.txt")
Cardio_02_10287	GSM2108782	Cell growth	P19CL6 cells were grown in Dulbecco-Modified Minimal Essential Medium supplemented with 10% fetal bovine serum.
Cardio_02_10287	GSM2108782	Platform	GPL17021
Cardio_02_10287	GSM2108782	Series ID	GSE79941
Cardio_02_10287	GSM2108782	Tretment	For cardiomyocytes differentiation and transient transfection the cells were plated on a tissue culture dish with Non-targeting SiRNA or Tbx1 SiRNA. 20 hours later the medium was replaced with a growth medium containing 10 渭M 5-Aza and 1mM TCP or saline solution for 24 h. After 24 hours the cells were collected and processed for further analysis. For mice drug treatment, Intraperitoneal injection…
Cardio_02_10286	GSM2108783	Characteristic	c("cell type: P19Cl6 during cardiomyocytes differentiation", "treatment: Tbx1-SiRNA + TCP", "chip antibody: H3K4me1")
Cardio_02_10286	GSM2108783	Description	Differentially_methylated_regions_Tbx1-SiRNA+TCP_vs_Tbx1-SiRNA.txt
Cardio_02_10286	GSM2108783	Cell growth	P19CL6 cells were grown in Dulbecco-Modified Minimal Essential Medium supplemented with 10% fetal bovine serum.
Cardio_02_10286	GSM2108783	Platform	GPL17021
Cardio_02_10286	GSM2108783	Series ID	GSE79941
Cardio_02_10286	GSM2108783	Tretment	For cardiomyocytes differentiation and transient transfection the cells were plated on a tissue culture dish with Non-targeting SiRNA or Tbx1 SiRNA. 20 hours later the medium was replaced with a growth medium containing 10 渭M 5-Aza and 1mM TCP or saline solution for 24 h. After 24 hours the cells were collected and processed for further analysis. For mice drug treatment, Intraperitoneal injection…
Cardio_02_10285	GSM2108784	Characteristic	c("cell type: P19Cl6 during cardiomyocytes differentiation", "treatment: Tbx1-SiRNA + TCP", "chip antibody: H3K4me1")
Cardio_02_10285	GSM2108784	Description	Differentially_methylated_regions_Tbx1-SiRNA+TCP_vs_Tbx1-SiRNA.txt
Cardio_02_10285	GSM2108784	Cell growth	P19CL6 cells were grown in Dulbecco-Modified Minimal Essential Medium supplemented with 10% fetal bovine serum.
Cardio_02_10285	GSM2108784	Platform	GPL17021
Cardio_02_10285	GSM2108784	Series ID	GSE79941
Cardio_02_10285	GSM2108784	Tretment	For cardiomyocytes differentiation and transient transfection the cells were plated on a tissue culture dish with Non-targeting SiRNA or Tbx1 SiRNA. 20 hours later the medium was replaced with a growth medium containing 10 渭M 5-Aza and 1mM TCP or saline solution for 24 h. After 24 hours the cells were collected and processed for further analysis. For mice drug treatment, Intraperitoneal injection…
Cardio_02_10143	GSM2224790	Characteristic	c("strain: C57BL6", "gender: Female", "age: 12 months", "biopsy type: Area at risk", "sample type: H3K9me2 ChIP", "chip antibody: H3K9me2")
Cardio_02_10143	GSM2224790	Description	c("17 AAR H3K9me2", "aar_histone_vs_rm_histone.txt", "aar_input_vs_aar_histone.txt", "201418244-01")
Cardio_02_10143	GSM2224790	Platform	GPL13112
Cardio_02_10143	GSM2224790	Series ID	GSE83979
Cardio_02_10144	GSM2224792	Characteristic	c("strain: C57BL6", "gender: Female", "age: 12 months", "biopsy type: Remote myocardium", "sample type: H3K9me2 ChIP", "chip antibody: H3K9me2")
Cardio_02_10144	GSM2224792	Description	c("17 RM H3K9me2", "aar_histone_vs_rm_histone.txt", "rm_input_vs_rm_histone.txt", "201418246-01")
Cardio_02_10144	GSM2224792	Platform	GPL13112
Cardio_02_10144	GSM2224792	Series ID	GSE83979
Cardio_02_10145	GSM2224794	Characteristic	c("strain: C57BL6", "gender: Female", "age: 12 months", "biopsy type: Area at risk", "sample type: H3K9me2 ChIP", "chip antibody: H3K9me2")
Cardio_02_10145	GSM2224794	Description	c("19 AAR H3K9me2", "aar_histone_vs_rm_histone.txt", "aar_input_vs_aar_histone.txt", "201418248-01")
Cardio_02_10145	GSM2224794	Platform	GPL13112
Cardio_02_10145	GSM2224794	Series ID	GSE83979
Cardio_02_10146	GSM2224796	Characteristic	c("strain: C57BL6", "gender: Female", "age: 12 months", "biopsy type: Remote myocardium", "sample type: H3K9me2 ChIP", "chip antibody: H3K9me2")
Cardio_02_10146	GSM2224796	Description	c("19 RM H3K9me2", "aar_histone_vs_rm_histone.txt", "rm_input_vs_rm_histone.txt", "201418250-01")
Cardio_02_10146	GSM2224796	Platform	GPL13112
Cardio_02_10146	GSM2224796	Series ID	GSE83979
Cardio_02_10147	GSM2224798	Characteristic	c("strain: C57BL6", "gender: Male", "age: 12 months", "biopsy type: Area at risk", "sample type: H3K9me2 ChIP", "chip antibody: H3K9me2")
Cardio_02_10147	GSM2224798	Description	c("22 AAR H3K9me2", "aar_histone_vs_rm_histone.txt", "aar_input_vs_aar_histone.txt", "201418252-01")
Cardio_02_10147	GSM2224798	Platform	GPL13112
Cardio_02_10147	GSM2224798	Series ID	GSE83979
Cardio_02_10148	GSM2224800	Characteristic	c("strain: C57BL6", "gender: Male", "age: 12 months", "biopsy type: Remote myocardium", "sample type: H3K9me2 ChIP", "chip antibody: H3K9me2")
Cardio_02_10148	GSM2224800	Description	c("22 RM H3K9me2", "aar_histone_vs_rm_histone.txt", "rm_input_vs_rm_histone.txt", "201418254-01")
Cardio_02_10148	GSM2224800	Platform	GPL13112
Cardio_02_10148	GSM2224800	Series ID	GSE83979
Cardio_02_10149	GSM2224802	Characteristic	c("strain: C57BL6", "gender: Male", "age: 12 months", "biopsy type: Area at risk", "sample type: H3K9me2 ChIP", "chip antibody: H3K9me2")
Cardio_02_10149	GSM2224802	Description	c("23 AAR H3K9me2", "aar_histone_vs_rm_histone.txt", "aar_input_vs_aar_histone.txt", "201418256-01")
Cardio_02_10149	GSM2224802	Platform	GPL13112
Cardio_02_10149	GSM2224802	Series ID	GSE83979
Cardio_02_10150	GSM2224804	Characteristic	c("strain: C57BL6", "gender: Male", "age: 12 months", "biopsy type: Remote myocardium", "sample type: H3K9me2 ChIP", "chip antibody: H3K9me2")
Cardio_02_10150	GSM2224804	Description	c("23 RM H3K9me2", "aar_histone_vs_rm_histone.txt", "rm_input_vs_rm_histone.txt", "201418258-01")
Cardio_02_10150	GSM2224804	Platform	GPL13112
Cardio_02_10150	GSM2224804	Series ID	GSE83979
Cardio_02_10151	GSM2224806	Characteristic	c("strain: C57BL6", "gender: Male", "age: 12 months", "biopsy type: Area at risk", "sample type: H3K9me2 ChIP", "chip antibody: H3K9me2")
Cardio_02_10151	GSM2224806	Description	c("27 AAR H3K9me2", "aar_histone_vs_rm_histone.txt", "aar_input_vs_aar_histone.txt", "201418260-01")
Cardio_02_10151	GSM2224806	Platform	GPL13112
Cardio_02_10151	GSM2224806	Series ID	GSE83979
Cardio_02_10152	GSM2224808	Characteristic	c("strain: C57BL6", "gender: Male", "age: 12 months", "biopsy type: Remote myocardium", "sample type: H3K9me2 ChIP", "chip antibody: H3K9me2")
Cardio_02_10152	GSM2224808	Description	c("27 RM H3K9me2", "aar_histone_vs_rm_histone.txt", "rm_input_vs_rm_histone.txt", "201418262-01")
Cardio_02_10152	GSM2224808	Platform	GPL13112
Cardio_02_10152	GSM2224808	Series ID	GSE83979
Cardio_02_10153	GSM2224810	Characteristic	c("strain: C57BL6", "gender: Female", "age: 12 months", "biopsy type: Area at risk", "sample type: H3K9me2 ChIP", "chip antibody: H3K9me2")
Cardio_02_10153	GSM2224810	Description	c("30 AAR H3K9me2", "aar_histone_vs_rm_histone.txt", "aar_input_vs_aar_histone.txt", "201418264-01")
Cardio_02_10153	GSM2224810	Platform	GPL13112
Cardio_02_10153	GSM2224810	Series ID	GSE83979
Cardio_02_10154	GSM2224812	Characteristic	c("strain: C57BL6", "gender: Female", "age: 12 months", "biopsy type: Remote myocardium", "sample type: H3K9me2 ChIP", "chip antibody: H3K9me2")
Cardio_02_10154	GSM2224812	Description	c("30 RM H3K9me2", "aar_histone_vs_rm_histone.txt", "rm_input_vs_rm_histone.txt", "201418266-01")
Cardio_02_10154	GSM2224812	Platform	GPL13112
Cardio_02_10154	GSM2224812	Series ID	GSE83979
Cardio_02_10329	GSM1977468	Characteristic	c("strain: C57BL/6", "tissue: heart 4 days post-injury (MI)", "age: Adult (10-12 weeks postnatally)", "chip antibody: Anti-SNF2b/Brg1 (Millipore, 07-478)")
Cardio_02_10329	GSM1977468	Platform	GPL19057
Cardio_02_10329	GSM1977468	Series ID	GSE76239
Cardio_02_10329	GSM1977468	Tretment	Adult C57BL/6 mice were primed with a daily intraperitoneal (i.p.) injection of Tβ4 (12鈥塵g鈥塳g鈭<U+393C><U+3E32>1) or vehicle (PBS) for one week. Primed mice were subsequently given a myocardial infarction by permanent ligation of the left anterior descending coronary artery (Day 0). Further injections of Tβ4/vehicle were given on day 0 and 2 post-surgery. Hearts were harvested at day 4 after ligat…
Cardio_02_10328	GSM1977469	Characteristic	c("strain: C57BL/6", "tissue: heart 4 days post-injury (MI)", "age: Adult (10-12 weeks postnatally)", "chip antibody: Anti-SNF2b/Brg1 (Millipore, 07-478)")
Cardio_02_10328	GSM1977469	Platform	GPL19057
Cardio_02_10328	GSM1977469	Series ID	GSE76239
Cardio_02_10328	GSM1977469	Tretment	Adult C57BL/6 mice were primed with a daily intraperitoneal (i.p.) injection of Tβ4 (12鈥塵g鈥塳g鈭<U+393C><U+3E32>1) or vehicle (PBS) for one week. Primed mice were subsequently given a myocardial infarction by permanent ligation of the left anterior descending coronary artery (Day 0). Further injections of Tβ4/vehicle were given on day 0 and 2 post-surgery. Hearts were harvested at day 4 after ligat…
Cardio_02_10233	GSM2576259	Characteristic	c("tissue: Heart", "cell type: the heart apex below the ligation site", "strain: C57BL/6", "developmental stage: P13", "genotype/variation: WT", "injected with: AAV-EZH1", "chip antibody: EZH1 (a gitf from Jian Xu)")
Cardio_02_10233	GSM2576259	Cell growth	All animal procedures were approved by the Institutional Animal Care and Use Committee of Peking University and Boston Children Hospital.
Cardio_02_10233	GSM2576259	Platform	GPL17021
Cardio_02_10233	GSM2576259	Series ID	c("GSE97731", "GSE97733")
Cardio_02_10233	GSM2576259	Tretment	mice were injected with AAV9 by intraperitoneal or intravascular injection where indicated as described previously (Lin, et al. Circ Res. 2015)
Cardio_02_10235	GSM2576260	Characteristic	c("tissue: Heart", "cell type: the heart apex below the ligation site", "strain: C57BL/6", "developmental stage: P13", "genotype/variation: WT", "injected with: AAV-EZH1", "chip antibody: EZH1 (a gitf from Jian Xu)")
Cardio_02_10235	GSM2576260	Cell growth	All animal procedures were approved by the Institutional Animal Care and Use Committee of Peking University and Boston Children Hospital.
Cardio_02_10235	GSM2576260	Platform	GPL17021
Cardio_02_10235	GSM2576260	Series ID	c("GSE97731", "GSE97733")
Cardio_02_10235	GSM2576260	Tretment	mice were injected with AAV9 by intraperitoneal or intravascular injection where indicated as described previously (Lin, et al. Circ Res. 2015)
Cardio_02_10234	GSM2576261	Characteristic	c("tissue: Heart", "cell type: the heart apex below the ligation site", "strain: C57BL/6", "developmental stage: P13", "genotype/variation: WT", "injected with: AAV-GFP", "chip antibody: EZH1 (a gitf from Jian Xu)")
Cardio_02_10234	GSM2576261	Cell growth	All animal procedures were approved by the Institutional Animal Care and Use Committee of Peking University and Boston Children Hospital.
Cardio_02_10234	GSM2576261	Platform	GPL17021
Cardio_02_10234	GSM2576261	Series ID	c("GSE97731", "GSE97733")
Cardio_02_10234	GSM2576261	Tretment	mice were injected with AAV9 by intraperitoneal or intravascular injection where indicated as described previously (Lin, et al. Circ Res. 2015)
Cardio_02_10021	GSM2576262	Characteristic	c("tissue: Heart", "cell type: the heart apex below the ligation site", "strain: C57BL/6", "developmental stage: P13", "genotype/variation: WT", "injected with: AAV-GFP", "chip antibody: EZH1 (a gitf from Jian Xu)")
Cardio_02_10021	GSM2576262	Cell growth	All animal procedures were approved by the Institutional Animal Care and Use Committee of Peking University and Boston Children Hospital.
Cardio_02_10021	GSM2576262	Platform	GPL17021
Cardio_02_10021	GSM2576262	Series ID	c("GSE97731", "GSE97733")
Cardio_02_10021	GSM2576262	Tretment	mice were injected with AAV9 by intraperitoneal or intravascular injection where indicated as described previously (Lin, et al. Circ Res. 2015)
Cardio_02_10277	GSM2576267	Characteristic	c("tissue: Heart", "cell type: the heart apex below the ligation site", "strain: C57BL/6", "developmental stage: P13", "genotype/variation: WT", "injected with: AAV-EZH1", "chip antibody: H3K27me3 (millipore 07-449)")
Cardio_02_10277	GSM2576267	Cell growth	All animal procedures were approved by the Institutional Animal Care and Use Committee of Peking University and Boston Children Hospital.
Cardio_02_10277	GSM2576267	Platform	GPL17021
Cardio_02_10277	GSM2576267	Series ID	c("GSE97731", "GSE97733")
Cardio_02_10277	GSM2576267	Tretment	mice were injected with AAV9 by intraperitoneal or intravascular injection where indicated as described previously (Lin, et al. Circ Res. 2015)
Cardio_02_10279	GSM2576268	Characteristic	c("tissue: Heart", "cell type: the heart apex below the ligation site", "strain: C57BL/6", "developmental stage: P13", "genotype/variation: WT", "injected with: AAV-EZH1", "chip antibody: H3K27me3 (millipore 07-449)")
Cardio_02_10279	GSM2576268	Cell growth	All animal procedures were approved by the Institutional Animal Care and Use Committee of Peking University and Boston Children Hospital.
Cardio_02_10279	GSM2576268	Platform	GPL17021
Cardio_02_10279	GSM2576268	Series ID	c("GSE97731", "GSE97733")
Cardio_02_10279	GSM2576268	Tretment	mice were injected with AAV9 by intraperitoneal or intravascular injection where indicated as described previously (Lin, et al. Circ Res. 2015)
Cardio_02_10278	GSM2576269	Characteristic	c("tissue: Heart", "cell type: the heart apex below the ligation site", "strain: C57BL/6", "developmental stage: P13", "genotype/variation: WT", "injected with: AAV-GFP", "chip antibody: H3K27me3 (millipore 07-449)")
Cardio_02_10278	GSM2576269	Cell growth	All animal procedures were approved by the Institutional Animal Care and Use Committee of Peking University and Boston Children Hospital.
Cardio_02_10278	GSM2576269	Platform	GPL17021
Cardio_02_10278	GSM2576269	Series ID	c("GSE97731", "GSE97733")
Cardio_02_10278	GSM2576269	Tretment	mice were injected with AAV9 by intraperitoneal or intravascular injection where indicated as described previously (Lin, et al. Circ Res. 2015)
Cardio_02_10100	GSM2576270	Characteristic	c("tissue: Heart", "cell type: the heart apex below the ligation site", "strain: C57BL/6", "developmental stage: P13", "genotype/variation: WT", "injected with: AAV-GFP", "chip antibody: H3K27me3 (millipore 07-449)")
Cardio_02_10100	GSM2576270	Cell growth	All animal procedures were approved by the Institutional Animal Care and Use Committee of Peking University and Boston Children Hospital.
Cardio_02_10100	GSM2576270	Platform	GPL17021
Cardio_02_10100	GSM2576270	Series ID	c("GSE97731", "GSE97733")
Cardio_02_10100	GSM2576270	Tretment	mice were injected with AAV9 by intraperitoneal or intravascular injection where indicated as described previously (Lin, et al. Circ Res. 2015)
Cardio_02_10258	GSM2576263	Characteristic	c("tissue: Heart", "cell type: the heart apex below the ligation site", "strain: C57BL/6", "developmental stage: P13", "genotype/variation: WT", "injected with: AAV-EZH1", "chip antibody: H3K27ac (active motif cat#:39133)")
Cardio_02_10258	GSM2576263	Cell growth	All animal procedures were approved by the Institutional Animal Care and Use Committee of Peking University and Boston Children Hospital.
Cardio_02_10258	GSM2576263	Platform	GPL17021
Cardio_02_10258	GSM2576263	Series ID	c("GSE97731", "GSE97733")
Cardio_02_10258	GSM2576263	Tretment	mice were injected with AAV9 by intraperitoneal or intravascular injection where indicated as described previously (Lin, et al. Circ Res. 2015)
Cardio_02_10070	GSM2576265	Characteristic	c("tissue: Heart", "cell type: the heart apex below the ligation site", "strain: C57BL/6", "developmental stage: P13", "genotype/variation: WT", "injected with: AAV-GFP", "chip antibody: H3K27ac (active motif cat#:39133)")
Cardio_02_10070	GSM2576265	Cell growth	All animal procedures were approved by the Institutional Animal Care and Use Committee of Peking University and Boston Children Hospital.
Cardio_02_10070	GSM2576265	Platform	GPL17021
Cardio_02_10070	GSM2576265	Series ID	c("GSE97731", "GSE97733")
Cardio_02_10070	GSM2576265	Tretment	mice were injected with AAV9 by intraperitoneal or intravascular injection where indicated as described previously (Lin, et al. Circ Res. 2015)
Cardio_02_10257	GSM2576266	Characteristic	c("tissue: Heart", "cell type: the heart apex below the ligation site", "strain: C57BL/6", "developmental stage: P13", "genotype/variation: WT", "injected with: AAV-GFP", "chip antibody: H3K27ac (active motif cat#:39133)")
Cardio_02_10257	GSM2576266	Cell growth	All animal procedures were approved by the Institutional Animal Care and Use Committee of Peking University and Boston Children Hospital.
Cardio_02_10257	GSM2576266	Platform	GPL17021
Cardio_02_10257	GSM2576266	Series ID	c("GSE97731", "GSE97733")
Cardio_02_10257	GSM2576266	Tretment	mice were injected with AAV9 by intraperitoneal or intravascular injection where indicated as described previously (Lin, et al. Circ Res. 2015)
Cardio_02_10206	GSM1144547	Characteristic	c("cell line: WT J1 mESC", "cell type: Flk1+ mesodermal cells", "treatment: EB formation, enrichment for Flk1+ cells at day 4", "chip antibody: Scl/Tal1", "chip antibody vendor: Santa Cruz", "chip antibody cat. #: c-12984X", "chip antibody lot #: D1312")
Cardio_02_10206	GSM1144547	Cell growth	Standard ES cell culture media with DMEM (Cellgro), 15% serum (Hyclone or Omega) and 10ng/ml LIF (Millipore) and gelatin coated dishes were used to maintain WT and Gata1&2KO ES cells. MEL cells were grown in RPMI 1640 with L-Glutamine plus10% of FBS,1% of penicillin and streptomycine. HPC7 cells were grown in Iscove麓s modified Dulbecco麓s media (IMDM) (Gibco), supplemented with NaHCO3, 1.5 x 10-4 …
Cardio_02_10206	GSM1144547	Platform	GPL13112
Cardio_02_10206	GSM1144547	Series ID	c("GSE47082", "GSE47085")
Cardio_02_10206	GSM1144547	Tretment	ES cells were differentiated into Flk1+ cells by 2 days of culture in pre-EB media (IMDM with the addition of L-glutamine, 1% of penicillin and streptomycine, 1.5 x 10-4 M monothiolglycerol (MTG), 15% of FBS and 10ng/ml LIF; followed by plateing 100 000 cells per well to low attachment 6-well plates (Costar) in EB media ((IMDM with the addition of 15% of FBS, L-glutamine, 1% of penicillin and str…
Cardio_02_10207	GSM1144548	Characteristic	c("cell line: WT J1 mESC", "cell type: Flk1+ mesodermal cells", "treatment: EB formation, enrichment for Flk1+ cells at day 4", "chip antibody: Scl/Tal1", "chip antibody vendor: Santa Cruz", "chip antibody cat. #: c-12984X", "chip antibody lot #: D1312")
Cardio_02_10207	GSM1144548	Cell growth	Standard ES cell culture media with DMEM (Cellgro), 15% serum (Hyclone or Omega) and 10ng/ml LIF (Millipore) and gelatin coated dishes were used to maintain WT and Gata1&2KO ES cells. MEL cells were grown in RPMI 1640 with L-Glutamine plus10% of FBS,1% of penicillin and streptomycine. HPC7 cells were grown in Iscove麓s modified Dulbecco麓s media (IMDM) (Gibco), supplemented with NaHCO3, 1.5 x 10-4 …
Cardio_02_10207	GSM1144548	Platform	GPL13112
Cardio_02_10207	GSM1144548	Series ID	c("GSE47082", "GSE47085")
Cardio_02_10207	GSM1144548	Tretment	ES cells were differentiated into Flk1+ cells by 2 days of culture in pre-EB media (IMDM with the addition of L-glutamine, 1% of penicillin and streptomycine, 1.5 x 10-4 M monothiolglycerol (MTG), 15% of FBS and 10ng/ml LIF; followed by plateing 100 000 cells per well to low attachment 6-well plates (Costar) in EB media ((IMDM with the addition of 15% of FBS, L-glutamine, 1% of penicillin and str…
Cardio_02_10166	GSM1359837	Characteristic	c("cell line: WT J1 mESC", "cell type: WT ES cell derived day4 EB (embryoid body) Flk1+ mesodermal cells", "chip antibody: Lsd1 ", "chip antibody vendor: ab17721", "chip antibody cat. #: Abcam", "chip antibody lot #: GR137609-1")
Cardio_02_10166	GSM1359837	Cell growth	Standard ES cell culture media with DMEM (Cellgro), 15% serum (Hyclone or Omega) and 10ng/ml LIF (Millipore) and gelatin coated dishes were used to maintain WT and Gata1&2KO ES cells. MEL cells were grown in RPMI 1640 with L-Glutamine plus10% of FBS,1% of penicillin and streptomycine. HL1 cells were grown in Claycomb Medium with L-Glutamine plus 10% of FBS,1% of penicillin and streptomycine and 0…
Cardio_02_10166	GSM1359837	Platform	GPL13112
Cardio_02_10166	GSM1359837	Series ID	c("GSE47082", "GSE47085")
Cardio_02_10166	GSM1359837	Tretment	c("EB formation, enrichment for Flk1+ cells at day 4", "ES cells were differentiated into Flk1+ cells by 2 days of culture in pre-EB media (IMDM with the addition of L-glutamine, 1% of penicillin and streptomycine, 1.5 x 10-4 M monothiolglycerol (MTG), 15% of FBS and 10ng/ml LIF; followed by plateing 100 000 cells per well to low attachment 6-well plates (Costar) in EB media ((IMDM with the addit…
Cardio_02_10159	GSM1545363	Characteristic	c("cell type: ES cell derived day4 EB (embryoid body) Flk1+ mesodermal cells", "cell-line: mESC", "treatment: EB formation, enrichment for Flk1+ cells at day 4", "genotype/variation: wildtype", "chip antibody: Hand1", "chip antibody vendor: Santa Cruz", "chip antibody cat.#: sc-9413X", "chip antibody lot: C200")
Cardio_02_10159	GSM1545363	Cell growth	Standard ES cell culture media with DMEM (Cellgro), 15% serum (Hyclone or Omega) and 10ng/ml LIF (Millipore) and gelatin coated dishes were used to maintain ES cells.
Cardio_02_10159	GSM1545363	Platform	GPL13112
Cardio_02_10159	GSM1545363	Series ID	c("GSE47082", "GSE47085")
Cardio_02_10159	GSM1545363	Tretment	ES cells were differentiated into Flk1+ cells by 2 days of culture in pre-EB media (IMDM with the addition of L-glutamine, 1% of penicillin and streptomycine, 1.5 x 10-4 M monothiolglycerol (MTG), 15% of FBS and 10ng/ml LIF; followed by plateing 100 000 cells per well to low attachment 6-well plates (Costar) in EB media ((IMDM with the addition of 15% of FBS, L-glutamine, 1% of penicillin and str…
Cardio_02_10022	GSM1359833	Characteristic	c("cell line: WT J1 mESC", "cell type: WT ES cell derived day4 EB (embryoid body) Flk1+ mesodermal cells", "chip antibody: Ezh2 ", "chip antibody vendor: Active Motif", "chip antibody cat. #: 39901", "chip antibody lot #: 27210001")
Cardio_02_10022	GSM1359833	Cell growth	Standard ES cell culture media with DMEM (Cellgro), 15% serum (Hyclone or Omega) and 10ng/ml LIF (Millipore) and gelatin coated dishes were used to maintain WT and Gata1&2KO ES cells. MEL cells were grown in RPMI 1640 with L-Glutamine plus10% of FBS,1% of penicillin and streptomycine. HL1 cells were grown in Claycomb Medium with L-Glutamine plus 10% of FBS,1% of penicillin and streptomycine and 0…
Cardio_02_10022	GSM1359833	Platform	GPL13112
Cardio_02_10022	GSM1359833	Series ID	c("GSE47082", "GSE47085")
Cardio_02_10022	GSM1359833	Tretment	c("EB formation, enrichment for Flk1+ cells at day 4", "ES cells were differentiated into Flk1+ cells by 2 days of culture in pre-EB media (IMDM with the addition of L-glutamine, 1% of penicillin and streptomycine, 1.5 x 10-4 M monothiolglycerol (MTG), 15% of FBS and 10ng/ml LIF; followed by plateing 100 000 cells per well to low attachment 6-well plates (Costar) in EB media ((IMDM with the addit…
Cardio_02_10180	GSM1163124	Characteristic	c("strain: 129/Ola", "time point: Differentiation Day 4", "cell type: mesodermal cells (MES)", "antibody: RNA Polymerase II (phospho S5) (Abcam ab5131)")
Cardio_02_10180	GSM1163124	Cell growth	Embryonic stem cells were differentiated as EBs for two days in serum-free media (3 parts IMDM (Cellgro #15-016-CV): 1 part Ham F12 (Cellgro #10-080-CV), 0.05% BSA, 2 mM GlutaMax (GIBCO), B27 supplement (GIBCO #12587010), N2 supplement (GIBCO #17502048)) supplemented with 50 mg/ml ascorbic acid and 4.5 3 10^4 M monothioglycerol. Embryoid bodies were dissociated and reaggregated for 40 hr in the p…
Cardio_02_10180	GSM1163124	Platform	GPL13112
Cardio_02_10180	GSM1163124	Series ID	c("GSE47949", "GSE47950")
Cardio_02_10181	GSM1163125	Characteristic	c("strain: 129/Ola", "time point: Differentiation Day 4", "cell type: mesodermal cells (MES)", "antibody: RNA Polymerase II (phospho S5) (Abcam ab5131)")
Cardio_02_10181	GSM1163125	Cell growth	Embryonic stem cells were differentiated as EBs for two days in serum-free media (3 parts IMDM (Cellgro #15-016-CV): 1 part Ham F12 (Cellgro #10-080-CV), 0.05% BSA, 2 mM GlutaMax (GIBCO), B27 supplement (GIBCO #12587010), N2 supplement (GIBCO #17502048)) supplemented with 50 mg/ml ascorbic acid and 4.5 3 10^4 M monothioglycerol. Embryoid bodies were dissociated and reaggregated for 40 hr in the p…
Cardio_02_10181	GSM1163125	Platform	GPL13112
Cardio_02_10181	GSM1163125	Series ID	c("GSE47949", "GSE47950")
Cardio_02_10127	GSM1163117	Characteristic	c("strain: 129/Ola", "time point: Differentiation Day 4", "cell type: mesodermal cells (MES)", "antibody: H3K4me3 (Millipore 07-473)")
Cardio_02_10127	GSM1163117	Cell growth	Embryonic stem cells were differentiated as EBs for two days in serum-free media (3 parts IMDM (Cellgro #15-016-CV): 1 part Ham F12 (Cellgro #10-080-CV), 0.05% BSA, 2 mM GlutaMax (GIBCO), B27 supplement (GIBCO #12587010), N2 supplement (GIBCO #17502048)) supplemented with 50 mg/ml ascorbic acid and 4.5 3 10^4 M monothioglycerol. Embryoid bodies were dissociated and reaggregated for 40 hr in the p…
Cardio_02_10127	GSM1163117	Platform	GPL13112
Cardio_02_10127	GSM1163117	Series ID	c("GSE47949", "GSE47950")
Cardio_02_10128	GSM1163118	Characteristic	c("strain: 129/Ola", "time point: Differentiation Day 4", "cell type: mesodermal cells (MES)", "antibody: H3K4me3 (Millipore 07-473)")
Cardio_02_10128	GSM1163118	Cell growth	Embryonic stem cells were differentiated as EBs for two days in serum-free media (3 parts IMDM (Cellgro #15-016-CV): 1 part Ham F12 (Cellgro #10-080-CV), 0.05% BSA, 2 mM GlutaMax (GIBCO), B27 supplement (GIBCO #12587010), N2 supplement (GIBCO #17502048)) supplemented with 50 mg/ml ascorbic acid and 4.5 3 10^4 M monothioglycerol. Embryoid bodies were dissociated and reaggregated for 40 hr in the p…
Cardio_02_10128	GSM1163118	Platform	GPL13112
Cardio_02_10128	GSM1163118	Series ID	c("GSE47949", "GSE47950")
Cardio_01_10163	GSM2551193	Characteristic	c("cell type: cardiogenic mesoderm (C-ECs)", "chip antibody: H3K4me3 (Cat # 9751, Cell Signaling)")
Cardio_01_10163	GSM2551193	Description	c("H3K4me3_C-EC_peaks.txt", "C-EC_H3K4me3.bw", "Barcode: CGATGT")
Cardio_01_10163	GSM2551193	Cell growth	c("[Human ESC Cardiac Directed Differentiation] WT RUES2 human embryonic stem cells were used in this study. Undifferentiated cells were maintained in mouse embryonic fibroblast-conditioned media. Standard cardiomyocyte directed differentiation using a monolayer platform was performed with a modified protocol based on previous reports (Laflamme et al., 2007; Lian et al., 2012; Paige et al., 2010)…
Cardio_01_10163	GSM2551193	Platform	GPL11154
Cardio_01_10163	GSM2551193	Series ID	GSE97080
Cardio_01_10164	GSM2551196	Characteristic	c("cell type: cardiogenic mesoderm (C-ECs)", "chip antibody: H3K4me3 (Cat # 9751, Cell Signaling)")
Cardio_01_10164	GSM2551196	Description	c("H3K4me3_C-EC_peaks.txt", "C-EC_H3K4me3.bw", "Barcode: ACAGTG")
Cardio_01_10164	GSM2551196	Cell growth	c("[Human ESC Cardiac Directed Differentiation] WT RUES2 human embryonic stem cells were used in this study. Undifferentiated cells were maintained in mouse embryonic fibroblast-conditioned media. Standard cardiomyocyte directed differentiation using a monolayer platform was performed with a modified protocol based on previous reports (Laflamme et al., 2007; Lian et al., 2012; Paige et al., 2010)…
Cardio_01_10164	GSM2551196	Platform	GPL11154
Cardio_01_10164	GSM2551196	Series ID	GSE97080
Cardio_02_10105	GSM1163087	Characteristic	c("strain: 129/Ola", "time point: Differentiation Day 4", "cell type: mesodermal cells (MES)", "antibody: H3K4me1 (Abcam ab8895)")
Cardio_02_10105	GSM1163087	Cell growth	Embryonic stem cells were differentiated as EBs for two days in serum-free media (3 parts IMDM (Cellgro #15-016-CV): 1 part Ham F12 (Cellgro #10-080-CV), 0.05% BSA, 2 mM GlutaMax (GIBCO), B27 supplement (GIBCO #12587010), N2 supplement (GIBCO #17502048)) supplemented with 50 mg/ml ascorbic acid and 4.5 3 10^4 M monothioglycerol. Embryoid bodies were dissociated and reaggregated for 40 hr in the p…
Cardio_02_10105	GSM1163087	Platform	GPL13112
Cardio_02_10105	GSM1163087	Series ID	c("GSE47949", "GSE47950")
Cardio_02_10106	GSM1163088	Characteristic	c("strain: 129/Ola", "time point: Differentiation Day 4", "cell type: mesodermal cells (MES)", "antibody: H3K4me1 (Abcam ab8895)")
Cardio_02_10106	GSM1163088	Cell growth	Embryonic stem cells were differentiated as EBs for two days in serum-free media (3 parts IMDM (Cellgro #15-016-CV): 1 part Ham F12 (Cellgro #10-080-CV), 0.05% BSA, 2 mM GlutaMax (GIBCO), B27 supplement (GIBCO #12587010), N2 supplement (GIBCO #17502048)) supplemented with 50 mg/ml ascorbic acid and 4.5 3 10^4 M monothioglycerol. Embryoid bodies were dissociated and reaggregated for 40 hr in the p…
Cardio_02_10106	GSM1163088	Platform	GPL13112
Cardio_02_10106	GSM1163088	Series ID	c("GSE47949", "GSE47950")
Cardio_02_10107	GSM1163089	Characteristic	c("strain: 129/Ola", "time point: Differentiation Day 4", "cell type: mesodermal cells (MES)", "antibody: H3K4me1 (Abcam ab8895)")
Cardio_02_10107	GSM1163089	Cell growth	Embryonic stem cells were differentiated as EBs for two days in serum-free media (3 parts IMDM (Cellgro #15-016-CV): 1 part Ham F12 (Cellgro #10-080-CV), 0.05% BSA, 2 mM GlutaMax (GIBCO), B27 supplement (GIBCO #12587010), N2 supplement (GIBCO #17502048)) supplemented with 50 mg/ml ascorbic acid and 4.5 3 10^4 M monothioglycerol. Embryoid bodies were dissociated and reaggregated for 40 hr in the p…
Cardio_02_10107	GSM1163089	Platform	GPL13112
Cardio_02_10107	GSM1163089	Series ID	c("GSE47949", "GSE47950")
Cardio_02_10116	GSM1359829	Characteristic	c("cell line: WT J1 mESC", "cell type: WT ES cell derived day4 EB (embryoid body) Flk1+ mesodermal cells", "chip antibody: H3K4me1 ", "chip antibody vendor: ab8895 ", "chip antibody cat. #: Abcam", "chip antibody lot #: GR61306-1")
Cardio_02_10116	GSM1359829	Cell growth	Standard ES cell culture media with DMEM (Cellgro), 15% serum (Hyclone or Omega) and 10ng/ml LIF (Millipore) and gelatin coated dishes were used to maintain WT and Gata1&2KO ES cells. MEL cells were grown in RPMI 1640 with L-Glutamine plus10% of FBS,1% of penicillin and streptomycine. HL1 cells were grown in Claycomb Medium with L-Glutamine plus 10% of FBS,1% of penicillin and streptomycine and 0…
Cardio_02_10116	GSM1359829	Platform	GPL13112
Cardio_02_10116	GSM1359829	Series ID	c("GSE47082", "GSE47085")
Cardio_02_10116	GSM1359829	Tretment	c("EB formation, enrichment for Flk1+ cells at day 4", "ES cells were differentiated into Flk1+ cells by 2 days of culture in pre-EB media (IMDM with the addition of L-glutamine, 1% of penicillin and streptomycine, 1.5 x 10-4 M monothiolglycerol (MTG), 15% of FBS and 10ng/ml LIF; followed by plateing 100 000 cells per well to low attachment 6-well plates (Costar) in EB media ((IMDM with the addit…
Cardio_02_10077	GSM1163106	Characteristic	c("strain: 129/Ola", "time point: Differentiation Day 4", "cell type: mesodermal cells (MES)", "antibody: H3K27me3 (Millipore 07-449)")
Cardio_02_10077	GSM1163106	Cell growth	Embryonic stem cells were differentiated as EBs for two days in serum-free media (3 parts IMDM (Cellgro #15-016-CV): 1 part Ham F12 (Cellgro #10-080-CV), 0.05% BSA, 2 mM GlutaMax (GIBCO), B27 supplement (GIBCO #12587010), N2 supplement (GIBCO #17502048)) supplemented with 50 mg/ml ascorbic acid and 4.5 3 10^4 M monothioglycerol. Embryoid bodies were dissociated and reaggregated for 40 hr in the p…
Cardio_02_10077	GSM1163106	Platform	GPL13112
Cardio_02_10077	GSM1163106	Series ID	c("GSE47949", "GSE47950")
Cardio_02_10078	GSM1163107	Characteristic	c("strain: 129/Ola", "time point: Differentiation Day 4", "cell type: mesodermal cells (MES)", "antibody: H3K27me3 (Millipore 07-449)")
Cardio_02_10078	GSM1163107	Cell growth	Embryonic stem cells were differentiated as EBs for two days in serum-free media (3 parts IMDM (Cellgro #15-016-CV): 1 part Ham F12 (Cellgro #10-080-CV), 0.05% BSA, 2 mM GlutaMax (GIBCO), B27 supplement (GIBCO #12587010), N2 supplement (GIBCO #17502048)) supplemented with 50 mg/ml ascorbic acid and 4.5 3 10^4 M monothioglycerol. Embryoid bodies were dissociated and reaggregated for 40 hr in the p…
Cardio_02_10078	GSM1163107	Platform	GPL13112
Cardio_02_10078	GSM1163107	Series ID	c("GSE47949", "GSE47950")
Cardio_02_10079	GSM1163108	Characteristic	c("strain: 129/Ola", "time point: Differentiation Day 4", "cell type: mesodermal cells (MES)", "antibody: H3K27me3 (Millipore 07-449)")
Cardio_02_10079	GSM1163108	Cell growth	Embryonic stem cells were differentiated as EBs for two days in serum-free media (3 parts IMDM (Cellgro #15-016-CV): 1 part Ham F12 (Cellgro #10-080-CV), 0.05% BSA, 2 mM GlutaMax (GIBCO), B27 supplement (GIBCO #12587010), N2 supplement (GIBCO #17502048)) supplemented with 50 mg/ml ascorbic acid and 4.5 3 10^4 M monothioglycerol. Embryoid bodies were dissociated and reaggregated for 40 hr in the p…
Cardio_02_10079	GSM1163108	Platform	GPL13112
Cardio_02_10079	GSM1163108	Series ID	c("GSE47949", "GSE47950")
Cardio_01_10093	GSM2551192	Characteristic	c("cell type: cardiogenic mesoderm (C-ECs)", "chip antibody: H3K27me3 (Cat # 07-449; Millipore)")
Cardio_01_10093	GSM2551192	Description	c("H3K27me3_C-EC_peaks.txt", "C-EC_H3K27me3.bw", "Barcode: TTAGGC")
Cardio_01_10093	GSM2551192	Cell growth	c("[Human ESC Cardiac Directed Differentiation] WT RUES2 human embryonic stem cells were used in this study. Undifferentiated cells were maintained in mouse embryonic fibroblast-conditioned media. Standard cardiomyocyte directed differentiation using a monolayer platform was performed with a modified protocol based on previous reports (Laflamme et al., 2007; Lian et al., 2012; Paige et al., 2010)…
Cardio_01_10093	GSM2551192	Platform	GPL11154
Cardio_01_10093	GSM2551192	Series ID	GSE97080
Cardio_01_10094	GSM2551195	Characteristic	c("cell type: cardiogenic mesoderm (C-ECs)", "chip antibody: H3K27me3 (Cat # 07-449; Millipore)")
Cardio_01_10094	GSM2551195	Description	c("H3K27me3_C-EC_peaks.txt", "C-EC_H3K27me3.bw", "Barcode: GCCAAT")
Cardio_01_10094	GSM2551195	Cell growth	c("[Human ESC Cardiac Directed Differentiation] WT RUES2 human embryonic stem cells were used in this study. Undifferentiated cells were maintained in mouse embryonic fibroblast-conditioned media. Standard cardiomyocyte directed differentiation using a monolayer platform was performed with a modified protocol based on previous reports (Laflamme et al., 2007; Lian et al., 2012; Paige et al., 2010)…
Cardio_01_10094	GSM2551195	Platform	GPL11154
Cardio_01_10094	GSM2551195	Series ID	GSE97080
Cardio_02_10041	GSM1163098	Characteristic	c("strain: 129/Ola", "time point: Differentiation Day 4", "cell type: mesodermal cells (MES)", "antibody: H3K27ac (Abcam ab4729)")
Cardio_02_10041	GSM1163098	Cell growth	Embryonic stem cells were differentiated as EBs for two days in serum-free media (3 parts IMDM (Cellgro #15-016-CV): 1 part Ham F12 (Cellgro #10-080-CV), 0.05% BSA, 2 mM GlutaMax (GIBCO), B27 supplement (GIBCO #12587010), N2 supplement (GIBCO #17502048)) supplemented with 50 mg/ml ascorbic acid and 4.5 3 10^4 M monothioglycerol. Embryoid bodies were dissociated and reaggregated for 40 hr in the p…
Cardio_02_10041	GSM1163098	Platform	GPL13112
Cardio_02_10041	GSM1163098	Series ID	c("GSE47949", "GSE47950")
Cardio_02_10042	GSM1163099	Characteristic	c("strain: 129/Ola", "time point: Differentiation Day 4", "cell type: mesodermal cells (MES)", "antibody: H3K27ac (Abcam ab4729)")
Cardio_02_10042	GSM1163099	Cell growth	Embryonic stem cells were differentiated as EBs for two days in serum-free media (3 parts IMDM (Cellgro #15-016-CV): 1 part Ham F12 (Cellgro #10-080-CV), 0.05% BSA, 2 mM GlutaMax (GIBCO), B27 supplement (GIBCO #12587010), N2 supplement (GIBCO #17502048)) supplemented with 50 mg/ml ascorbic acid and 4.5 3 10^4 M monothioglycerol. Embryoid bodies were dissociated and reaggregated for 40 hr in the p…
Cardio_02_10042	GSM1163099	Platform	GPL13112
Cardio_02_10042	GSM1163099	Series ID	c("GSE47949", "GSE47950")
Cardio_02_10057	GSM1359831	Characteristic	c("cell line: WT J1 mESC", "cell type: WT ES cell derived day4 EB (embryoid body) Flk1+ mesodermal cells", "chip antibody: H3K27ac ", "chip antibody vendor: ab4729 ", "chip antibody cat. #: Abcam", "chip antibody lot #: GR117011-1")
Cardio_02_10057	GSM1359831	Cell growth	Standard ES cell culture media with DMEM (Cellgro), 15% serum (Hyclone or Omega) and 10ng/ml LIF (Millipore) and gelatin coated dishes were used to maintain WT and Gata1&2KO ES cells. MEL cells were grown in RPMI 1640 with L-Glutamine plus10% of FBS,1% of penicillin and streptomycine. HL1 cells were grown in Claycomb Medium with L-Glutamine plus 10% of FBS,1% of penicillin and streptomycine and 0…
Cardio_02_10057	GSM1359831	Platform	GPL13112
Cardio_02_10057	GSM1359831	Series ID	c("GSE47082", "GSE47085")
Cardio_02_10057	GSM1359831	Tretment	c("EB formation, enrichment for Flk1+ cells at day 4", "ES cells were differentiated into Flk1+ cells by 2 days of culture in pre-EB media (IMDM with the addition of L-glutamine, 1% of penicillin and streptomycine, 1.5 x 10-4 M monothiolglycerol (MTG), 15% of FBS and 10ng/ml LIF; followed by plateing 100 000 cells per well to low attachment 6-well plates (Costar) in EB media ((IMDM with the addit…
Cardio_01_10165	GSM2551199	Characteristic	c("cell type: hemogenic mesoderm (H-ECs)", "chip antibody: H3K4me3 (Cat # 9751, Cell Signaling)")
Cardio_01_10165	GSM2551199	Description	c("H3K4me3_H-EC_peaks.txt", "H-EC_H3K4me3.bw", "Barcode: ACTTGA")
Cardio_01_10165	GSM2551199	Cell growth	c("[Human ESC Cardiac Directed Differentiation] WT RUES2 human embryonic stem cells were used in this study. Undifferentiated cells were maintained in mouse embryonic fibroblast-conditioned media. Standard cardiomyocyte directed differentiation using a monolayer platform was performed with a modified protocol based on previous reports (Laflamme et al., 2007; Lian et al., 2012; Paige et al., 2010)…
Cardio_01_10165	GSM2551199	Platform	GPL11154
Cardio_01_10165	GSM2551199	Series ID	GSE97080
Cardio_01_10166	GSM2551202	Characteristic	c("cell type: hemogenic mesoderm (H-ECs)", "chip antibody: H3K4me3 (Cat # 9751, Cell Signaling)")
Cardio_01_10166	GSM2551202	Description	c("H3K4me3_H-EC_peaks.txt", "H-EC_H3K4me3.bw", "Barcode: GGCTAC")
Cardio_01_10166	GSM2551202	Cell growth	c("[Human ESC Cardiac Directed Differentiation] WT RUES2 human embryonic stem cells were used in this study. Undifferentiated cells were maintained in mouse embryonic fibroblast-conditioned media. Standard cardiomyocyte directed differentiation using a monolayer platform was performed with a modified protocol based on previous reports (Laflamme et al., 2007; Lian et al., 2012; Paige et al., 2010)…
Cardio_01_10166	GSM2551202	Platform	GPL11154
Cardio_01_10166	GSM2551202	Series ID	GSE97080
Cardio_01_10095	GSM2551198	Characteristic	c("cell type: hemogenic mesoderm (H-ECs)", "chip antibody: H3K27me3 (Cat # 07-449; Millipore)")
Cardio_01_10095	GSM2551198	Description	c("H3K27me3_H-EC_peaks.txt", "H-EC_H3K27me3.bw", "Barcode: GATCAG")
Cardio_01_10095	GSM2551198	Cell growth	c("[Human ESC Cardiac Directed Differentiation] WT RUES2 human embryonic stem cells were used in this study. Undifferentiated cells were maintained in mouse embryonic fibroblast-conditioned media. Standard cardiomyocyte directed differentiation using a monolayer platform was performed with a modified protocol based on previous reports (Laflamme et al., 2007; Lian et al., 2012; Paige et al., 2010)…
Cardio_01_10095	GSM2551198	Platform	GPL11154
Cardio_01_10095	GSM2551198	Series ID	GSE97080
Cardio_01_10096	GSM2551201	Characteristic	c("cell type: hemogenic mesoderm (H-ECs)", "chip antibody: H3K27me3 (Cat # 07-449; Millipore)")
Cardio_01_10096	GSM2551201	Description	c("H3K27me3_H-EC_peaks.txt", "H-EC_H3K27me3.bw", "Barcode: CTTGTA")
Cardio_01_10096	GSM2551201	Cell growth	c("[Human ESC Cardiac Directed Differentiation] WT RUES2 human embryonic stem cells were used in this study. Undifferentiated cells were maintained in mouse embryonic fibroblast-conditioned media. Standard cardiomyocyte directed differentiation using a monolayer platform was performed with a modified protocol based on previous reports (Laflamme et al., 2007; Lian et al., 2012; Paige et al., 2010)…
Cardio_01_10096	GSM2551201	Platform	GPL11154
Cardio_01_10096	GSM2551201	Series ID	GSE97080
Cardio_02_10020	GSM2101277	Characteristic	c("cell type: JMJD3NFH-E14 mES-derived cardiac progenitor cells", "chip-antibody: HA Abcam ab9110", "strain: 129/Ola")
Cardio_02_10020	GSM2101277	Platform	GPL13112
Cardio_02_10020	GSM2101277	Series ID	c("GSE79699", "GSE79701")
Cardio_02_10313	GSM1486070	Characteristic	c("cell type: cardiomyocytes", "induction: control")
Cardio_02_10313	GSM1486070	Platform	GPL11002
Cardio_02_10313	GSM1486070	Series ID	c("GSE60699", "GSE60747")
Cardio_02_10311	GSM1486068	Characteristic	c("cell type: cardiomyocytes", "induction: control")
Cardio_02_10311	GSM1486068	Platform	GPL11002
Cardio_02_10311	GSM1486068	Series ID	c("GSE60699", "GSE60747")
Cardio_02_10312	GSM1486069	Characteristic	c("cell type: cardiomyocytes", "induction: 50ng/ml doxycycline for 48h")
Cardio_02_10312	GSM1486069	Platform	GPL11002
Cardio_02_10312	GSM1486069	Series ID	c("GSE60699", "GSE60747")
Cardio_02_10164	GSM2101276	Characteristic	c("cell type: E14 mES-derived cardiac progenitor cells", "chip-antibody: ISL1 Abcam ab109517", "strain: 129/Ola")
Cardio_02_10164	GSM2101276	Platform	GPL13112
Cardio_02_10164	GSM2101276	Series ID	c("GSE79699", "GSE79701")
Cardio_02_10319	GSM1944103	Characteristic	c("antibody: KMT2D", "strain: C57BL/6", "cell type: ES-cell derived cardiomyocytes", "developmental stage: NA", "replicate: replicate 1", "genotype: E14 Tg(Nkx2-5-EmGFP) mouse ES cells")
Cardio_02_10319	GSM1944103	Description	Differentiated using a protocol from Wamstad et al., Cell, 2012.
Cardio_02_10319	GSM1944103	Cell growth	Male mice with a heterozygous Kmt2d floxed allele and expressing the Tnnt2::Cre recombinase (Tnnt2::Cre; Kmt2d fl/+) were crossed to female mice homozygous for Kmt2d floxed alleles and the Rosa26-Cre reporter mTmG (Kmt2d fl/fl; mTmG/mTmG). The females will carry litters with the WT control genotype (Tnnt2::Cre; Kmt2d fl/+; mTmG/+) and the mutant genotype (Tnnt2::Cre; Kmt2d fl/fl; mTmG/+).
Cardio_02_10319	GSM1944103	Platform	GPL21103
Cardio_02_10319	GSM1944103	Series ID	GSE75151
Cardio_02_10319	GSM1944103	Tretment	Both WT and mutant embryos were harvested at embryonic day E11.5 and embryonic hearts were dissected in cold PBS. Hearts were flash frozen in liquid nitrogen and kept at -80°C.
Cardio_02_10318	GSM1944104	Characteristic	c("antibody: KMT2D", "strain: C57BL/6", "cell type: ES-cell derived cardiomyocytes", "developmental stage: NA", "replicate: replicate 2", "genotype: E14 Tg(Nkx2-5-EmGFP) mouse ES cells")
Cardio_02_10318	GSM1944104	Description	Differentiated using a protocol from Wamstad et al., Cell, 2012.
Cardio_02_10318	GSM1944104	Cell growth	Male mice with a heterozygous Kmt2d floxed allele and expressing the Tnnt2::Cre recombinase (Tnnt2::Cre; Kmt2d fl/+) were crossed to female mice homozygous for Kmt2d floxed alleles and the Rosa26-Cre reporter mTmG (Kmt2d fl/fl; mTmG/mTmG). The females will carry litters with the WT control genotype (Tnnt2::Cre; Kmt2d fl/+; mTmG/+) and the mutant genotype (Tnnt2::Cre; Kmt2d fl/fl; mTmG/+).
Cardio_02_10318	GSM1944104	Platform	GPL21103
Cardio_02_10318	GSM1944104	Series ID	GSE75151
Cardio_02_10318	GSM1944104	Tretment	Both WT and mutant embryos were harvested at embryonic day E11.5 and embryonic hearts were dissected in cold PBS. Hearts were flash frozen in liquid nitrogen and kept at -80°C.
Cardio_02_10317	GSM1944105	Characteristic	c("antibody: KMT2D", "strain: C57BL/6", "cell type: ES-cell derived cardiomyocytes", "developmental stage: NA", "replicate: replicate 3", "genotype: E14 Tg(Nkx2-5-EmGFP) mouse ES cells")
Cardio_02_10317	GSM1944105	Description	Differentiated using a protocol from Wamstad et al., Cell, 2012.
Cardio_02_10317	GSM1944105	Cell growth	Male mice with a heterozygous Kmt2d floxed allele and expressing the Tnnt2::Cre recombinase (Tnnt2::Cre; Kmt2d fl/+) were crossed to female mice homozygous for Kmt2d floxed alleles and the Rosa26-Cre reporter mTmG (Kmt2d fl/fl; mTmG/mTmG). The females will carry litters with the WT control genotype (Tnnt2::Cre; Kmt2d fl/+; mTmG/+) and the mutant genotype (Tnnt2::Cre; Kmt2d fl/fl; mTmG/+).
Cardio_02_10317	GSM1944105	Platform	GPL21103
Cardio_02_10317	GSM1944105	Series ID	GSE75151
Cardio_02_10317	GSM1944105	Tretment	Both WT and mutant embryos were harvested at embryonic day E11.5 and embryonic hearts were dissected in cold PBS. Hearts were flash frozen in liquid nitrogen and kept at -80°C.
Cardio_02_10200	GSM1657391	Characteristic	c("cell line: E14Tg2A", "cell type: Early cardiac mesoderm precursors cells (MES)", "chip antibody: RYBP (Millipore, catalog: Ab3637, lot: 2066315)")
Cardio_02_10200	GSM1657391	Description	chromatin IP against RYBP
Cardio_02_10200	GSM1657391	Cell growth	E14Tg2A cells were cultured as previously described (Morey et al., 2012) in 2i media supplemented with LIF produced in house) as previously described (Ying et al., 2003) for at least two weeks (8 passages). We took advantage of a recently reported protocol for differentiating ESC into a highly homogenous population of beating cardiomyocytes (CM) (Kattman et al., 2011). Interestingly, this protoco…
Cardio_02_10200	GSM1657391	Platform	GPL13112
Cardio_02_10200	GSM1657391	Series ID	GSE67868
Cardio_02_10200	GSM1657391	Tretment	In our hands, generation of highly enriched population of MES cells was strongly influenced both by the dose and the batch of BMP4. We performed full cardiomyocyte differentiation experiments using 32 different amounts of BMP4 from 0.1 to 0.8 ng/ml with every purchased BMP4. Typically, we obtained the best differentiation results with 0.1鈥<U+393C><U+3E33>0.3 ng/ml of BMP4. We also noticed that th…
Cardio_02_10199	GSM1657390	Characteristic	c("cell line: E14Tg2A", "cell type: Early cardiac mesoderm precursors cells (MES)", "chip antibody: Ring1b (Home-made)")
Cardio_02_10199	GSM1657390	Description	chromatin IP against Ring1b
Cardio_02_10199	GSM1657390	Cell growth	E14Tg2A cells were cultured as previously described (Morey et al., 2012) in 2i media supplemented with LIF produced in house) as previously described (Ying et al., 2003) for at least two weeks (8 passages). We took advantage of a recently reported protocol for differentiating ESC into a highly homogenous population of beating cardiomyocytes (CM) (Kattman et al., 2011). Interestingly, this protoco…
Cardio_02_10199	GSM1657390	Platform	GPL13112
Cardio_02_10199	GSM1657390	Series ID	GSE67868
Cardio_02_10199	GSM1657390	Tretment	In our hands, generation of highly enriched population of MES cells was strongly influenced both by the dose and the batch of BMP4. We performed full cardiomyocyte differentiation experiments using 32 different amounts of BMP4 from 0.1 to 0.8 ng/ml with every purchased BMP4. Typically, we obtained the best differentiation results with 0.1鈥<U+393C><U+3E33>0.3 ng/ml of BMP4. We also noticed that th…
Cardio_02_10174	GSM1657388	Characteristic	c("cell line: E14Tg2A", "cell type: Early cardiac mesoderm precursors cells (MES)", "chip antibody: Mel18 (Santa Cruz, catalog: H-115-X, lot: D0903)")
Cardio_02_10174	GSM1657388	Description	chromatin IP against Mel18
Cardio_02_10174	GSM1657388	Cell growth	E14Tg2A cells were cultured as previously described (Morey et al., 2012) in 2i media supplemented with LIF produced in house) as previously described (Ying et al., 2003) for at least two weeks (8 passages). We took advantage of a recently reported protocol for differentiating ESC into a highly homogenous population of beating cardiomyocytes (CM) (Kattman et al., 2011). Interestingly, this protoco…
Cardio_02_10174	GSM1657388	Platform	GPL13112
Cardio_02_10174	GSM1657388	Series ID	GSE67868
Cardio_02_10174	GSM1657388	Tretment	In our hands, generation of highly enriched population of MES cells was strongly influenced both by the dose and the batch of BMP4. We performed full cardiomyocyte differentiation experiments using 32 different amounts of BMP4 from 0.1 to 0.8 ng/ml with every purchased BMP4. Typically, we obtained the best differentiation results with 0.1鈥<U+393C><U+3E33>0.3 ng/ml of BMP4. We also noticed that th…
Cardio_02_10002	GSM1657389	Characteristic	c("cell line: E14Tg2A", "cell type: Early cardiac mesoderm precursors cells (MES)", "chip antibody: Cbx2 (Bethyl, catalog:A302-524A, lot: A302-524A-1)")
Cardio_02_10002	GSM1657389	Description	chromatin IP against Cbx2
Cardio_02_10002	GSM1657389	Cell growth	E14Tg2A cells were cultured as previously described (Morey et al., 2012) in 2i media supplemented with LIF produced in house) as previously described (Ying et al., 2003) for at least two weeks (8 passages). We took advantage of a recently reported protocol for differentiating ESC into a highly homogenous population of beating cardiomyocytes (CM) (Kattman et al., 2011). Interestingly, this protoco…
Cardio_02_10002	GSM1657389	Platform	GPL13112
Cardio_02_10002	GSM1657389	Series ID	GSE67868
Cardio_02_10002	GSM1657389	Tretment	In our hands, generation of highly enriched population of MES cells was strongly influenced both by the dose and the batch of BMP4. We performed full cardiomyocyte differentiation experiments using 32 different amounts of BMP4 from 0.1 to 0.8 ng/ml with every purchased BMP4. Typically, we obtained the best differentiation results with 0.1鈥<U+393C><U+3E33>0.3 ng/ml of BMP4. We also noticed that th…
Cardio_02_10182	GSM1163126	Characteristic	c("strain: 129/Ola", "time point: Differentiation Day 5.3", "cell type: cardiac precursors (CP)", "antibody: RNA Polymerase II (phospho S5) (Abcam ab5131)")
Cardio_02_10182	GSM1163126	Cell growth	Embryonic stem cells were differentiated as EBs for two days in serum-free media (3 parts IMDM (Cellgro #15-016-CV): 1 part Ham F12 (Cellgro #10-080-CV), 0.05% BSA, 2 mM GlutaMax (GIBCO), B27 supplement (GIBCO #12587010), N2 supplement (GIBCO #17502048)) supplemented with 50 mg/ml ascorbic acid and 4.5 3 10^4 M monothioglycerol. Embryoid bodies were dissociated and reaggregated for 40 hr in the p…
Cardio_02_10182	GSM1163126	Platform	GPL13112
Cardio_02_10182	GSM1163126	Series ID	c("GSE47949", "GSE47950")
Cardio_02_10183	GSM1163127	Characteristic	c("strain: 129/Ola", "time point: Differentiation Day 5.3", "cell type: cardiac precursors (CP)", "antibody: RNA Polymerase II (phospho S5) (Abcam ab5131)")
Cardio_02_10183	GSM1163127	Cell growth	Embryonic stem cells were differentiated as EBs for two days in serum-free media (3 parts IMDM (Cellgro #15-016-CV): 1 part Ham F12 (Cellgro #10-080-CV), 0.05% BSA, 2 mM GlutaMax (GIBCO), B27 supplement (GIBCO #12587010), N2 supplement (GIBCO #17502048)) supplemented with 50 mg/ml ascorbic acid and 4.5 3 10^4 M monothioglycerol. Embryoid bodies were dissociated and reaggregated for 40 hr in the p…
Cardio_02_10183	GSM1163127	Platform	GPL13112
Cardio_02_10183	GSM1163127	Series ID	c("GSE47949", "GSE47950")
Cardio_02_10184	GSM1163128	Characteristic	c("strain: 129/Ola", "time point: Differentiation Day 10", "cell type: cardiomyocytes (CM)", "antibody: RNA Polymerase II (phospho S5) (Abcam ab5131)")
Cardio_02_10184	GSM1163128	Cell growth	Embryonic stem cells were differentiated as EBs for two days in serum-free media (3 parts IMDM (Cellgro #15-016-CV): 1 part Ham F12 (Cellgro #10-080-CV), 0.05% BSA, 2 mM GlutaMax (GIBCO), B27 supplement (GIBCO #12587010), N2 supplement (GIBCO #17502048)) supplemented with 50 mg/ml ascorbic acid and 4.5 3 10^4 M monothioglycerol. Embryoid bodies were dissociated and reaggregated for 40 hr in the p…
Cardio_02_10184	GSM1163128	Platform	GPL13112
Cardio_02_10184	GSM1163128	Series ID	c("GSE47949", "GSE47950")
Cardio_02_10185	GSM1163129	Characteristic	c("strain: 129/Ola", "time point: Differentiation Day 10", "cell type: cardiomyocytes (CM)", "antibody: RNA Polymerase II (phospho S5) (Abcam ab5131)")
Cardio_02_10185	GSM1163129	Cell growth	Embryonic stem cells were differentiated as EBs for two days in serum-free media (3 parts IMDM (Cellgro #15-016-CV): 1 part Ham F12 (Cellgro #10-080-CV), 0.05% BSA, 2 mM GlutaMax (GIBCO), B27 supplement (GIBCO #12587010), N2 supplement (GIBCO #17502048)) supplemented with 50 mg/ml ascorbic acid and 4.5 3 10^4 M monothioglycerol. Embryoid bodies were dissociated and reaggregated for 40 hr in the p…
Cardio_02_10185	GSM1163129	Platform	GPL13112
Cardio_02_10185	GSM1163129	Series ID	c("GSE47949", "GSE47950")
Cardio_02_10129	GSM1163119	Characteristic	c("strain: 129/Ola", "time point: Differentiation Day 5.3", "cell type: cardiac precursors (CP)", "antibody: H3K4me3 (Millipore 07-473)")
Cardio_02_10129	GSM1163119	Cell growth	Embryonic stem cells were differentiated as EBs for two days in serum-free media (3 parts IMDM (Cellgro #15-016-CV): 1 part Ham F12 (Cellgro #10-080-CV), 0.05% BSA, 2 mM GlutaMax (GIBCO), B27 supplement (GIBCO #12587010), N2 supplement (GIBCO #17502048)) supplemented with 50 mg/ml ascorbic acid and 4.5 3 10^4 M monothioglycerol. Embryoid bodies were dissociated and reaggregated for 40 hr in the p…
Cardio_02_10129	GSM1163119	Platform	GPL13112
Cardio_02_10129	GSM1163119	Series ID	c("GSE47949", "GSE47950")
Cardio_02_10130	GSM1163120	Characteristic	c("strain: 129/Ola", "time point: Differentiation Day 5.3", "cell type: cardiac precursors (CP)", "antibody: H3K4me3 (Millipore 07-473)")
Cardio_02_10130	GSM1163120	Cell growth	Embryonic stem cells were differentiated as EBs for two days in serum-free media (3 parts IMDM (Cellgro #15-016-CV): 1 part Ham F12 (Cellgro #10-080-CV), 0.05% BSA, 2 mM GlutaMax (GIBCO), B27 supplement (GIBCO #12587010), N2 supplement (GIBCO #17502048)) supplemented with 50 mg/ml ascorbic acid and 4.5 3 10^4 M monothioglycerol. Embryoid bodies were dissociated and reaggregated for 40 hr in the p…
Cardio_02_10130	GSM1163120	Platform	GPL13112
Cardio_02_10130	GSM1163120	Series ID	c("GSE47949", "GSE47950")
Cardio_02_10131	GSM1163121	Characteristic	c("strain: 129/Ola", "time point: Differentiation Day 10", "cell type: cardiomyocytes (CM)", "antibody: H3K4me3 (Millipore 07-473)")
Cardio_02_10131	GSM1163121	Cell growth	Embryonic stem cells were differentiated as EBs for two days in serum-free media (3 parts IMDM (Cellgro #15-016-CV): 1 part Ham F12 (Cellgro #10-080-CV), 0.05% BSA, 2 mM GlutaMax (GIBCO), B27 supplement (GIBCO #12587010), N2 supplement (GIBCO #17502048)) supplemented with 50 mg/ml ascorbic acid and 4.5 3 10^4 M monothioglycerol. Embryoid bodies were dissociated and reaggregated for 40 hr in the p…
Cardio_02_10131	GSM1163121	Platform	GPL13112
Cardio_02_10131	GSM1163121	Series ID	c("GSE47949", "GSE47950")
Cardio_02_10132	GSM1163122	Characteristic	c("strain: 129/Ola", "time point: Differentiation Day 10", "cell type: cardiomyocytes (CM)", "antibody: H3K4me3 (Millipore 07-473)")
Cardio_02_10132	GSM1163122	Cell growth	Embryonic stem cells were differentiated as EBs for two days in serum-free media (3 parts IMDM (Cellgro #15-016-CV): 1 part Ham F12 (Cellgro #10-080-CV), 0.05% BSA, 2 mM GlutaMax (GIBCO), B27 supplement (GIBCO #12587010), N2 supplement (GIBCO #17502048)) supplemented with 50 mg/ml ascorbic acid and 4.5 3 10^4 M monothioglycerol. Embryoid bodies were dissociated and reaggregated for 40 hr in the p…
Cardio_02_10132	GSM1163122	Platform	GPL13112
Cardio_02_10132	GSM1163122	Series ID	c("GSE47949", "GSE47950")
Cardio_02_10108	GSM1163090	Characteristic	c("strain: 129/Ola", "time point: Differentiation Day 5.3", "cell type: cardiac precursors (CP)", "antibody: H3K4me1 (Abcam ab8895)")
Cardio_02_10108	GSM1163090	Cell growth	Embryonic stem cells were differentiated as EBs for two days in serum-free media (3 parts IMDM (Cellgro #15-016-CV): 1 part Ham F12 (Cellgro #10-080-CV), 0.05% BSA, 2 mM GlutaMax (GIBCO), B27 supplement (GIBCO #12587010), N2 supplement (GIBCO #17502048)) supplemented with 50 mg/ml ascorbic acid and 4.5 3 10^4 M monothioglycerol. Embryoid bodies were dissociated and reaggregated for 40 hr in the p…
Cardio_02_10108	GSM1163090	Platform	GPL13112
Cardio_02_10108	GSM1163090	Series ID	c("GSE47949", "GSE47950")
Cardio_02_10109	GSM1163091	Characteristic	c("strain: 129/Ola", "time point: Differentiation Day 5.3", "cell type: cardiac precursors (CP)", "antibody: H3K4me1 (Abcam ab8895)")
Cardio_02_10109	GSM1163091	Cell growth	Embryonic stem cells were differentiated as EBs for two days in serum-free media (3 parts IMDM (Cellgro #15-016-CV): 1 part Ham F12 (Cellgro #10-080-CV), 0.05% BSA, 2 mM GlutaMax (GIBCO), B27 supplement (GIBCO #12587010), N2 supplement (GIBCO #17502048)) supplemented with 50 mg/ml ascorbic acid and 4.5 3 10^4 M monothioglycerol. Embryoid bodies were dissociated and reaggregated for 40 hr in the p…
Cardio_02_10109	GSM1163091	Platform	GPL13112
Cardio_02_10109	GSM1163091	Series ID	c("GSE47949", "GSE47950")
Cardio_02_10110	GSM1163092	Characteristic	c("strain: 129/Ola", "time point: Differentiation Day 5.3", "cell type: cardiac precursors (CP)", "antibody: H3K4me1 (Abcam ab8895)")
Cardio_02_10110	GSM1163092	Cell growth	Embryonic stem cells were differentiated as EBs for two days in serum-free media (3 parts IMDM (Cellgro #15-016-CV): 1 part Ham F12 (Cellgro #10-080-CV), 0.05% BSA, 2 mM GlutaMax (GIBCO), B27 supplement (GIBCO #12587010), N2 supplement (GIBCO #17502048)) supplemented with 50 mg/ml ascorbic acid and 4.5 3 10^4 M monothioglycerol. Embryoid bodies were dissociated and reaggregated for 40 hr in the p…
Cardio_02_10110	GSM1163092	Platform	GPL13112
Cardio_02_10110	GSM1163092	Series ID	c("GSE47949", "GSE47950")
Cardio_02_10111	GSM1163093	Characteristic	c("strain: 129/Ola", "time point: Differentiation Day 10", "cell type: cardiomyocytes (CM)", "antibody: H3K4me1 (Abcam ab8895)")
Cardio_02_10111	GSM1163093	Cell growth	Embryonic stem cells were differentiated as EBs for two days in serum-free media (3 parts IMDM (Cellgro #15-016-CV): 1 part Ham F12 (Cellgro #10-080-CV), 0.05% BSA, 2 mM GlutaMax (GIBCO), B27 supplement (GIBCO #12587010), N2 supplement (GIBCO #17502048)) supplemented with 50 mg/ml ascorbic acid and 4.5 3 10^4 M monothioglycerol. Embryoid bodies were dissociated and reaggregated for 40 hr in the p…
Cardio_02_10111	GSM1163093	Platform	GPL13112
Cardio_02_10111	GSM1163093	Series ID	c("GSE47949", "GSE47950")
Cardio_02_10112	GSM1163094	Characteristic	c("strain: 129/Ola", "time point: Differentiation Day 10", "cell type: cardiomyocytes (CM)", "antibody: H3K4me1 (Abcam ab8895)")
Cardio_02_10112	GSM1163094	Cell growth	Embryonic stem cells were differentiated as EBs for two days in serum-free media (3 parts IMDM (Cellgro #15-016-CV): 1 part Ham F12 (Cellgro #10-080-CV), 0.05% BSA, 2 mM GlutaMax (GIBCO), B27 supplement (GIBCO #12587010), N2 supplement (GIBCO #17502048)) supplemented with 50 mg/ml ascorbic acid and 4.5 3 10^4 M monothioglycerol. Embryoid bodies were dissociated and reaggregated for 40 hr in the p…
Cardio_02_10112	GSM1163094	Platform	GPL13112
Cardio_02_10112	GSM1163094	Series ID	c("GSE47949", "GSE47950")
Cardio_02_10113	GSM1163095	Characteristic	c("strain: 129/Ola", "time point: Differentiation Day 10", "cell type: cardiomyocytes (CM)", "antibody: H3K4me1 (Abcam ab8895)")
Cardio_02_10113	GSM1163095	Cell growth	Embryonic stem cells were differentiated as EBs for two days in serum-free media (3 parts IMDM (Cellgro #15-016-CV): 1 part Ham F12 (Cellgro #10-080-CV), 0.05% BSA, 2 mM GlutaMax (GIBCO), B27 supplement (GIBCO #12587010), N2 supplement (GIBCO #17502048)) supplemented with 50 mg/ml ascorbic acid and 4.5 3 10^4 M monothioglycerol. Embryoid bodies were dissociated and reaggregated for 40 hr in the p…
Cardio_02_10113	GSM1163095	Platform	GPL13112
Cardio_02_10113	GSM1163095	Series ID	c("GSE47949", "GSE47950")
Cardio_02_10080	GSM1163109	Characteristic	c("strain: 129/Ola", "time point: Differentiation Day 5.3", "cell type: cardiac precursors (CP)", "antibody: H3K27me3 (Millipore 07-449)")
Cardio_02_10080	GSM1163109	Cell growth	Embryonic stem cells were differentiated as EBs for two days in serum-free media (3 parts IMDM (Cellgro #15-016-CV): 1 part Ham F12 (Cellgro #10-080-CV), 0.05% BSA, 2 mM GlutaMax (GIBCO), B27 supplement (GIBCO #12587010), N2 supplement (GIBCO #17502048)) supplemented with 50 mg/ml ascorbic acid and 4.5 3 10^4 M monothioglycerol. Embryoid bodies were dissociated and reaggregated for 40 hr in the p…
Cardio_02_10080	GSM1163109	Platform	GPL13112
Cardio_02_10080	GSM1163109	Series ID	c("GSE47949", "GSE47950")
Cardio_02_10081	GSM1163110	Characteristic	c("strain: 129/Ola", "time point: Differentiation Day 5.3", "cell type: cardiac precursors (CP)", "antibody: H3K27me3 (Millipore 07-449)")
Cardio_02_10081	GSM1163110	Cell growth	Embryonic stem cells were differentiated as EBs for two days in serum-free media (3 parts IMDM (Cellgro #15-016-CV): 1 part Ham F12 (Cellgro #10-080-CV), 0.05% BSA, 2 mM GlutaMax (GIBCO), B27 supplement (GIBCO #12587010), N2 supplement (GIBCO #17502048)) supplemented with 50 mg/ml ascorbic acid and 4.5 3 10^4 M monothioglycerol. Embryoid bodies were dissociated and reaggregated for 40 hr in the p…
Cardio_02_10081	GSM1163110	Platform	GPL13112
Cardio_02_10081	GSM1163110	Series ID	c("GSE47949", "GSE47950")
Cardio_02_10082	GSM1163111	Characteristic	c("strain: 129/Ola", "time point: Differentiation Day 5.3", "cell type: cardiac precursors (CP)", "antibody: H3K27me3 (Millipore 07-449)")
Cardio_02_10082	GSM1163111	Cell growth	Embryonic stem cells were differentiated as EBs for two days in serum-free media (3 parts IMDM (Cellgro #15-016-CV): 1 part Ham F12 (Cellgro #10-080-CV), 0.05% BSA, 2 mM GlutaMax (GIBCO), B27 supplement (GIBCO #12587010), N2 supplement (GIBCO #17502048)) supplemented with 50 mg/ml ascorbic acid and 4.5 3 10^4 M monothioglycerol. Embryoid bodies were dissociated and reaggregated for 40 hr in the p…
Cardio_02_10082	GSM1163111	Platform	GPL13112
Cardio_02_10082	GSM1163111	Series ID	c("GSE47949", "GSE47950")
Cardio_02_10083	GSM1163112	Characteristic	c("strain: 129/Ola", "time point: Differentiation Day 10", "cell type: cardiomyocytes (CM)", "antibody: H3K27me3 (Millipore 07-449)")
Cardio_02_10083	GSM1163112	Cell growth	Embryonic stem cells were differentiated as EBs for two days in serum-free media (3 parts IMDM (Cellgro #15-016-CV): 1 part Ham F12 (Cellgro #10-080-CV), 0.05% BSA, 2 mM GlutaMax (GIBCO), B27 supplement (GIBCO #12587010), N2 supplement (GIBCO #17502048)) supplemented with 50 mg/ml ascorbic acid and 4.5 3 10^4 M monothioglycerol. Embryoid bodies were dissociated and reaggregated for 40 hr in the p…
Cardio_02_10083	GSM1163112	Platform	GPL13112
Cardio_02_10083	GSM1163112	Series ID	c("GSE47949", "GSE47950")
Cardio_02_10084	GSM1163113	Characteristic	c("strain: 129/Ola", "time point: Differentiation Day 10", "cell type: cardiomyocytes (CM)", "antibody: H3K27me3 (Millipore 07-449)")
Cardio_02_10084	GSM1163113	Cell growth	Embryonic stem cells were differentiated as EBs for two days in serum-free media (3 parts IMDM (Cellgro #15-016-CV): 1 part Ham F12 (Cellgro #10-080-CV), 0.05% BSA, 2 mM GlutaMax (GIBCO), B27 supplement (GIBCO #12587010), N2 supplement (GIBCO #17502048)) supplemented with 50 mg/ml ascorbic acid and 4.5 3 10^4 M monothioglycerol. Embryoid bodies were dissociated and reaggregated for 40 hr in the p…
Cardio_02_10084	GSM1163113	Platform	GPL13112
Cardio_02_10084	GSM1163113	Series ID	c("GSE47949", "GSE47950")
Cardio_02_10085	GSM1163114	Characteristic	c("strain: 129/Ola", "time point: Differentiation Day 10", "cell type: cardiomyocytes (CM)", "antibody: H3K27me3 (Millipore 07-449)")
Cardio_02_10085	GSM1163114	Cell growth	Embryonic stem cells were differentiated as EBs for two days in serum-free media (3 parts IMDM (Cellgro #15-016-CV): 1 part Ham F12 (Cellgro #10-080-CV), 0.05% BSA, 2 mM GlutaMax (GIBCO), B27 supplement (GIBCO #12587010), N2 supplement (GIBCO #17502048)) supplemented with 50 mg/ml ascorbic acid and 4.5 3 10^4 M monothioglycerol. Embryoid bodies were dissociated and reaggregated for 40 hr in the p…
Cardio_02_10085	GSM1163114	Platform	GPL13112
Cardio_02_10085	GSM1163114	Series ID	c("GSE47949", "GSE47950")
Cardio_02_10043	GSM1163100	Characteristic	c("strain: 129/Ola", "time point: Differentiation Day 5.3", "cell type: cardiac precursors (CP)", "antibody: H3K27ac (Abcam ab4729)")
Cardio_02_10043	GSM1163100	Cell growth	Embryonic stem cells were differentiated as EBs for two days in serum-free media (3 parts IMDM (Cellgro #15-016-CV): 1 part Ham F12 (Cellgro #10-080-CV), 0.05% BSA, 2 mM GlutaMax (GIBCO), B27 supplement (GIBCO #12587010), N2 supplement (GIBCO #17502048)) supplemented with 50 mg/ml ascorbic acid and 4.5 3 10^4 M monothioglycerol. Embryoid bodies were dissociated and reaggregated for 40 hr in the p…
Cardio_02_10043	GSM1163100	Platform	GPL13112
Cardio_02_10043	GSM1163100	Series ID	c("GSE47949", "GSE47950")
Cardio_02_10044	GSM1163101	Characteristic	c("strain: 129/Ola", "time point: Differentiation Day 5.3", "cell type: cardiac precursors (CP)", "antibody: H3K27ac (Abcam ab4729)")
Cardio_02_10044	GSM1163101	Cell growth	Embryonic stem cells were differentiated as EBs for two days in serum-free media (3 parts IMDM (Cellgro #15-016-CV): 1 part Ham F12 (Cellgro #10-080-CV), 0.05% BSA, 2 mM GlutaMax (GIBCO), B27 supplement (GIBCO #12587010), N2 supplement (GIBCO #17502048)) supplemented with 50 mg/ml ascorbic acid and 4.5 3 10^4 M monothioglycerol. Embryoid bodies were dissociated and reaggregated for 40 hr in the p…
Cardio_02_10044	GSM1163101	Platform	GPL13112
Cardio_02_10044	GSM1163101	Series ID	c("GSE47949", "GSE47950")
Cardio_01_10242	GSM2279963	Characteristic	c("cell type: iPS-derived cardiomyocytes", "passages: 20-30", "differentiation stage: Differentiation D32", "chip antibody: TBX5 (sc17866)")
Cardio_01_10242	GSM2279963	Description	WT_1
Cardio_01_10242	GSM2279963	Cell growth	ES and iPS cells were cultured in mTeSR on hESC-qualified (BDsciences) matrigel-coated plates. For human cardiac differentiation into cardiomyocytes, we modified the protocols originally developed by Lian et al. and Tohyama et al. to achieve high yield, high-purity cardiac commitment in vitro (Lian et al., 2012; Tohyama et al., 2013).
Cardio_01_10242	GSM2279963	Platform	GPL11154
Cardio_01_10242	GSM2279963	Series ID	c("GSE85628", "GSE85631")
Cardio_01_10243	GSM2279971	Characteristic	c("cell type: iPS-derived cardiomyocytes", "passages: 20-30", "differentiation stage: Differentiation D32", "chip antibody: TBX5 (sc17866)")
Cardio_01_10243	GSM2279971	Description	WT_5
Cardio_01_10243	GSM2279971	Cell growth	ES and iPS cells were cultured in mTeSR on hESC-qualified (BDsciences) matrigel-coated plates. For human cardiac differentiation into cardiomyocytes, we modified the protocols originally developed by Lian et al. and Tohyama et al. to achieve high yield, high-purity cardiac commitment in vitro (Lian et al., 2012; Tohyama et al., 2013).
Cardio_01_10243	GSM2279971	Platform	GPL11154
Cardio_01_10243	GSM2279971	Series ID	c("GSE85628", "GSE85631")
Cardio_01_10244	GSM2279985	Characteristic	c("cell type: iPS-derived cardiomyocytes", "passages: 20-30", "differentiation stage: Differentiation D32", "chip antibody: TBX5 (sc17866)")
Cardio_01_10244	GSM2279985	Description	WT_H7
Cardio_01_10244	GSM2279985	Cell growth	ES and iPS cells were cultured in mTeSR on hESC-qualified (BDsciences) matrigel-coated plates. For human cardiac differentiation into cardiomyocytes, we modified the protocols originally developed by Lian et al. and Tohyama et al. to achieve high yield, high-purity cardiac commitment in vitro (Lian et al., 2012; Tohyama et al., 2013).
Cardio_01_10244	GSM2279985	Platform	GPL11154
Cardio_01_10244	GSM2279985	Series ID	c("GSE85628", "GSE85631")
Cardio_01_10241	GSM2280011	Characteristic	c("cell type: iPS-derived cardiomyocytes", "passages: 20-30", "differentiation stage: Differentiation D32", "chip antibody: TBX5 (sc17866)")
Cardio_01_10241	GSM2280011	Description	merge_all_WT
Cardio_01_10241	GSM2280011	Cell growth	ES and iPS cells were cultured in mTeSR on hESC-qualified (BDsciences) matrigel-coated plates. For human cardiac differentiation into cardiomyocytes, we modified the protocols originally developed by Lian et al. and Tohyama et al. to achieve high yield, high-purity cardiac commitment in vitro (Lian et al., 2012; Tohyama et al., 2013).
Cardio_01_10241	GSM2280011	Platform	GPL11154
Cardio_01_10241	GSM2280011	Series ID	c("GSE85628", "GSE85631")
Cardio_01_10245	GSM2280019	Characteristic	c("cell type: iPS-derived cardiomyocytes", "passages: 20-30", "differentiation stage: Differentiation D32", "chip antibody: TBX5 (sc17866)")
Cardio_01_10245	GSM2280019	Description	G296S_2
Cardio_01_10245	GSM2280019	Cell growth	ES and iPS cells were cultured in mTeSR on hESC-qualified (BDsciences) matrigel-coated plates. For human cardiac differentiation into cardiomyocytes, we modified the protocols originally developed by Lian et al. and Tohyama et al. to achieve high yield, high-purity cardiac commitment in vitro (Lian et al., 2012; Tohyama et al., 2013).
Cardio_01_10245	GSM2280019	Platform	GPL11154
Cardio_01_10245	GSM2280019	Series ID	c("GSE85628", "GSE85631")
Cardio_01_10246	GSM2280027	Characteristic	c("cell type: iPS-derived cardiomyocytes", "passages: 20-30", "differentiation stage: Differentiation D32", "chip antibody: TBX5 (sc17866)")
Cardio_01_10246	GSM2280027	Description	G296S_4
Cardio_01_10246	GSM2280027	Cell growth	ES and iPS cells were cultured in mTeSR on hESC-qualified (BDsciences) matrigel-coated plates. For human cardiac differentiation into cardiomyocytes, we modified the protocols originally developed by Lian et al. and Tohyama et al. to achieve high yield, high-purity cardiac commitment in vitro (Lian et al., 2012; Tohyama et al., 2013).
Cardio_01_10246	GSM2280027	Platform	GPL11154
Cardio_01_10246	GSM2280027	Series ID	c("GSE85628", "GSE85631")
Cardio_01_10284	GSM2280042	Characteristic	c("cell type: iPS-derived cardiomyocytes", "passages: 20-30", "differentiation stage: Differentiation D32", "chip antibody: TBX5 (sc17866)")
Cardio_01_10284	GSM2280042	Description	merge_all_G296S
Cardio_01_10284	GSM2280042	Cell growth	ES and iPS cells were cultured in mTeSR on hESC-qualified (BDsciences) matrigel-coated plates. For human cardiac differentiation into cardiomyocytes, we modified the protocols originally developed by Lian et al. and Tohyama et al. to achieve high yield, high-purity cardiac commitment in vitro (Lian et al., 2012; Tohyama et al., 2013).
Cardio_01_10284	GSM2280042	Platform	GPL11154
Cardio_01_10284	GSM2280042	Series ID	c("GSE85628", "GSE85631")
Cardio_01_10024	GSM2279955	Characteristic	c("cell type: iPS-derived cardiomyocytes", "passages: 20-30", "differentiation stage: Differentiation D32", "chip antibody: GATA4 (sc1237, lot:E0912)")
Cardio_01_10024	GSM2279955	Description	WT_1
Cardio_01_10024	GSM2279955	Cell growth	ES and iPS cells were cultured in mTeSR on hESC-qualified (BDsciences) matrigel-coated plates. For human cardiac differentiation into cardiomyocytes, we modified the protocols originally developed by Lian et al. and Tohyama et al. to achieve high yield, high-purity cardiac commitment in vitro (Lian et al., 2012; Tohyama et al., 2013).
Cardio_01_10024	GSM2279955	Platform	GPL11154
Cardio_01_10024	GSM2279955	Series ID	c("GSE85628", "GSE85631")
Cardio_01_10025	GSM2279964	Characteristic	c("cell type: iPS-derived cardiomyocytes", "passages: 20-30", "differentiation stage: Differentiation D32", "chip antibody: GATA4 (sc1237, lot:E0912)")
Cardio_01_10025	GSM2279964	Description	WT_5
Cardio_01_10025	GSM2279964	Cell growth	ES and iPS cells were cultured in mTeSR on hESC-qualified (BDsciences) matrigel-coated plates. For human cardiac differentiation into cardiomyocytes, we modified the protocols originally developed by Lian et al. and Tohyama et al. to achieve high yield, high-purity cardiac commitment in vitro (Lian et al., 2012; Tohyama et al., 2013).
Cardio_01_10025	GSM2279964	Platform	GPL11154
Cardio_01_10025	GSM2279964	Series ID	c("GSE85628", "GSE85631")
Cardio_01_10026	GSM2279972	Characteristic	c("cell type: iPS-derived cardiomyocytes", "passages: 20-30", "differentiation stage: Differentiation D32", "chip antibody: GATA4 (sc1237, lot:E0912)")
Cardio_01_10026	GSM2279972	Description	WT_H7
Cardio_01_10026	GSM2279972	Cell growth	ES and iPS cells were cultured in mTeSR on hESC-qualified (BDsciences) matrigel-coated plates. For human cardiac differentiation into cardiomyocytes, we modified the protocols originally developed by Lian et al. and Tohyama et al. to achieve high yield, high-purity cardiac commitment in vitro (Lian et al., 2012; Tohyama et al., 2013).
Cardio_01_10026	GSM2279972	Platform	GPL11154
Cardio_01_10026	GSM2279972	Series ID	c("GSE85628", "GSE85631")
Cardio_01_10027	GSM2280004	Characteristic	c("cell type: iPS-derived cardiomyocytes", "passages: 20-30", "differentiation stage: Differentiation D32", "chip antibody: GATA4 (sc1237, lot:E0912)")
Cardio_01_10027	GSM2280004	Description	merge_all_WT
Cardio_01_10027	GSM2280004	Cell growth	ES and iPS cells were cultured in mTeSR on hESC-qualified (BDsciences) matrigel-coated plates. For human cardiac differentiation into cardiomyocytes, we modified the protocols originally developed by Lian et al. and Tohyama et al. to achieve high yield, high-purity cardiac commitment in vitro (Lian et al., 2012; Tohyama et al., 2013).
Cardio_01_10027	GSM2280004	Platform	GPL11154
Cardio_01_10027	GSM2280004	Series ID	c("GSE85628", "GSE85631")
Cardio_01_10023	GSM2280012	Characteristic	c("cell type: iPS-derived cardiomyocytes", "passages: 20-30", "differentiation stage: Differentiation D32", "chip antibody: GATA4 (sc1237, lot:E0912)")
Cardio_01_10023	GSM2280012	Description	G296S_2
Cardio_01_10023	GSM2280012	Cell growth	ES and iPS cells were cultured in mTeSR on hESC-qualified (BDsciences) matrigel-coated plates. For human cardiac differentiation into cardiomyocytes, we modified the protocols originally developed by Lian et al. and Tohyama et al. to achieve high yield, high-purity cardiac commitment in vitro (Lian et al., 2012; Tohyama et al., 2013).
Cardio_01_10023	GSM2280012	Platform	GPL11154
Cardio_01_10023	GSM2280012	Series ID	c("GSE85628", "GSE85631")
Cardio_01_10028	GSM2280020	Characteristic	c("cell type: iPS-derived cardiomyocytes", "passages: 20-30", "differentiation stage: Differentiation D32", "chip antibody: GATA4 (sc1237, lot:E0912)")
Cardio_01_10028	GSM2280020	Description	G296S_4
Cardio_01_10028	GSM2280020	Cell growth	ES and iPS cells were cultured in mTeSR on hESC-qualified (BDsciences) matrigel-coated plates. For human cardiac differentiation into cardiomyocytes, we modified the protocols originally developed by Lian et al. and Tohyama et al. to achieve high yield, high-purity cardiac commitment in vitro (Lian et al., 2012; Tohyama et al., 2013).
Cardio_01_10028	GSM2280020	Platform	GPL11154
Cardio_01_10028	GSM2280020	Series ID	c("GSE85628", "GSE85631")
Cardio_01_10274	GSM2280035	Characteristic	c("cell type: iPS-derived cardiomyocytes", "passages: 20-30", "differentiation stage: Differentiation D32", "chip antibody: GATA4 (sc1237, lot:E0912)")
Cardio_01_10274	GSM2280035	Description	merge_all_G296S
Cardio_01_10274	GSM2280035	Cell growth	ES and iPS cells were cultured in mTeSR on hESC-qualified (BDsciences) matrigel-coated plates. For human cardiac differentiation into cardiomyocytes, we modified the protocols originally developed by Lian et al. and Tohyama et al. to achieve high yield, high-purity cardiac commitment in vitro (Lian et al., 2012; Tohyama et al., 2013).
Cardio_01_10274	GSM2280035	Platform	GPL11154
Cardio_01_10274	GSM2280035	Series ID	c("GSE85628", "GSE85631")
Cardio_01_10201	GSM2279962	Characteristic	c("cell type: iPS-derived cardiomyocytes", "passages: 20-30", "differentiation stage: Differentiation D32", "chip antibody: MED1 (A300-793A, lot:A300-793A)")
Cardio_01_10201	GSM2279962	Description	WT_1
Cardio_01_10201	GSM2279962	Cell growth	ES and iPS cells were cultured in mTeSR on hESC-qualified (BDsciences) matrigel-coated plates. For human cardiac differentiation into cardiomyocytes, we modified the protocols originally developed by Lian et al. and Tohyama et al. to achieve high yield, high-purity cardiac commitment in vitro (Lian et al., 2012; Tohyama et al., 2013).
Cardio_01_10201	GSM2279962	Platform	GPL11154
Cardio_01_10201	GSM2279962	Series ID	c("GSE85628", "GSE85631")
Cardio_01_10202	GSM2279970	Characteristic	c("cell type: iPS-derived cardiomyocytes", "passages: 20-30", "differentiation stage: Differentiation D32", "chip antibody: MED1 (A300-793A, lot:A300-793A)")
Cardio_01_10202	GSM2279970	Description	WT_5
Cardio_01_10202	GSM2279970	Cell growth	ES and iPS cells were cultured in mTeSR on hESC-qualified (BDsciences) matrigel-coated plates. For human cardiac differentiation into cardiomyocytes, we modified the protocols originally developed by Lian et al. and Tohyama et al. to achieve high yield, high-purity cardiac commitment in vitro (Lian et al., 2012; Tohyama et al., 2013).
Cardio_01_10202	GSM2279970	Platform	GPL11154
Cardio_01_10202	GSM2279970	Series ID	c("GSE85628", "GSE85631")
Cardio_01_10203	GSM2279982	Characteristic	c("cell type: iPS-derived cardiomyocytes", "passages: 20-30", "differentiation stage: Differentiation D32", "chip antibody: MED1 (A300-793A, lot:A300-793A)")
Cardio_01_10203	GSM2279982	Description	WT_H7
Cardio_01_10203	GSM2279982	Cell growth	ES and iPS cells were cultured in mTeSR on hESC-qualified (BDsciences) matrigel-coated plates. For human cardiac differentiation into cardiomyocytes, we modified the protocols originally developed by Lian et al. and Tohyama et al. to achieve high yield, high-purity cardiac commitment in vitro (Lian et al., 2012; Tohyama et al., 2013).
Cardio_01_10203	GSM2279982	Platform	GPL11154
Cardio_01_10203	GSM2279982	Series ID	c("GSE85628", "GSE85631")
Cardio_01_10200	GSM2280010	Characteristic	c("cell type: iPS-derived cardiomyocytes", "passages: 20-30", "differentiation stage: Differentiation D32", "chip antibody: MED1 (A300-793A, lot:A300-793A)")
Cardio_01_10200	GSM2280010	Description	merge_all_WT
Cardio_01_10200	GSM2280010	Cell growth	ES and iPS cells were cultured in mTeSR on hESC-qualified (BDsciences) matrigel-coated plates. For human cardiac differentiation into cardiomyocytes, we modified the protocols originally developed by Lian et al. and Tohyama et al. to achieve high yield, high-purity cardiac commitment in vitro (Lian et al., 2012; Tohyama et al., 2013).
Cardio_01_10200	GSM2280010	Platform	GPL11154
Cardio_01_10200	GSM2280010	Series ID	c("GSE85628", "GSE85631")
Cardio_01_10204	GSM2280018	Characteristic	c("cell type: iPS-derived cardiomyocytes", "passages: 20-30", "differentiation stage: Differentiation D32", "chip antibody: MED1 (A300-793A, lot:A300-793A)")
Cardio_01_10204	GSM2280018	Description	G296S_2
Cardio_01_10204	GSM2280018	Cell growth	ES and iPS cells were cultured in mTeSR on hESC-qualified (BDsciences) matrigel-coated plates. For human cardiac differentiation into cardiomyocytes, we modified the protocols originally developed by Lian et al. and Tohyama et al. to achieve high yield, high-purity cardiac commitment in vitro (Lian et al., 2012; Tohyama et al., 2013).
Cardio_01_10204	GSM2280018	Platform	GPL11154
Cardio_01_10204	GSM2280018	Series ID	c("GSE85628", "GSE85631")
Cardio_01_10205	GSM2280026	Characteristic	c("cell type: iPS-derived cardiomyocytes", "passages: 20-30", "differentiation stage: Differentiation D32", "chip antibody: MED1 (A300-793A, lot:A300-793A)")
Cardio_01_10205	GSM2280026	Description	G296S_4
Cardio_01_10205	GSM2280026	Cell growth	ES and iPS cells were cultured in mTeSR on hESC-qualified (BDsciences) matrigel-coated plates. For human cardiac differentiation into cardiomyocytes, we modified the protocols originally developed by Lian et al. and Tohyama et al. to achieve high yield, high-purity cardiac commitment in vitro (Lian et al., 2012; Tohyama et al., 2013).
Cardio_01_10205	GSM2280026	Platform	GPL11154
Cardio_01_10205	GSM2280026	Series ID	c("GSE85628", "GSE85631")
Cardio_01_10193	GSM2280002	Characteristic	c("cell type: iPS-derived cardiomyocytes", "passages: 20-30", "differentiation stage: Differentiation D15", "chip antibody: HDAC2 (ab12169)")
Cardio_01_10193	GSM2280002	Description	iWT
Cardio_01_10193	GSM2280002	Cell growth	ES and iPS cells were cultured in mTeSR on hESC-qualified (BDsciences) matrigel-coated plates. For human cardiac differentiation into cardiomyocytes, we modified the protocols originally developed by Lian et al. and Tohyama et al. to achieve high yield, high-purity cardiac commitment in vitro (Lian et al., 2012; Tohyama et al., 2013).
Cardio_01_10193	GSM2280002	Platform	GPL11154
Cardio_01_10193	GSM2280002	Series ID	c("GSE85628", "GSE85631")
Cardio_01_10194	GSM2280033	Characteristic	c("cell type: iPS-derived cardiomyocytes", "passages: 20-30", "differentiation stage: Differentiation D15", "chip antibody: HDAC2 (ab12169)")
Cardio_01_10194	GSM2280033	Description	G296S
Cardio_01_10194	GSM2280033	Cell growth	ES and iPS cells were cultured in mTeSR on hESC-qualified (BDsciences) matrigel-coated plates. For human cardiac differentiation into cardiomyocytes, we modified the protocols originally developed by Lian et al. and Tohyama et al. to achieve high yield, high-purity cardiac commitment in vitro (Lian et al., 2012; Tohyama et al., 2013).
Cardio_01_10194	GSM2280033	Platform	GPL11154
Cardio_01_10194	GSM2280033	Series ID	c("GSE85628", "GSE85631")
Cardio_01_10216	GSM2047028	Characteristic	c("cell type: iPSC-derived cardiomyocytes", "passages: 20-30", "iPSc source: individual ID: YRI-NA18852", "antibody: PolII-(H-224) (Santa Cruz) cat# sc-9001x-lot12412")
Cardio_01_10216	GSM2047028	Description	PolII
Cardio_01_10216	GSM2047028	Cell growth	iPSC-derived cardiomyocytes were generated as in Burridge et al (2014): Lymphoblastoid cell line (LCL)-derived iPSCs (passage 20-30) were grown in Essential 8 media (Invitrogen) to 80-90% confluency and then treated with a GSK-3 inhibitor (CHIR99021, Tocris) for 24 hours. 48 hours later, the cells were treated with a Wnt antagonist (Wnt-C59, Tocris) for 48 hours and then maintained in general hea…
Cardio_01_10216	GSM2047028	Platform	GPL20301
Cardio_01_10216	GSM2047028	Series ID	GSE77267
Cardio_01_10260	GSM2898838	Characteristic	c("tissue: Induced pluripotent stem cell derived cardiomyocyte", "derived from cell line: NA18499")
Cardio_01_10260	GSM2898838	Cell growth	iPSC cultures were grown using 0.01mg/cm2 (1:100) hESC-grade Matrigel and Essential 8 (E8) media. Cardiomyocotes were generated according to establsihed protocols.
Cardio_01_10260	GSM2898838	Platform	GPL16791
Cardio_01_10260	GSM2898838	Series ID	c("GSE89895", "GSE108459")
Cardio_01_10259	GSM2898839	Characteristic	c("tissue: Induced pluripotent stem cell derived cardiomyocyte", "derived from cell line: NA18505")
Cardio_01_10259	GSM2898839	Cell growth	iPSC cultures were grown using 0.01mg/cm2 (1:100) hESC-grade Matrigel and Essential 8 (E8) media. Cardiomyocotes were generated according to establsihed protocols.
Cardio_01_10259	GSM2898839	Platform	GPL16791
Cardio_01_10259	GSM2898839	Series ID	c("GSE89895", "GSE108459")
Cardio_01_10263	GSM2898840	Characteristic	c("tissue: Induced pluripotent stem cell derived cardiomyocyte", "derived from cell line: NA18511")
Cardio_01_10263	GSM2898840	Cell growth	iPSC cultures were grown using 0.01mg/cm2 (1:100) hESC-grade Matrigel and Essential 8 (E8) media. Cardiomyocotes were generated according to establsihed protocols.
Cardio_01_10263	GSM2898840	Platform	GPL16791
Cardio_01_10263	GSM2898840	Series ID	c("GSE89895", "GSE108459")
Cardio_01_10264	GSM2898841	Characteristic	c("tissue: Induced pluripotent stem cell derived cardiomyocyte", "derived from cell line: NA18520")
Cardio_01_10264	GSM2898841	Cell growth	iPSC cultures were grown using 0.01mg/cm2 (1:100) hESC-grade Matrigel and Essential 8 (E8) media. Cardiomyocotes were generated according to establsihed protocols.
Cardio_01_10264	GSM2898841	Platform	GPL16791
Cardio_01_10264	GSM2898841	Series ID	c("GSE89895", "GSE108459")
Cardio_01_10271	GSM2898842	Characteristic	c("tissue: Induced pluripotent stem cell derived cardiomyocyte", "derived from cell line: NA18852")
Cardio_01_10271	GSM2898842	Cell growth	iPSC cultures were grown using 0.01mg/cm2 (1:100) hESC-grade Matrigel and Essential 8 (E8) media. Cardiomyocotes were generated according to establsihed protocols.
Cardio_01_10271	GSM2898842	Platform	GPL16791
Cardio_01_10271	GSM2898842	Series ID	c("GSE89895", "GSE108459")
Cardio_01_10265	GSM2898843	Characteristic	c("tissue: Induced pluripotent stem cell derived cardiomyocyte", "derived from cell line: NA18855")
Cardio_01_10265	GSM2898843	Cell growth	iPSC cultures were grown using 0.01mg/cm2 (1:100) hESC-grade Matrigel and Essential 8 (E8) media. Cardiomyocotes were generated according to establsihed protocols.
Cardio_01_10265	GSM2898843	Platform	GPL16791
Cardio_01_10265	GSM2898843	Series ID	c("GSE89895", "GSE108459")
Cardio_01_10272	GSM2898845	Characteristic	c("tissue: Induced pluripotent stem cell derived cardiomyocyte", "derived from cell line: NA18912")
Cardio_01_10272	GSM2898845	Cell growth	iPSC cultures were grown using 0.01mg/cm2 (1:100) hESC-grade Matrigel and Essential 8 (E8) media. Cardiomyocotes were generated according to establsihed protocols.
Cardio_01_10272	GSM2898845	Platform	GPL16791
Cardio_01_10272	GSM2898845	Series ID	c("GSE89895", "GSE108459")
Cardio_01_10273	GSM2898846	Characteristic	c("tissue: Induced pluripotent stem cell derived cardiomyocyte", "derived from cell line: NA19098")
Cardio_01_10273	GSM2898846	Cell growth	iPSC cultures were grown using 0.01mg/cm2 (1:100) hESC-grade Matrigel and Essential 8 (E8) media. Cardiomyocotes were generated according to establsihed protocols.
Cardio_01_10273	GSM2898846	Platform	GPL16791
Cardio_01_10273	GSM2898846	Series ID	c("GSE89895", "GSE108459")
Cardio_01_10266	GSM2898847	Characteristic	c("tissue: Induced pluripotent stem cell derived cardiomyocyte", "derived from cell line: NA19101")
Cardio_01_10266	GSM2898847	Cell growth	iPSC cultures were grown using 0.01mg/cm2 (1:100) hESC-grade Matrigel and Essential 8 (E8) media. Cardiomyocotes were generated according to establsihed protocols.
Cardio_01_10266	GSM2898847	Platform	GPL16791
Cardio_01_10266	GSM2898847	Series ID	c("GSE89895", "GSE108459")
Cardio_01_10261	GSM2898848	Characteristic	c("tissue: Induced pluripotent stem cell derived cardiomyocyte", "derived from cell line: NA19108")
Cardio_01_10261	GSM2898848	Cell growth	iPSC cultures were grown using 0.01mg/cm2 (1:100) hESC-grade Matrigel and Essential 8 (E8) media. Cardiomyocotes were generated according to establsihed protocols.
Cardio_01_10261	GSM2898848	Platform	GPL16791
Cardio_01_10261	GSM2898848	Series ID	c("GSE89895", "GSE108459")
Cardio_01_10262	GSM2898849	Characteristic	c("tissue: Induced pluripotent stem cell derived cardiomyocyte", "derived from cell line: NA19116")
Cardio_01_10262	GSM2898849	Cell growth	iPSC cultures were grown using 0.01mg/cm2 (1:100) hESC-grade Matrigel and Essential 8 (E8) media. Cardiomyocotes were generated according to establsihed protocols.
Cardio_01_10262	GSM2898849	Platform	GPL16791
Cardio_01_10262	GSM2898849	Series ID	c("GSE89895", "GSE108459")
Cardio_01_10267	GSM2898850	Characteristic	c("tissue: Induced pluripotent stem cell derived cardiomyocyte", "derived from cell line: NA19128")
Cardio_01_10267	GSM2898850	Cell growth	iPSC cultures were grown using 0.01mg/cm2 (1:100) hESC-grade Matrigel and Essential 8 (E8) media. Cardiomyocotes were generated according to establsihed protocols.
Cardio_01_10267	GSM2898850	Platform	GPL16791
Cardio_01_10267	GSM2898850	Series ID	c("GSE89895", "GSE108459")
Cardio_01_10268	GSM2898851	Characteristic	c("tissue: Induced pluripotent stem cell derived cardiomyocyte", "derived from cell line: NA19160")
Cardio_01_10268	GSM2898851	Cell growth	iPSC cultures were grown using 0.01mg/cm2 (1:100) hESC-grade Matrigel and Essential 8 (E8) media. Cardiomyocotes were generated according to establsihed protocols.
Cardio_01_10268	GSM2898851	Platform	GPL16791
Cardio_01_10268	GSM2898851	Series ID	c("GSE89895", "GSE108459")
Cardio_01_10138	GSM2047024	Characteristic	c("cell type: iPSC-derived cardiomyocytes", "passages: 20-30", "iPSc source: individual ID: YRI-NA18852", "antibody: Active motif - cat# 39159 - lot# 01609004")
Cardio_01_10138	GSM2047024	Description	H3K4me3 ChIP-seq
Cardio_01_10138	GSM2047024	Cell growth	iPSC-derived cardiomyocytes were generated as in Burridge et al (2014): Lymphoblastoid cell line (LCL)-derived iPSCs (passage 20-30) were grown in Essential 8 media (Invitrogen) to 80-90% confluency and then treated with a GSK-3 inhibitor (CHIR99021, Tocris) for 24 hours. 48 hours later, the cells were treated with a Wnt antagonist (Wnt-C59, Tocris) for 48 hours and then maintained in general hea…
Cardio_01_10138	GSM2047024	Platform	GPL20301
Cardio_01_10138	GSM2047024	Series ID	GSE77267
Cardio_01_10142	GSM2279960	Characteristic	c("cell type: iPS-derived cardiomyocytes", "passages: 20-30", "differentiation stage: Differentiation D32", "chip antibody: H3K4me3 (CS200580, lot:NG1848343)")
Cardio_01_10142	GSM2279960	Description	WT_1
Cardio_01_10142	GSM2279960	Cell growth	ES and iPS cells were cultured in mTeSR on hESC-qualified (BDsciences) matrigel-coated plates. For human cardiac differentiation into cardiomyocytes, we modified the protocols originally developed by Lian et al. and Tohyama et al. to achieve high yield, high-purity cardiac commitment in vitro (Lian et al., 2012; Tohyama et al., 2013).
Cardio_01_10142	GSM2279960	Platform	GPL11154
Cardio_01_10142	GSM2279960	Series ID	c("GSE85628", "GSE85631")
Cardio_01_10143	GSM2279968	Characteristic	c("cell type: iPS-derived cardiomyocytes", "passages: 20-30", "differentiation stage: Differentiation D32", "chip antibody: H3K4me3 (CS200580, lot:NG1848343)")
Cardio_01_10143	GSM2279968	Description	WT_5
Cardio_01_10143	GSM2279968	Cell growth	ES and iPS cells were cultured in mTeSR on hESC-qualified (BDsciences) matrigel-coated plates. For human cardiac differentiation into cardiomyocytes, we modified the protocols originally developed by Lian et al. and Tohyama et al. to achieve high yield, high-purity cardiac commitment in vitro (Lian et al., 2012; Tohyama et al., 2013).
Cardio_01_10143	GSM2279968	Platform	GPL11154
Cardio_01_10143	GSM2279968	Series ID	c("GSE85628", "GSE85631")
Cardio_01_10144	GSM2279978	Characteristic	c("cell type: iPS-derived cardiomyocytes", "passages: 20-30", "differentiation stage: Differentiation D32", "chip antibody: H3K4me3 (CS200580, lot:NG1848343)")
Cardio_01_10144	GSM2279978	Description	WT_H7
Cardio_01_10144	GSM2279978	Cell growth	ES and iPS cells were cultured in mTeSR on hESC-qualified (BDsciences) matrigel-coated plates. For human cardiac differentiation into cardiomyocytes, we modified the protocols originally developed by Lian et al. and Tohyama et al. to achieve high yield, high-purity cardiac commitment in vitro (Lian et al., 2012; Tohyama et al., 2013).
Cardio_01_10144	GSM2279978	Platform	GPL11154
Cardio_01_10144	GSM2279978	Series ID	c("GSE85628", "GSE85631")
Cardio_01_10145	GSM2279987	Characteristic	c("cell type: iPS-derived cardiomyocytes", "passages: 20-30", "differentiation stage: Differentiation D32", "chip antibody: H3K4me3 (CS200580, lot:NG1848343)")
Cardio_01_10145	GSM2279987	Description	WT_6
Cardio_01_10145	GSM2279987	Cell growth	ES and iPS cells were cultured in mTeSR on hESC-qualified (BDsciences) matrigel-coated plates. For human cardiac differentiation into cardiomyocytes, we modified the protocols originally developed by Lian et al. and Tohyama et al. to achieve high yield, high-purity cardiac commitment in vitro (Lian et al., 2012; Tohyama et al., 2013).
Cardio_01_10145	GSM2279987	Platform	GPL11154
Cardio_01_10145	GSM2279987	Series ID	c("GSE85628", "GSE85631")
Cardio_01_10146	GSM2279997	Characteristic	c("cell type: iPS-derived cardiomyocytes", "passages: 20-30", "differentiation stage: Differentiation D32", "chip antibody: H3K4me3 (CS200580, lot:NG1848343)")
Cardio_01_10146	GSM2279997	Description	WT_7
Cardio_01_10146	GSM2279997	Cell growth	ES and iPS cells were cultured in mTeSR on hESC-qualified (BDsciences) matrigel-coated plates. For human cardiac differentiation into cardiomyocytes, we modified the protocols originally developed by Lian et al. and Tohyama et al. to achieve high yield, high-purity cardiac commitment in vitro (Lian et al., 2012; Tohyama et al., 2013).
Cardio_01_10146	GSM2279997	Platform	GPL11154
Cardio_01_10146	GSM2279997	Series ID	c("GSE85628", "GSE85631")
Cardio_01_10147	GSM2280008	Characteristic	c("cell type: iPS-derived cardiomyocytes", "passages: 20-30", "differentiation stage: Differentiation D32", "chip antibody: H3K4me3 (CS200580, lot:NG1848343)")
Cardio_01_10147	GSM2280008	Description	merge_all_WT
Cardio_01_10147	GSM2280008	Cell growth	ES and iPS cells were cultured in mTeSR on hESC-qualified (BDsciences) matrigel-coated plates. For human cardiac differentiation into cardiomyocytes, we modified the protocols originally developed by Lian et al. and Tohyama et al. to achieve high yield, high-purity cardiac commitment in vitro (Lian et al., 2012; Tohyama et al., 2013).
Cardio_01_10147	GSM2280008	Platform	GPL11154
Cardio_01_10147	GSM2280008	Series ID	c("GSE85628", "GSE85631")
Cardio_01_10148	GSM2280016	Characteristic	c("cell type: iPS-derived cardiomyocytes", "passages: 20-30", "differentiation stage: Differentiation D32", "chip antibody: H3K4me3 (CS200580, lot:NG1848343)")
Cardio_01_10148	GSM2280016	Description	G296S_2
Cardio_01_10148	GSM2280016	Cell growth	ES and iPS cells were cultured in mTeSR on hESC-qualified (BDsciences) matrigel-coated plates. For human cardiac differentiation into cardiomyocytes, we modified the protocols originally developed by Lian et al. and Tohyama et al. to achieve high yield, high-purity cardiac commitment in vitro (Lian et al., 2012; Tohyama et al., 2013).
Cardio_01_10148	GSM2280016	Platform	GPL11154
Cardio_01_10148	GSM2280016	Series ID	c("GSE85628", "GSE85631")
Cardio_01_10149	GSM2280024	Characteristic	c("cell type: iPS-derived cardiomyocytes", "passages: 20-30", "differentiation stage: Differentiation D32", "chip antibody: H3K4me3 (CS200580, lot:NG1848343)")
Cardio_01_10149	GSM2280024	Description	G296S_4
Cardio_01_10149	GSM2280024	Cell growth	ES and iPS cells were cultured in mTeSR on hESC-qualified (BDsciences) matrigel-coated plates. For human cardiac differentiation into cardiomyocytes, we modified the protocols originally developed by Lian et al. and Tohyama et al. to achieve high yield, high-purity cardiac commitment in vitro (Lian et al., 2012; Tohyama et al., 2013).
Cardio_01_10149	GSM2280024	Platform	GPL11154
Cardio_01_10149	GSM2280024	Series ID	c("GSE85628", "GSE85631")
Cardio_01_10150	GSM2280031	Characteristic	c("cell type: iPS-derived cardiomyocytes", "passages: 20-30", "differentiation stage: Differentiation D32", "chip antibody: H3K4me3 (CS200580, lot:NG1848343)")
Cardio_01_10150	GSM2280031	Description	G296S_3
Cardio_01_10150	GSM2280031	Cell growth	ES and iPS cells were cultured in mTeSR on hESC-qualified (BDsciences) matrigel-coated plates. For human cardiac differentiation into cardiomyocytes, we modified the protocols originally developed by Lian et al. and Tohyama et al. to achieve high yield, high-purity cardiac commitment in vitro (Lian et al., 2012; Tohyama et al., 2013).
Cardio_01_10150	GSM2280031	Platform	GPL11154
Cardio_01_10150	GSM2280031	Series ID	c("GSE85628", "GSE85631")
Cardio_01_10283	GSM2280039	Characteristic	c("cell type: iPS-derived cardiomyocytes", "passages: 20-30", "differentiation stage: Differentiation D32", "chip antibody: H3K4me3 (CS200580, lot:NG1848343)")
Cardio_01_10283	GSM2280039	Description	merge_all_G296S
Cardio_01_10283	GSM2280039	Cell growth	ES and iPS cells were cultured in mTeSR on hESC-qualified (BDsciences) matrigel-coated plates. For human cardiac differentiation into cardiomyocytes, we modified the protocols originally developed by Lian et al. and Tohyama et al. to achieve high yield, high-purity cardiac commitment in vitro (Lian et al., 2012; Tohyama et al., 2013).
Cardio_01_10283	GSM2280039	Platform	GPL11154
Cardio_01_10283	GSM2280039	Series ID	c("GSE85628", "GSE85631")
Cardio_01_10113	GSM2047027	Characteristic	c("cell type: iPSC-derived cardiomyocytes", "passages: 20-30", "iPSc source: individual ID: YRI-NA18852", "antibody: Millipore cat#07-436 lot#2684917")
Cardio_01_10113	GSM2047027	Description	H3K4me1 ChIP-seq
Cardio_01_10113	GSM2047027	Cell growth	iPSC-derived cardiomyocytes were generated as in Burridge et al (2014): Lymphoblastoid cell line (LCL)-derived iPSCs (passage 20-30) were grown in Essential 8 media (Invitrogen) to 80-90% confluency and then treated with a GSK-3 inhibitor (CHIR99021, Tocris) for 24 hours. 48 hours later, the cells were treated with a Wnt antagonist (Wnt-C59, Tocris) for 48 hours and then maintained in general hea…
Cardio_01_10113	GSM2047027	Platform	GPL20301
Cardio_01_10113	GSM2047027	Series ID	GSE77267
Cardio_01_10102	GSM2279959	Characteristic	c("cell type: iPS-derived cardiomyocytes", "passages: 20-30", "differentiation stage: Differentiation D32", "chip antibody: H3K36me3 (ab9050, lot:GR114293-2)")
Cardio_01_10102	GSM2279959	Description	WT_1
Cardio_01_10102	GSM2279959	Cell growth	ES and iPS cells were cultured in mTeSR on hESC-qualified (BDsciences) matrigel-coated plates. For human cardiac differentiation into cardiomyocytes, we modified the protocols originally developed by Lian et al. and Tohyama et al. to achieve high yield, high-purity cardiac commitment in vitro (Lian et al., 2012; Tohyama et al., 2013).
Cardio_01_10102	GSM2279959	Platform	GPL11154
Cardio_01_10102	GSM2279959	Series ID	c("GSE85628", "GSE85631")
Cardio_01_10103	GSM2279967	Characteristic	c("cell type: iPS-derived cardiomyocytes", "passages: 20-30", "differentiation stage: Differentiation D32", "chip antibody: H3K36me3 (ab9050, lot:GR114293-2)")
Cardio_01_10103	GSM2279967	Description	WT_5
Cardio_01_10103	GSM2279967	Cell growth	ES and iPS cells were cultured in mTeSR on hESC-qualified (BDsciences) matrigel-coated plates. For human cardiac differentiation into cardiomyocytes, we modified the protocols originally developed by Lian et al. and Tohyama et al. to achieve high yield, high-purity cardiac commitment in vitro (Lian et al., 2012; Tohyama et al., 2013).
Cardio_01_10103	GSM2279967	Platform	GPL11154
Cardio_01_10103	GSM2279967	Series ID	c("GSE85628", "GSE85631")
Cardio_01_10104	GSM2279976	Characteristic	c("cell type: iPS-derived cardiomyocytes", "passages: 20-30", "differentiation stage: Differentiation D32", "chip antibody: H3K36me3 (ab9050, lot:GR114293-2)")
Cardio_01_10104	GSM2279976	Description	WT_H7
Cardio_01_10104	GSM2279976	Cell growth	ES and iPS cells were cultured in mTeSR on hESC-qualified (BDsciences) matrigel-coated plates. For human cardiac differentiation into cardiomyocytes, we modified the protocols originally developed by Lian et al. and Tohyama et al. to achieve high yield, high-purity cardiac commitment in vitro (Lian et al., 2012; Tohyama et al., 2013).
Cardio_01_10104	GSM2279976	Platform	GPL11154
Cardio_01_10104	GSM2279976	Series ID	c("GSE85628", "GSE85631")
Cardio_01_10105	GSM2279993	Characteristic	c("cell type: iPS-derived cardiomyocytes", "passages: 20-30", "differentiation stage: Differentiation D32", "chip antibody: H3K36me3 (ab9050, lot:GR114293-2)")
Cardio_01_10105	GSM2279993	Description	WT_6
Cardio_01_10105	GSM2279993	Cell growth	ES and iPS cells were cultured in mTeSR on hESC-qualified (BDsciences) matrigel-coated plates. For human cardiac differentiation into cardiomyocytes, we modified the protocols originally developed by Lian et al. and Tohyama et al. to achieve high yield, high-purity cardiac commitment in vitro (Lian et al., 2012; Tohyama et al., 2013).
Cardio_01_10105	GSM2279993	Platform	GPL11154
Cardio_01_10105	GSM2279993	Series ID	c("GSE85628", "GSE85631")
Cardio_01_10106	GSM2280000	Characteristic	c("cell type: iPS-derived cardiomyocytes", "passages: 20-30", "differentiation stage: Differentiation D32", "chip antibody: H3K36me3 (ab9050, lot:GR114293-2)")
Cardio_01_10106	GSM2280000	Description	WT_7
Cardio_01_10106	GSM2280000	Cell growth	ES and iPS cells were cultured in mTeSR on hESC-qualified (BDsciences) matrigel-coated plates. For human cardiac differentiation into cardiomyocytes, we modified the protocols originally developed by Lian et al. and Tohyama et al. to achieve high yield, high-purity cardiac commitment in vitro (Lian et al., 2012; Tohyama et al., 2013).
Cardio_01_10106	GSM2280000	Platform	GPL11154
Cardio_01_10106	GSM2280000	Series ID	c("GSE85628", "GSE85631")
Cardio_01_10107	GSM2280007	Characteristic	c("cell type: iPS-derived cardiomyocytes", "passages: 20-30", "differentiation stage: Differentiation D32", "chip antibody: H3K36me3 (ab9050, lot:GR114293-2)")
Cardio_01_10107	GSM2280007	Description	merge_all_WT
Cardio_01_10107	GSM2280007	Cell growth	ES and iPS cells were cultured in mTeSR on hESC-qualified (BDsciences) matrigel-coated plates. For human cardiac differentiation into cardiomyocytes, we modified the protocols originally developed by Lian et al. and Tohyama et al. to achieve high yield, high-purity cardiac commitment in vitro (Lian et al., 2012; Tohyama et al., 2013).
Cardio_01_10107	GSM2280007	Platform	GPL11154
Cardio_01_10107	GSM2280007	Series ID	c("GSE85628", "GSE85631")
Cardio_01_10108	GSM2280015	Characteristic	c("cell type: iPS-derived cardiomyocytes", "passages: 20-30", "differentiation stage: Differentiation D32", "chip antibody: H3K36me3 (ab9050, lot:GR114293-2)")
Cardio_01_10108	GSM2280015	Description	G296S_2
Cardio_01_10108	GSM2280015	Cell growth	ES and iPS cells were cultured in mTeSR on hESC-qualified (BDsciences) matrigel-coated plates. For human cardiac differentiation into cardiomyocytes, we modified the protocols originally developed by Lian et al. and Tohyama et al. to achieve high yield, high-purity cardiac commitment in vitro (Lian et al., 2012; Tohyama et al., 2013).
Cardio_01_10108	GSM2280015	Platform	GPL11154
Cardio_01_10108	GSM2280015	Series ID	c("GSE85628", "GSE85631")
Cardio_01_10109	GSM2280023	Characteristic	c("cell type: iPS-derived cardiomyocytes", "passages: 20-30", "differentiation stage: Differentiation D32", "chip antibody: H3K36me3 (ab9050, lot:GR114293-2)")
Cardio_01_10109	GSM2280023	Description	G296S_4
Cardio_01_10109	GSM2280023	Cell growth	ES and iPS cells were cultured in mTeSR on hESC-qualified (BDsciences) matrigel-coated plates. For human cardiac differentiation into cardiomyocytes, we modified the protocols originally developed by Lian et al. and Tohyama et al. to achieve high yield, high-purity cardiac commitment in vitro (Lian et al., 2012; Tohyama et al., 2013).
Cardio_01_10109	GSM2280023	Platform	GPL11154
Cardio_01_10109	GSM2280023	Series ID	c("GSE85628", "GSE85631")
Cardio_01_10110	GSM2280030	Characteristic	c("cell type: iPS-derived cardiomyocytes", "passages: 20-30", "differentiation stage: Differentiation D32", "chip antibody: H3K36me3 (ab9050, lot:GR114293-2)")
Cardio_01_10110	GSM2280030	Description	G296S_3
Cardio_01_10110	GSM2280030	Cell growth	ES and iPS cells were cultured in mTeSR on hESC-qualified (BDsciences) matrigel-coated plates. For human cardiac differentiation into cardiomyocytes, we modified the protocols originally developed by Lian et al. and Tohyama et al. to achieve high yield, high-purity cardiac commitment in vitro (Lian et al., 2012; Tohyama et al., 2013).
Cardio_01_10110	GSM2280030	Platform	GPL11154
Cardio_01_10110	GSM2280030	Series ID	c("GSE85628", "GSE85631")
Cardio_01_10282	GSM2280038	Characteristic	c("cell type: iPS-derived cardiomyocytes", "passages: 20-30", "differentiation stage: Differentiation D32", "chip antibody: H3K36me3 (ab9050, lot:GR114293-2)")
Cardio_01_10282	GSM2280038	Description	merge_all_G296S
Cardio_01_10282	GSM2280038	Cell growth	ES and iPS cells were cultured in mTeSR on hESC-qualified (BDsciences) matrigel-coated plates. For human cardiac differentiation into cardiomyocytes, we modified the protocols originally developed by Lian et al. and Tohyama et al. to achieve high yield, high-purity cardiac commitment in vitro (Lian et al., 2012; Tohyama et al., 2013).
Cardio_01_10282	GSM2280038	Platform	GPL11154
Cardio_01_10282	GSM2280038	Series ID	c("GSE85628", "GSE85631")
Cardio_01_10068	GSM2047026	Characteristic	c("cell type: iPSC-derived cardiomyocytes", "passages: 20-30", "iPSc source: individual ID: YRI-NA18852", "antibody: Millipore cat# 07449")
Cardio_01_10068	GSM2047026	Description	H3K27me3 ChIP-seq
Cardio_01_10068	GSM2047026	Cell growth	iPSC-derived cardiomyocytes were generated as in Burridge et al (2014): Lymphoblastoid cell line (LCL)-derived iPSCs (passage 20-30) were grown in Essential 8 media (Invitrogen) to 80-90% confluency and then treated with a GSK-3 inhibitor (CHIR99021, Tocris) for 24 hours. 48 hours later, the cells were treated with a Wnt antagonist (Wnt-C59, Tocris) for 48 hours and then maintained in general hea…
Cardio_01_10068	GSM2047026	Platform	GPL20301
Cardio_01_10068	GSM2047026	Series ID	GSE77267
Cardio_01_10072	GSM2279958	Characteristic	c("cell type: iPS-derived cardiomyocytes", "passages: 20-30", "differentiation stage: Differentiation D32", "chip antibody: H3K27me3 (07-449, lot:2194165)")
Cardio_01_10072	GSM2279958	Description	WT_1
Cardio_01_10072	GSM2279958	Cell growth	ES and iPS cells were cultured in mTeSR on hESC-qualified (BDsciences) matrigel-coated plates. For human cardiac differentiation into cardiomyocytes, we modified the protocols originally developed by Lian et al. and Tohyama et al. to achieve high yield, high-purity cardiac commitment in vitro (Lian et al., 2012; Tohyama et al., 2013).
Cardio_01_10072	GSM2279958	Platform	GPL11154
Cardio_01_10072	GSM2279958	Series ID	c("GSE85628", "GSE85631")
Cardio_01_10073	GSM2279966	Characteristic	c("cell type: iPS-derived cardiomyocytes", "passages: 20-30", "differentiation stage: Differentiation D32", "chip antibody: H3K27me3 (07-449, lot:2194165)")
Cardio_01_10073	GSM2279966	Description	WT_5
Cardio_01_10073	GSM2279966	Cell growth	ES and iPS cells were cultured in mTeSR on hESC-qualified (BDsciences) matrigel-coated plates. For human cardiac differentiation into cardiomyocytes, we modified the protocols originally developed by Lian et al. and Tohyama et al. to achieve high yield, high-purity cardiac commitment in vitro (Lian et al., 2012; Tohyama et al., 2013).
Cardio_01_10073	GSM2279966	Platform	GPL11154
Cardio_01_10073	GSM2279966	Series ID	c("GSE85628", "GSE85631")
Cardio_01_10074	GSM2279975	Characteristic	c("cell type: iPS-derived cardiomyocytes", "passages: 20-30", "differentiation stage: Differentiation D32", "chip antibody: H3K27me3 (07-449, lot:2194165)")
Cardio_01_10074	GSM2279975	Description	WT_H7
Cardio_01_10074	GSM2279975	Cell growth	ES and iPS cells were cultured in mTeSR on hESC-qualified (BDsciences) matrigel-coated plates. For human cardiac differentiation into cardiomyocytes, we modified the protocols originally developed by Lian et al. and Tohyama et al. to achieve high yield, high-purity cardiac commitment in vitro (Lian et al., 2012; Tohyama et al., 2013).
Cardio_01_10074	GSM2279975	Platform	GPL11154
Cardio_01_10074	GSM2279975	Series ID	c("GSE85628", "GSE85631")
Cardio_01_10075	GSM2279991	Characteristic	c("cell type: iPS-derived cardiomyocytes", "passages: 20-30", "differentiation stage: Differentiation D32", "chip antibody: H3K27me3 (07-449, lot:2194165)")
Cardio_01_10075	GSM2279991	Description	WT_6
Cardio_01_10075	GSM2279991	Cell growth	ES and iPS cells were cultured in mTeSR on hESC-qualified (BDsciences) matrigel-coated plates. For human cardiac differentiation into cardiomyocytes, we modified the protocols originally developed by Lian et al. and Tohyama et al. to achieve high yield, high-purity cardiac commitment in vitro (Lian et al., 2012; Tohyama et al., 2013).
Cardio_01_10075	GSM2279991	Platform	GPL11154
Cardio_01_10075	GSM2279991	Series ID	c("GSE85628", "GSE85631")
Cardio_01_10076	GSM2279999	Characteristic	c("cell type: iPS-derived cardiomyocytes", "passages: 20-30", "differentiation stage: Differentiation D32", "chip antibody: H3K27me3 (07-449, lot:2194165)")
Cardio_01_10076	GSM2279999	Description	WT_7
Cardio_01_10076	GSM2279999	Cell growth	ES and iPS cells were cultured in mTeSR on hESC-qualified (BDsciences) matrigel-coated plates. For human cardiac differentiation into cardiomyocytes, we modified the protocols originally developed by Lian et al. and Tohyama et al. to achieve high yield, high-purity cardiac commitment in vitro (Lian et al., 2012; Tohyama et al., 2013).
Cardio_01_10076	GSM2279999	Platform	GPL11154
Cardio_01_10076	GSM2279999	Series ID	c("GSE85628", "GSE85631")
Cardio_01_10077	GSM2280006	Characteristic	c("cell type: iPS-derived cardiomyocytes", "passages: 20-30", "differentiation stage: Differentiation D32", "chip antibody: H3K27me3 (07-449, lot:2194165)")
Cardio_01_10077	GSM2280006	Description	merge_all_WT
Cardio_01_10077	GSM2280006	Cell growth	ES and iPS cells were cultured in mTeSR on hESC-qualified (BDsciences) matrigel-coated plates. For human cardiac differentiation into cardiomyocytes, we modified the protocols originally developed by Lian et al. and Tohyama et al. to achieve high yield, high-purity cardiac commitment in vitro (Lian et al., 2012; Tohyama et al., 2013).
Cardio_01_10077	GSM2280006	Platform	GPL11154
Cardio_01_10077	GSM2280006	Series ID	c("GSE85628", "GSE85631")
Cardio_01_10078	GSM2280014	Characteristic	c("cell type: iPS-derived cardiomyocytes", "passages: 20-30", "differentiation stage: Differentiation D32", "chip antibody: H3K27me3 (07-449, lot:2194165)")
Cardio_01_10078	GSM2280014	Description	G296S_2
Cardio_01_10078	GSM2280014	Cell growth	ES and iPS cells were cultured in mTeSR on hESC-qualified (BDsciences) matrigel-coated plates. For human cardiac differentiation into cardiomyocytes, we modified the protocols originally developed by Lian et al. and Tohyama et al. to achieve high yield, high-purity cardiac commitment in vitro (Lian et al., 2012; Tohyama et al., 2013).
Cardio_01_10078	GSM2280014	Platform	GPL11154
Cardio_01_10078	GSM2280014	Series ID	c("GSE85628", "GSE85631")
Cardio_01_10079	GSM2280022	Characteristic	c("cell type: iPS-derived cardiomyocytes", "passages: 20-30", "differentiation stage: Differentiation D32", "chip antibody: H3K27me3 (07-449, lot:2194165)")
Cardio_01_10079	GSM2280022	Description	G296S_4
Cardio_01_10079	GSM2280022	Cell growth	ES and iPS cells were cultured in mTeSR on hESC-qualified (BDsciences) matrigel-coated plates. For human cardiac differentiation into cardiomyocytes, we modified the protocols originally developed by Lian et al. and Tohyama et al. to achieve high yield, high-purity cardiac commitment in vitro (Lian et al., 2012; Tohyama et al., 2013).
Cardio_01_10079	GSM2280022	Platform	GPL11154
Cardio_01_10079	GSM2280022	Series ID	c("GSE85628", "GSE85631")
Cardio_01_10080	GSM2280029	Characteristic	c("cell type: iPS-derived cardiomyocytes", "passages: 20-30", "differentiation stage: Differentiation D32", "chip antibody: H3K27me3 (07-449, lot:2194165)")
Cardio_01_10080	GSM2280029	Description	G296S_3
Cardio_01_10080	GSM2280029	Cell growth	ES and iPS cells were cultured in mTeSR on hESC-qualified (BDsciences) matrigel-coated plates. For human cardiac differentiation into cardiomyocytes, we modified the protocols originally developed by Lian et al. and Tohyama et al. to achieve high yield, high-purity cardiac commitment in vitro (Lian et al., 2012; Tohyama et al., 2013).
Cardio_01_10080	GSM2280029	Platform	GPL11154
Cardio_01_10080	GSM2280029	Series ID	c("GSE85628", "GSE85631")
Cardio_01_10279	GSM2280037	Characteristic	c("cell type: iPS-derived cardiomyocytes", "passages: 20-30", "differentiation stage: Differentiation D32", "chip antibody: H3K27me3 (07-449, lot:2194165)")
Cardio_01_10279	GSM2280037	Description	merge_all_G296S
Cardio_01_10279	GSM2280037	Cell growth	ES and iPS cells were cultured in mTeSR on hESC-qualified (BDsciences) matrigel-coated plates. For human cardiac differentiation into cardiomyocytes, we modified the protocols originally developed by Lian et al. and Tohyama et al. to achieve high yield, high-purity cardiac commitment in vitro (Lian et al., 2012; Tohyama et al., 2013).
Cardio_01_10279	GSM2280037	Platform	GPL11154
Cardio_01_10279	GSM2280037	Series ID	c("GSE85628", "GSE85631")
Cardio_01_10276	GSM2047025	Characteristic	c("cell type: iPSC-derived cardiomyocytes", "passages: 20-30", "iPSc source: individual ID: YRI-NA18852", "antibody: Abcam 鈥<U+393C><U+3E33> cat# Ab4729")
Cardio_01_10276	GSM2047025	Description	H3K27ac ChIP-seq
Cardio_01_10276	GSM2047025	Cell growth	iPSC-derived cardiomyocytes were generated as in Burridge et al (2014): Lymphoblastoid cell line (LCL)-derived iPSCs (passage 20-30) were grown in Essential 8 media (Invitrogen) to 80-90% confluency and then treated with a GSK-3 inhibitor (CHIR99021, Tocris) for 24 hours. 48 hours later, the cells were treated with a Wnt antagonist (Wnt-C59, Tocris) for 48 hours and then maintained in general hea…
Cardio_01_10276	GSM2047025	Platform	GPL20301
Cardio_01_10276	GSM2047025	Series ID	GSE77267
Cardio_01_10043	GSM2279957	Characteristic	c("cell type: iPS-derived cardiomyocytes", "passages: 20-30", "differentiation stage: Differentiation D32", "chip antibody: H3K27ac (ab4729, lot:GR104852-2)")
Cardio_01_10043	GSM2279957	Description	WT_1
Cardio_01_10043	GSM2279957	Cell growth	ES and iPS cells were cultured in mTeSR on hESC-qualified (BDsciences) matrigel-coated plates. For human cardiac differentiation into cardiomyocytes, we modified the protocols originally developed by Lian et al. and Tohyama et al. to achieve high yield, high-purity cardiac commitment in vitro (Lian et al., 2012; Tohyama et al., 2013).
Cardio_01_10043	GSM2279957	Platform	GPL11154
Cardio_01_10043	GSM2279957	Series ID	c("GSE85628", "GSE85631")
Cardio_01_10044	GSM2279965	Characteristic	c("cell type: iPS-derived cardiomyocytes", "passages: 20-30", "differentiation stage: Differentiation D32", "chip antibody: H3K27ac (ab4729, lot:GR104852-2)")
Cardio_01_10044	GSM2279965	Description	WT_5
Cardio_01_10044	GSM2279965	Cell growth	ES and iPS cells were cultured in mTeSR on hESC-qualified (BDsciences) matrigel-coated plates. For human cardiac differentiation into cardiomyocytes, we modified the protocols originally developed by Lian et al. and Tohyama et al. to achieve high yield, high-purity cardiac commitment in vitro (Lian et al., 2012; Tohyama et al., 2013).
Cardio_01_10044	GSM2279965	Platform	GPL11154
Cardio_01_10044	GSM2279965	Series ID	c("GSE85628", "GSE85631")
Cardio_01_10045	GSM2279973	Characteristic	c("cell type: iPS-derived cardiomyocytes", "passages: 20-30", "differentiation stage: Differentiation D32", "chip antibody: H3K27ac (ab4729, lot:GR104852-2)")
Cardio_01_10045	GSM2279973	Description	WT_H7
Cardio_01_10045	GSM2279973	Cell growth	ES and iPS cells were cultured in mTeSR on hESC-qualified (BDsciences) matrigel-coated plates. For human cardiac differentiation into cardiomyocytes, we modified the protocols originally developed by Lian et al. and Tohyama et al. to achieve high yield, high-purity cardiac commitment in vitro (Lian et al., 2012; Tohyama et al., 2013).
Cardio_01_10045	GSM2279973	Platform	GPL11154
Cardio_01_10045	GSM2279973	Series ID	c("GSE85628", "GSE85631")
Cardio_01_10046	GSM2279989	Characteristic	c("cell type: iPS-derived cardiomyocytes", "passages: 20-30", "differentiation stage: Differentiation D32", "chip antibody: H3K27ac (ab4729, lot:GR104852-2)")
Cardio_01_10046	GSM2279989	Description	WT_6
Cardio_01_10046	GSM2279989	Cell growth	ES and iPS cells were cultured in mTeSR on hESC-qualified (BDsciences) matrigel-coated plates. For human cardiac differentiation into cardiomyocytes, we modified the protocols originally developed by Lian et al. and Tohyama et al. to achieve high yield, high-purity cardiac commitment in vitro (Lian et al., 2012; Tohyama et al., 2013).
Cardio_01_10046	GSM2279989	Platform	GPL11154
Cardio_01_10046	GSM2279989	Series ID	c("GSE85628", "GSE85631")
Cardio_01_10047	GSM2279998	Characteristic	c("cell type: iPS-derived cardiomyocytes", "passages: 20-30", "differentiation stage: Differentiation D32", "chip antibody: H3K27ac (ab4729, lot:GR104852-2)")
Cardio_01_10047	GSM2279998	Description	WT_7
Cardio_01_10047	GSM2279998	Cell growth	ES and iPS cells were cultured in mTeSR on hESC-qualified (BDsciences) matrigel-coated plates. For human cardiac differentiation into cardiomyocytes, we modified the protocols originally developed by Lian et al. and Tohyama et al. to achieve high yield, high-purity cardiac commitment in vitro (Lian et al., 2012; Tohyama et al., 2013).
Cardio_01_10047	GSM2279998	Platform	GPL11154
Cardio_01_10047	GSM2279998	Series ID	c("GSE85628", "GSE85631")
Cardio_01_10048	GSM2280005	Characteristic	c("cell type: iPS-derived cardiomyocytes", "passages: 20-30", "differentiation stage: Differentiation D32", "chip antibody: H3K27ac (ab4729, lot:GR104852-2)")
Cardio_01_10048	GSM2280005	Description	merge_all_WT
Cardio_01_10048	GSM2280005	Cell growth	ES and iPS cells were cultured in mTeSR on hESC-qualified (BDsciences) matrigel-coated plates. For human cardiac differentiation into cardiomyocytes, we modified the protocols originally developed by Lian et al. and Tohyama et al. to achieve high yield, high-purity cardiac commitment in vitro (Lian et al., 2012; Tohyama et al., 2013).
Cardio_01_10048	GSM2280005	Platform	GPL11154
Cardio_01_10048	GSM2280005	Series ID	c("GSE85628", "GSE85631")
Cardio_01_10049	GSM2280013	Characteristic	c("cell type: iPS-derived cardiomyocytes", "passages: 20-30", "differentiation stage: Differentiation D32", "chip antibody: H3K27ac (ab4729, lot:GR104852-2)")
Cardio_01_10049	GSM2280013	Description	G296S_2
Cardio_01_10049	GSM2280013	Cell growth	ES and iPS cells were cultured in mTeSR on hESC-qualified (BDsciences) matrigel-coated plates. For human cardiac differentiation into cardiomyocytes, we modified the protocols originally developed by Lian et al. and Tohyama et al. to achieve high yield, high-purity cardiac commitment in vitro (Lian et al., 2012; Tohyama et al., 2013).
Cardio_01_10049	GSM2280013	Platform	GPL11154
Cardio_01_10049	GSM2280013	Series ID	c("GSE85628", "GSE85631")
Cardio_01_10050	GSM2280021	Characteristic	c("cell type: iPS-derived cardiomyocytes", "passages: 20-30", "differentiation stage: Differentiation D32", "chip antibody: H3K27ac (ab4729, lot:GR104852-2)")
Cardio_01_10050	GSM2280021	Description	G296S_4
Cardio_01_10050	GSM2280021	Cell growth	ES and iPS cells were cultured in mTeSR on hESC-qualified (BDsciences) matrigel-coated plates. For human cardiac differentiation into cardiomyocytes, we modified the protocols originally developed by Lian et al. and Tohyama et al. to achieve high yield, high-purity cardiac commitment in vitro (Lian et al., 2012; Tohyama et al., 2013).
Cardio_01_10050	GSM2280021	Platform	GPL11154
Cardio_01_10050	GSM2280021	Series ID	c("GSE85628", "GSE85631")
Cardio_01_10051	GSM2280028	Characteristic	c("cell type: iPS-derived cardiomyocytes", "passages: 20-30", "differentiation stage: Differentiation D32", "chip antibody: H3K27ac (ab4729, lot:GR104852-2)")
Cardio_01_10051	GSM2280028	Description	G296S_3
Cardio_01_10051	GSM2280028	Cell growth	ES and iPS cells were cultured in mTeSR on hESC-qualified (BDsciences) matrigel-coated plates. For human cardiac differentiation into cardiomyocytes, we modified the protocols originally developed by Lian et al. and Tohyama et al. to achieve high yield, high-purity cardiac commitment in vitro (Lian et al., 2012; Tohyama et al., 2013).
Cardio_01_10051	GSM2280028	Platform	GPL11154
Cardio_01_10051	GSM2280028	Series ID	c("GSE85628", "GSE85631")
Cardio_01_10277	GSM2280036	Characteristic	c("cell type: iPS-derived cardiomyocytes", "passages: 20-30", "differentiation stage: Differentiation D32", "chip antibody: H3K27ac (ab4729, lot:GR104852-2)")
Cardio_01_10277	GSM2280036	Description	merge_all_G296S
Cardio_01_10277	GSM2280036	Cell growth	ES and iPS cells were cultured in mTeSR on hESC-qualified (BDsciences) matrigel-coated plates. For human cardiac differentiation into cardiomyocytes, we modified the protocols originally developed by Lian et al. and Tohyama et al. to achieve high yield, high-purity cardiac commitment in vitro (Lian et al., 2012; Tohyama et al., 2013).
Cardio_01_10277	GSM2280036	Platform	GPL11154
Cardio_01_10277	GSM2280036	Series ID	c("GSE85628", "GSE85631")
Cardio_01_10007	GSM2550188	Characteristic	c("cell type: Induced pluripotent stem cells (iPSCs)", "passage: 23-27", "chip antibody: p300 antibody (C-20)", "chip antibody vendor: Santa Cruz Biotechnology", "chip antibody cat. #: sc-585")
Cardio_01_10007	GSM2550188	Description	c("F1-CiPSC-p300", "processed data file:", "ChIP-seq_enhancer_p300_vsd_exp.txt", "ChIP-seq_promoter_p300_counts.txt")
Cardio_01_10007	GSM2550188	Cell growth	Human induced pluripotent stem cells (iPSCs) were maintained in mTeSR-1 medium (STEMCELL Technologies) on Matrigel-coated plates. Endothelial cells (ECs) were maintained on 0.1% gelatin-coated plates with EGM-2 medium (Lonza). Cardiac progenitor cells (CPCs) were cultured on 0.1% gelatin-coated dishes in M199 (Gibco)/EGM-2 (3:1) medium supplemented with 10% FBS, 10 ng/ml basic fibroblast growth f…
Cardio_01_10007	GSM2550188	Platform	GPL16791
Cardio_01_10007	GSM2550188	Series ID	GSE97033
Cardio_01_10007	GSM2550188	Tretment	Different human cell types: CiPSCs, EiPSCs, FiPSCs, CPCs, ECs, and FBs.
Cardio_01_10010	GSM2550209	Characteristic	c("cell type: Induced pluripotent stem cells (iPSCs)", "passage: 23-27", "chip antibody: p300 antibody (C-20)", "chip antibody vendor: Santa Cruz Biotechnology", "chip antibody cat. #: sc-585")
Cardio_01_10010	GSM2550209	Description	c("F1-EiPSC-p300", "processed data file:", "ChIP-seq_enhancer_p300_vsd_exp.txt", "ChIP-seq_promoter_p300_counts.txt")
Cardio_01_10010	GSM2550209	Cell growth	Human induced pluripotent stem cells (iPSCs) were maintained in mTeSR-1 medium (STEMCELL Technologies) on Matrigel-coated plates. Endothelial cells (ECs) were maintained on 0.1% gelatin-coated plates with EGM-2 medium (Lonza). Cardiac progenitor cells (CPCs) were cultured on 0.1% gelatin-coated dishes in M199 (Gibco)/EGM-2 (3:1) medium supplemented with 10% FBS, 10 ng/ml basic fibroblast growth f…
Cardio_01_10010	GSM2550209	Platform	GPL16791
Cardio_01_10010	GSM2550209	Series ID	GSE97033
Cardio_01_10010	GSM2550209	Tretment	Different human cell types: CiPSCs, EiPSCs, FiPSCs, CPCs, ECs, and FBs.
Cardio_01_10012	GSM2550223	Characteristic	c("cell type: Induced pluripotent stem cells (iPSCs)", "passage: 23-27", "chip antibody: p300 antibody (C-20)", "chip antibody vendor: Santa Cruz Biotechnology", "chip antibody cat. #: sc-585")
Cardio_01_10012	GSM2550223	Description	c("F1-FiPSC-p300", "processed data file:", "ChIP-seq_enhancer_p300_vsd_exp.txt", "ChIP-seq_promoter_p300_counts.txt")
Cardio_01_10012	GSM2550223	Cell growth	Human induced pluripotent stem cells (iPSCs) were maintained in mTeSR-1 medium (STEMCELL Technologies) on Matrigel-coated plates. Endothelial cells (ECs) were maintained on 0.1% gelatin-coated plates with EGM-2 medium (Lonza). Cardiac progenitor cells (CPCs) were cultured on 0.1% gelatin-coated dishes in M199 (Gibco)/EGM-2 (3:1) medium supplemented with 10% FBS, 10 ng/ml basic fibroblast growth f…
Cardio_01_10012	GSM2550223	Platform	GPL16791
Cardio_01_10012	GSM2550223	Series ID	GSE97033
Cardio_01_10012	GSM2550223	Tretment	Different human cell types: CiPSCs, EiPSCs, FiPSCs, CPCs, ECs, and FBs.
Cardio_01_10013	GSM2550225	Characteristic	c("cell type: Induced pluripotent stem cells (iPSCs)", "passage: 23-27")
Cardio_01_10013	GSM2550225	Description	F2-CiPSC-Input
Cardio_01_10013	GSM2550225	Cell growth	Human induced pluripotent stem cells (iPSCs) were maintained in mTeSR-1 medium (STEMCELL Technologies) on Matrigel-coated plates. Endothelial cells (ECs) were maintained on 0.1% gelatin-coated plates with EGM-2 medium (Lonza). Cardiac progenitor cells (CPCs) were cultured on 0.1% gelatin-coated dishes in M199 (Gibco)/EGM-2 (3:1) medium supplemented with 10% FBS, 10 ng/ml basic fibroblast growth f…
Cardio_01_10013	GSM2550225	Platform	GPL16791
Cardio_01_10013	GSM2550225	Series ID	GSE97033
Cardio_01_10013	GSM2550225	Tretment	Different human cell types: CiPSCs, EiPSCs, FiPSCs, CPCs, ECs, and FBs.
Cardio_01_10001	GSM2550230	Characteristic	c("cell type: Induced pluripotent stem cells (iPSCs)", "passage: 23-27", "chip antibody: p300 antibody (C-20)", "chip antibody vendor: Santa Cruz Biotechnology", "chip antibody cat. #: sc-585")
Cardio_01_10001	GSM2550230	Description	c("F2-CiPSC-p300", "processed data file:", "ChIP-seq_enhancer_p300_vsd_exp.txt", "ChIP-seq_promoter_p300_counts.txt")
Cardio_01_10001	GSM2550230	Cell growth	Human induced pluripotent stem cells (iPSCs) were maintained in mTeSR-1 medium (STEMCELL Technologies) on Matrigel-coated plates. Endothelial cells (ECs) were maintained on 0.1% gelatin-coated plates with EGM-2 medium (Lonza). Cardiac progenitor cells (CPCs) were cultured on 0.1% gelatin-coated dishes in M199 (Gibco)/EGM-2 (3:1) medium supplemented with 10% FBS, 10 ng/ml basic fibroblast growth f…
Cardio_01_10001	GSM2550230	Platform	GPL16791
Cardio_01_10001	GSM2550230	Series ID	GSE97033
Cardio_01_10001	GSM2550230	Tretment	Different human cell types: CiPSCs, EiPSCs, FiPSCs, CPCs, ECs, and FBs.
Cardio_01_10016	GSM2550246	Characteristic	c("cell type: Induced pluripotent stem cells (iPSCs)", "passage: 23-27")
Cardio_01_10016	GSM2550246	Description	F2-EiPSC-Input
Cardio_01_10016	GSM2550246	Cell growth	Human induced pluripotent stem cells (iPSCs) were maintained in mTeSR-1 medium (STEMCELL Technologies) on Matrigel-coated plates. Endothelial cells (ECs) were maintained on 0.1% gelatin-coated plates with EGM-2 medium (Lonza). Cardiac progenitor cells (CPCs) were cultured on 0.1% gelatin-coated dishes in M199 (Gibco)/EGM-2 (3:1) medium supplemented with 10% FBS, 10 ng/ml basic fibroblast growth f…
Cardio_01_10016	GSM2550246	Platform	GPL16791
Cardio_01_10016	GSM2550246	Series ID	GSE97033
Cardio_01_10016	GSM2550246	Tretment	Different human cell types: CiPSCs, EiPSCs, FiPSCs, CPCs, ECs, and FBs.
Cardio_01_10004	GSM2550251	Characteristic	c("cell type: Induced pluripotent stem cells (iPSCs)", "passage: 23-27", "chip antibody: p300 antibody (C-20)", "chip antibody vendor: Santa Cruz Biotechnology", "chip antibody cat. #: sc-585")
Cardio_01_10004	GSM2550251	Description	c("F2-EiPSC-p300", "processed data file:", "ChIP-seq_enhancer_p300_vsd_exp.txt", "ChIP-seq_promoter_p300_counts.txt")
Cardio_01_10004	GSM2550251	Cell growth	Human induced pluripotent stem cells (iPSCs) were maintained in mTeSR-1 medium (STEMCELL Technologies) on Matrigel-coated plates. Endothelial cells (ECs) were maintained on 0.1% gelatin-coated plates with EGM-2 medium (Lonza). Cardiac progenitor cells (CPCs) were cultured on 0.1% gelatin-coated dishes in M199 (Gibco)/EGM-2 (3:1) medium supplemented with 10% FBS, 10 ng/ml basic fibroblast growth f…
Cardio_01_10004	GSM2550251	Platform	GPL16791
Cardio_01_10004	GSM2550251	Series ID	GSE97033
Cardio_01_10004	GSM2550251	Tretment	Different human cell types: CiPSCs, EiPSCs, FiPSCs, CPCs, ECs, and FBs.
Cardio_01_10018	GSM2550260	Characteristic	c("cell type: Induced pluripotent stem cells (iPSCs)", "passage: 23-27")
Cardio_01_10018	GSM2550260	Description	F2-FiPSC-Input
Cardio_01_10018	GSM2550260	Cell growth	Human induced pluripotent stem cells (iPSCs) were maintained in mTeSR-1 medium (STEMCELL Technologies) on Matrigel-coated plates. Endothelial cells (ECs) were maintained on 0.1% gelatin-coated plates with EGM-2 medium (Lonza). Cardiac progenitor cells (CPCs) were cultured on 0.1% gelatin-coated dishes in M199 (Gibco)/EGM-2 (3:1) medium supplemented with 10% FBS, 10 ng/ml basic fibroblast growth f…
Cardio_01_10018	GSM2550260	Platform	GPL16791
Cardio_01_10018	GSM2550260	Series ID	GSE97033
Cardio_01_10018	GSM2550260	Tretment	Different human cell types: CiPSCs, EiPSCs, FiPSCs, CPCs, ECs, and FBs.
Cardio_01_10006	GSM2550265	Characteristic	c("cell type: Induced pluripotent stem cells (iPSCs)", "passage: 23-27", "chip antibody: p300 antibody (C-20)", "chip antibody vendor: Santa Cruz Biotechnology", "chip antibody cat. #: sc-585")
Cardio_01_10006	GSM2550265	Description	c("F2-FiPSC-p300", "processed data file:", "ChIP-seq_enhancer_p300_vsd_exp.txt", "ChIP-seq_promoter_p300_counts.txt")
Cardio_01_10006	GSM2550265	Cell growth	Human induced pluripotent stem cells (iPSCs) were maintained in mTeSR-1 medium (STEMCELL Technologies) on Matrigel-coated plates. Endothelial cells (ECs) were maintained on 0.1% gelatin-coated plates with EGM-2 medium (Lonza). Cardiac progenitor cells (CPCs) were cultured on 0.1% gelatin-coated dishes in M199 (Gibco)/EGM-2 (3:1) medium supplemented with 10% FBS, 10 ng/ml basic fibroblast growth f…
Cardio_01_10006	GSM2550265	Platform	GPL16791
Cardio_01_10006	GSM2550265	Series ID	GSE97033
Cardio_01_10006	GSM2550265	Tretment	Different human cell types: CiPSCs, EiPSCs, FiPSCs, CPCs, ECs, and FBs.
Cardio_01_10217	GSM2550189	Characteristic	c("cell type: Induced pluripotent stem cells (iPSCs)", "passage: 23-27", "chip antibody: Anti-RNA Polymerase II antibody, CTD (clone 8WG16)", "chip antibody vendor: EMD Millipore", "chip antibody cat. #: 05-952")
Cardio_01_10217	GSM2550189	Description	c("F1-CiPSC-Pol2", "processed data file:", "ChIP-seq_enhancer_Pol2_vsd_exp.txt", "ChIP-seq_promoter_Pol2_counts.txt")
Cardio_01_10217	GSM2550189	Cell growth	Human induced pluripotent stem cells (iPSCs) were maintained in mTeSR-1 medium (STEMCELL Technologies) on Matrigel-coated plates. Endothelial cells (ECs) were maintained on 0.1% gelatin-coated plates with EGM-2 medium (Lonza). Cardiac progenitor cells (CPCs) were cultured on 0.1% gelatin-coated dishes in M199 (Gibco)/EGM-2 (3:1) medium supplemented with 10% FBS, 10 ng/ml basic fibroblast growth f…
Cardio_01_10217	GSM2550189	Platform	GPL16791
Cardio_01_10217	GSM2550189	Series ID	GSE97033
Cardio_01_10217	GSM2550189	Tretment	Different human cell types: CiPSCs, EiPSCs, FiPSCs, CPCs, ECs, and FBs.
Cardio_01_10220	GSM2550210	Characteristic	c("cell type: Induced pluripotent stem cells (iPSCs)", "passage: 23-27", "chip antibody: Anti-RNA Polymerase II antibody, CTD (clone 8WG16)", "chip antibody vendor: EMD Millipore", "chip antibody cat. #: 05-952")
Cardio_01_10220	GSM2550210	Description	c("F1-EiPSC-Pol2", "processed data file:", "ChIP-seq_enhancer_Pol2_vsd_exp.txt", "ChIP-seq_promoter_Pol2_counts.txt")
Cardio_01_10220	GSM2550210	Cell growth	Human induced pluripotent stem cells (iPSCs) were maintained in mTeSR-1 medium (STEMCELL Technologies) on Matrigel-coated plates. Endothelial cells (ECs) were maintained on 0.1% gelatin-coated plates with EGM-2 medium (Lonza). Cardiac progenitor cells (CPCs) were cultured on 0.1% gelatin-coated dishes in M199 (Gibco)/EGM-2 (3:1) medium supplemented with 10% FBS, 10 ng/ml basic fibroblast growth f…
Cardio_01_10220	GSM2550210	Platform	GPL16791
Cardio_01_10220	GSM2550210	Series ID	GSE97033
Cardio_01_10220	GSM2550210	Tretment	Different human cell types: CiPSCs, EiPSCs, FiPSCs, CPCs, ECs, and FBs.
Cardio_01_10222	GSM2550224	Characteristic	c("cell type: Induced pluripotent stem cells (iPSCs)", "passage: 23-27", "chip antibody: Anti-RNA Polymerase II antibody, CTD (clone 8WG16)", "chip antibody vendor: EMD Millipore", "chip antibody cat. #: 05-952")
Cardio_01_10222	GSM2550224	Description	c("F1-FiPSC-Pol2", "processed data file:", "ChIP-seq_enhancer_Pol2_vsd_exp.txt", "ChIP-seq_promoter_Pol2_counts.txt")
Cardio_01_10222	GSM2550224	Cell growth	Human induced pluripotent stem cells (iPSCs) were maintained in mTeSR-1 medium (STEMCELL Technologies) on Matrigel-coated plates. Endothelial cells (ECs) were maintained on 0.1% gelatin-coated plates with EGM-2 medium (Lonza). Cardiac progenitor cells (CPCs) were cultured on 0.1% gelatin-coated dishes in M199 (Gibco)/EGM-2 (3:1) medium supplemented with 10% FBS, 10 ng/ml basic fibroblast growth f…
Cardio_01_10222	GSM2550224	Platform	GPL16791
Cardio_01_10222	GSM2550224	Series ID	GSE97033
Cardio_01_10222	GSM2550224	Tretment	Different human cell types: CiPSCs, EiPSCs, FiPSCs, CPCs, ECs, and FBs.
Cardio_01_10223	GSM2550231	Characteristic	c("cell type: Induced pluripotent stem cells (iPSCs)", "passage: 23-27", "chip antibody: Anti-RNA Polymerase II antibody, CTD (clone 8WG16)", "chip antibody vendor: EMD Millipore", "chip antibody cat. #: 05-952")
Cardio_01_10223	GSM2550231	Description	c("F2-CiPSC-Pol2", "processed data file:", "ChIP-seq_enhancer_Pol2_vsd_exp.txt", "ChIP-seq_promoter_Pol2_counts.txt")
Cardio_01_10223	GSM2550231	Cell growth	Human induced pluripotent stem cells (iPSCs) were maintained in mTeSR-1 medium (STEMCELL Technologies) on Matrigel-coated plates. Endothelial cells (ECs) were maintained on 0.1% gelatin-coated plates with EGM-2 medium (Lonza). Cardiac progenitor cells (CPCs) were cultured on 0.1% gelatin-coated dishes in M199 (Gibco)/EGM-2 (3:1) medium supplemented with 10% FBS, 10 ng/ml basic fibroblast growth f…
Cardio_01_10223	GSM2550231	Platform	GPL16791
Cardio_01_10223	GSM2550231	Series ID	GSE97033
Cardio_01_10223	GSM2550231	Tretment	Different human cell types: CiPSCs, EiPSCs, FiPSCs, CPCs, ECs, and FBs.
Cardio_01_10226	GSM2550252	Characteristic	c("cell type: Induced pluripotent stem cells (iPSCs)", "passage: 23-27", "chip antibody: Anti-RNA Polymerase II antibody, CTD (clone 8WG16)", "chip antibody vendor: EMD Millipore", "chip antibody cat. #: 05-952")
Cardio_01_10226	GSM2550252	Description	c("F2-EiPSC-Pol2", "processed data file:", "ChIP-seq_enhancer_Pol2_vsd_exp.txt", "ChIP-seq_promoter_Pol2_counts.txt")
Cardio_01_10226	GSM2550252	Cell growth	Human induced pluripotent stem cells (iPSCs) were maintained in mTeSR-1 medium (STEMCELL Technologies) on Matrigel-coated plates. Endothelial cells (ECs) were maintained on 0.1% gelatin-coated plates with EGM-2 medium (Lonza). Cardiac progenitor cells (CPCs) were cultured on 0.1% gelatin-coated dishes in M199 (Gibco)/EGM-2 (3:1) medium supplemented with 10% FBS, 10 ng/ml basic fibroblast growth f…
Cardio_01_10226	GSM2550252	Platform	GPL16791
Cardio_01_10226	GSM2550252	Series ID	GSE97033
Cardio_01_10226	GSM2550252	Tretment	Different human cell types: CiPSCs, EiPSCs, FiPSCs, CPCs, ECs, and FBs.
Cardio_01_10228	GSM2550266	Characteristic	c("cell type: Induced pluripotent stem cells (iPSCs)", "passage: 23-27", "chip antibody: Anti-RNA Polymerase II antibody, CTD (clone 8WG16)", "chip antibody vendor: EMD Millipore", "chip antibody cat. #: 05-952")
Cardio_01_10228	GSM2550266	Description	c("F2-FiPSC-Pol2", "processed data file:", "ChIP-seq_enhancer_Pol2_vsd_exp.txt", "ChIP-seq_promoter_Pol2_counts.txt")
Cardio_01_10228	GSM2550266	Cell growth	Human induced pluripotent stem cells (iPSCs) were maintained in mTeSR-1 medium (STEMCELL Technologies) on Matrigel-coated plates. Endothelial cells (ECs) were maintained on 0.1% gelatin-coated plates with EGM-2 medium (Lonza). Cardiac progenitor cells (CPCs) were cultured on 0.1% gelatin-coated dishes in M199 (Gibco)/EGM-2 (3:1) medium supplemented with 10% FBS, 10 ng/ml basic fibroblast growth f…
Cardio_01_10228	GSM2550266	Platform	GPL16791
Cardio_01_10228	GSM2550266	Series ID	GSE97033
Cardio_01_10228	GSM2550266	Tretment	Different human cell types: CiPSCs, EiPSCs, FiPSCs, CPCs, ECs, and FBs.
Cardio_01_10151	GSM2550187	Characteristic	c("cell type: Induced pluripotent stem cells (iPSCs)", "passage: 23-27", "chip antibody: Histone H3K4me3 antibody (pAb)", "chip antibody vendor: Active Motif", "chip antibody cat. #: 39159")
Cardio_01_10151	GSM2550187	Description	c("F1-CiPSC-K4me3", "processed data file:", "ChIP-seq_enhancer_K4me3_vsd_exp.txt", "ChIP-seq_promoter_K4me3_counts.txt")
Cardio_01_10151	GSM2550187	Cell growth	Human induced pluripotent stem cells (iPSCs) were maintained in mTeSR-1 medium (STEMCELL Technologies) on Matrigel-coated plates. Endothelial cells (ECs) were maintained on 0.1% gelatin-coated plates with EGM-2 medium (Lonza). Cardiac progenitor cells (CPCs) were cultured on 0.1% gelatin-coated dishes in M199 (Gibco)/EGM-2 (3:1) medium supplemented with 10% FBS, 10 ng/ml basic fibroblast growth f…
Cardio_01_10151	GSM2550187	Platform	GPL16791
Cardio_01_10151	GSM2550187	Series ID	GSE97033
Cardio_01_10151	GSM2550187	Tretment	Different human cell types: CiPSCs, EiPSCs, FiPSCs, CPCs, ECs, and FBs.
Cardio_01_10154	GSM2550208	Characteristic	c("cell type: Induced pluripotent stem cells (iPSCs)", "passage: 23-27", "chip antibody: Histone H3K4me3 antibody (pAb)", "chip antibody vendor: Active Motif", "chip antibody cat. #: 39159")
Cardio_01_10154	GSM2550208	Description	c("F1-EiPSC-K4me3", "processed data file:", "ChIP-seq_enhancer_K4me3_vsd_exp.txt", "ChIP-seq_promoter_K4me3_counts.txt")
Cardio_01_10154	GSM2550208	Cell growth	Human induced pluripotent stem cells (iPSCs) were maintained in mTeSR-1 medium (STEMCELL Technologies) on Matrigel-coated plates. Endothelial cells (ECs) were maintained on 0.1% gelatin-coated plates with EGM-2 medium (Lonza). Cardiac progenitor cells (CPCs) were cultured on 0.1% gelatin-coated dishes in M199 (Gibco)/EGM-2 (3:1) medium supplemented with 10% FBS, 10 ng/ml basic fibroblast growth f…
Cardio_01_10154	GSM2550208	Platform	GPL16791
Cardio_01_10154	GSM2550208	Series ID	GSE97033
Cardio_01_10154	GSM2550208	Tretment	Different human cell types: CiPSCs, EiPSCs, FiPSCs, CPCs, ECs, and FBs.
Cardio_01_10156	GSM2550222	Characteristic	c("cell type: Induced pluripotent stem cells (iPSCs)", "passage: 23-27", "chip antibody: Histone H3K4me3 antibody (pAb)", "chip antibody vendor: Active Motif", "chip antibody cat. #: 39159")
Cardio_01_10156	GSM2550222	Description	c("F1-FiPSC-K4me3", "processed data file:", "ChIP-seq_enhancer_K4me3_vsd_exp.txt", "ChIP-seq_promoter_K4me3_counts.txt")
Cardio_01_10156	GSM2550222	Cell growth	Human induced pluripotent stem cells (iPSCs) were maintained in mTeSR-1 medium (STEMCELL Technologies) on Matrigel-coated plates. Endothelial cells (ECs) were maintained on 0.1% gelatin-coated plates with EGM-2 medium (Lonza). Cardiac progenitor cells (CPCs) were cultured on 0.1% gelatin-coated dishes in M199 (Gibco)/EGM-2 (3:1) medium supplemented with 10% FBS, 10 ng/ml basic fibroblast growth f…
Cardio_01_10156	GSM2550222	Platform	GPL16791
Cardio_01_10156	GSM2550222	Series ID	GSE97033
Cardio_01_10156	GSM2550222	Tretment	Different human cell types: CiPSCs, EiPSCs, FiPSCs, CPCs, ECs, and FBs.
Cardio_01_10157	GSM2550229	Characteristic	c("cell type: Induced pluripotent stem cells (iPSCs)", "passage: 23-27", "chip antibody: Histone H3K4me3 antibody (pAb)", "chip antibody vendor: Active Motif", "chip antibody cat. #: 39159")
Cardio_01_10157	GSM2550229	Description	c("F2-CiPSC-K4me3", "processed data file:", "ChIP-seq_enhancer_K4me3_vsd_exp.txt", "ChIP-seq_promoter_K4me3_counts.txt")
Cardio_01_10157	GSM2550229	Cell growth	Human induced pluripotent stem cells (iPSCs) were maintained in mTeSR-1 medium (STEMCELL Technologies) on Matrigel-coated plates. Endothelial cells (ECs) were maintained on 0.1% gelatin-coated plates with EGM-2 medium (Lonza). Cardiac progenitor cells (CPCs) were cultured on 0.1% gelatin-coated dishes in M199 (Gibco)/EGM-2 (3:1) medium supplemented with 10% FBS, 10 ng/ml basic fibroblast growth f…
Cardio_01_10157	GSM2550229	Platform	GPL16791
Cardio_01_10157	GSM2550229	Series ID	GSE97033
Cardio_01_10157	GSM2550229	Tretment	Different human cell types: CiPSCs, EiPSCs, FiPSCs, CPCs, ECs, and FBs.
Cardio_01_10160	GSM2550250	Characteristic	c("cell type: Induced pluripotent stem cells (iPSCs)", "passage: 23-27", "chip antibody: Histone H3K4me3 antibody (pAb)", "chip antibody vendor: Active Motif", "chip antibody cat. #: 39159")
Cardio_01_10160	GSM2550250	Description	c("F2-EiPSC-K4me3", "processed data file:", "ChIP-seq_enhancer_K4me3_vsd_exp.txt", "ChIP-seq_promoter_K4me3_counts.txt")
Cardio_01_10160	GSM2550250	Cell growth	Human induced pluripotent stem cells (iPSCs) were maintained in mTeSR-1 medium (STEMCELL Technologies) on Matrigel-coated plates. Endothelial cells (ECs) were maintained on 0.1% gelatin-coated plates with EGM-2 medium (Lonza). Cardiac progenitor cells (CPCs) were cultured on 0.1% gelatin-coated dishes in M199 (Gibco)/EGM-2 (3:1) medium supplemented with 10% FBS, 10 ng/ml basic fibroblast growth f…
Cardio_01_10160	GSM2550250	Platform	GPL16791
Cardio_01_10160	GSM2550250	Series ID	GSE97033
Cardio_01_10160	GSM2550250	Tretment	Different human cell types: CiPSCs, EiPSCs, FiPSCs, CPCs, ECs, and FBs.
Cardio_01_10162	GSM2550264	Characteristic	c("cell type: Induced pluripotent stem cells (iPSCs)", "passage: 23-27", "chip antibody: Histone H3K4me3 antibody (pAb)", "chip antibody vendor: Active Motif", "chip antibody cat. #: 39159")
Cardio_01_10162	GSM2550264	Description	c("F2-FiPSC-K4me3", "processed data file:", "ChIP-seq_enhancer_K4me3_vsd_exp.txt", "ChIP-seq_promoter_K4me3_counts.txt")
Cardio_01_10162	GSM2550264	Cell growth	Human induced pluripotent stem cells (iPSCs) were maintained in mTeSR-1 medium (STEMCELL Technologies) on Matrigel-coated plates. Endothelial cells (ECs) were maintained on 0.1% gelatin-coated plates with EGM-2 medium (Lonza). Cardiac progenitor cells (CPCs) were cultured on 0.1% gelatin-coated dishes in M199 (Gibco)/EGM-2 (3:1) medium supplemented with 10% FBS, 10 ng/ml basic fibroblast growth f…
Cardio_01_10162	GSM2550264	Platform	GPL16791
Cardio_01_10162	GSM2550264	Series ID	GSE97033
Cardio_01_10162	GSM2550264	Tretment	Different human cell types: CiPSCs, EiPSCs, FiPSCs, CPCs, ECs, and FBs.
Cardio_01_10114	GSM2550186	Characteristic	c("cell type: Induced pluripotent stem cells (iPSCs)", "passage: 23-27", "chip antibody: Anti-histone H3 (mono methyl K4) antibody", "chip antibody vendor: Abcam", "chip antibody cat. #: ab8895")
Cardio_01_10114	GSM2550186	Description	c("F1-CiPSC-K4me1", "processed data file:", "ChIP-seq_enhancer_K4me1_vsd_exp.txt", "ChIP-seq_promoter_K4me1_counts.txt")
Cardio_01_10114	GSM2550186	Cell growth	Human induced pluripotent stem cells (iPSCs) were maintained in mTeSR-1 medium (STEMCELL Technologies) on Matrigel-coated plates. Endothelial cells (ECs) were maintained on 0.1% gelatin-coated plates with EGM-2 medium (Lonza). Cardiac progenitor cells (CPCs) were cultured on 0.1% gelatin-coated dishes in M199 (Gibco)/EGM-2 (3:1) medium supplemented with 10% FBS, 10 ng/ml basic fibroblast growth f…
Cardio_01_10114	GSM2550186	Platform	GPL16791
Cardio_01_10114	GSM2550186	Series ID	GSE97033
Cardio_01_10114	GSM2550186	Tretment	Different human cell types: CiPSCs, EiPSCs, FiPSCs, CPCs, ECs, and FBs.
Cardio_01_10117	GSM2550207	Characteristic	c("cell type: Induced pluripotent stem cells (iPSCs)", "passage: 23-27", "chip antibody: Anti-histone H3 (mono methyl K4) antibody", "chip antibody vendor: Abcam", "chip antibody cat. #: ab8895")
Cardio_01_10117	GSM2550207	Description	c("F1-EiPSC-K4me1", "processed data file:", "ChIP-seq_enhancer_K4me1_vsd_exp.txt", "ChIP-seq_promoter_K4me1_counts.txt")
Cardio_01_10117	GSM2550207	Cell growth	Human induced pluripotent stem cells (iPSCs) were maintained in mTeSR-1 medium (STEMCELL Technologies) on Matrigel-coated plates. Endothelial cells (ECs) were maintained on 0.1% gelatin-coated plates with EGM-2 medium (Lonza). Cardiac progenitor cells (CPCs) were cultured on 0.1% gelatin-coated dishes in M199 (Gibco)/EGM-2 (3:1) medium supplemented with 10% FBS, 10 ng/ml basic fibroblast growth f…
Cardio_01_10117	GSM2550207	Platform	GPL16791
Cardio_01_10117	GSM2550207	Series ID	GSE97033
Cardio_01_10117	GSM2550207	Tretment	Different human cell types: CiPSCs, EiPSCs, FiPSCs, CPCs, ECs, and FBs.
Cardio_01_10119	GSM2550221	Characteristic	c("cell type: Induced pluripotent stem cells (iPSCs)", "passage: 23-27", "chip antibody: Anti-histone H3 (mono methyl K4) antibody", "chip antibody vendor: Abcam", "chip antibody cat. #: ab8895")
Cardio_01_10119	GSM2550221	Description	c("F1-FiPSC-K4me1", "processed data file:", "ChIP-seq_enhancer_K4me1_vsd_exp.txt", "ChIP-seq_promoter_K4me1_counts.txt")
Cardio_01_10119	GSM2550221	Cell growth	Human induced pluripotent stem cells (iPSCs) were maintained in mTeSR-1 medium (STEMCELL Technologies) on Matrigel-coated plates. Endothelial cells (ECs) were maintained on 0.1% gelatin-coated plates with EGM-2 medium (Lonza). Cardiac progenitor cells (CPCs) were cultured on 0.1% gelatin-coated dishes in M199 (Gibco)/EGM-2 (3:1) medium supplemented with 10% FBS, 10 ng/ml basic fibroblast growth f…
Cardio_01_10119	GSM2550221	Platform	GPL16791
Cardio_01_10119	GSM2550221	Series ID	GSE97033
Cardio_01_10119	GSM2550221	Tretment	Different human cell types: CiPSCs, EiPSCs, FiPSCs, CPCs, ECs, and FBs.
Cardio_01_10120	GSM2550228	Characteristic	c("cell type: Induced pluripotent stem cells (iPSCs)", "passage: 23-27", "chip antibody: Anti-histone H3 (mono methyl K4) antibody", "chip antibody vendor: Abcam", "chip antibody cat. #: ab8895")
Cardio_01_10120	GSM2550228	Description	c("F2-CiPSC-K4me1", "processed data file:", "ChIP-seq_enhancer_K4me1_vsd_exp.txt", "ChIP-seq_promoter_K4me1_counts.txt")
Cardio_01_10120	GSM2550228	Cell growth	Human induced pluripotent stem cells (iPSCs) were maintained in mTeSR-1 medium (STEMCELL Technologies) on Matrigel-coated plates. Endothelial cells (ECs) were maintained on 0.1% gelatin-coated plates with EGM-2 medium (Lonza). Cardiac progenitor cells (CPCs) were cultured on 0.1% gelatin-coated dishes in M199 (Gibco)/EGM-2 (3:1) medium supplemented with 10% FBS, 10 ng/ml basic fibroblast growth f…
Cardio_01_10120	GSM2550228	Platform	GPL16791
Cardio_01_10120	GSM2550228	Series ID	GSE97033
Cardio_01_10120	GSM2550228	Tretment	Different human cell types: CiPSCs, EiPSCs, FiPSCs, CPCs, ECs, and FBs.
Cardio_01_10123	GSM2550249	Characteristic	c("cell type: Induced pluripotent stem cells (iPSCs)", "passage: 23-27", "chip antibody: Anti-histone H3 (mono methyl K4) antibody", "chip antibody vendor: Abcam", "chip antibody cat. #: ab8895")
Cardio_01_10123	GSM2550249	Description	c("F2-EiPSC-K4me1", "processed data file:", "ChIP-seq_enhancer_K4me1_vsd_exp.txt", "ChIP-seq_promoter_K4me1_counts.txt")
Cardio_01_10123	GSM2550249	Cell growth	Human induced pluripotent stem cells (iPSCs) were maintained in mTeSR-1 medium (STEMCELL Technologies) on Matrigel-coated plates. Endothelial cells (ECs) were maintained on 0.1% gelatin-coated plates with EGM-2 medium (Lonza). Cardiac progenitor cells (CPCs) were cultured on 0.1% gelatin-coated dishes in M199 (Gibco)/EGM-2 (3:1) medium supplemented with 10% FBS, 10 ng/ml basic fibroblast growth f…
Cardio_01_10123	GSM2550249	Platform	GPL16791
Cardio_01_10123	GSM2550249	Series ID	GSE97033
Cardio_01_10123	GSM2550249	Tretment	Different human cell types: CiPSCs, EiPSCs, FiPSCs, CPCs, ECs, and FBs.
Cardio_01_10125	GSM2550263	Characteristic	c("cell type: Induced pluripotent stem cells (iPSCs)", "passage: 23-27", "chip antibody: Anti-histone H3 (mono methyl K4) antibody", "chip antibody vendor: Abcam", "chip antibody cat. #: ab8895")
Cardio_01_10125	GSM2550263	Description	c("F2-FiPSC-K4me1", "processed data file:", "ChIP-seq_enhancer_K4me1_vsd_exp.txt", "ChIP-seq_promoter_K4me1_counts.txt")
Cardio_01_10125	GSM2550263	Cell growth	Human induced pluripotent stem cells (iPSCs) were maintained in mTeSR-1 medium (STEMCELL Technologies) on Matrigel-coated plates. Endothelial cells (ECs) were maintained on 0.1% gelatin-coated plates with EGM-2 medium (Lonza). Cardiac progenitor cells (CPCs) were cultured on 0.1% gelatin-coated dishes in M199 (Gibco)/EGM-2 (3:1) medium supplemented with 10% FBS, 10 ng/ml basic fibroblast growth f…
Cardio_01_10125	GSM2550263	Platform	GPL16791
Cardio_01_10125	GSM2550263	Series ID	GSE97033
Cardio_01_10125	GSM2550263	Tretment	Different human cell types: CiPSCs, EiPSCs, FiPSCs, CPCs, ECs, and FBs.
Cardio_01_10081	GSM2550185	Characteristic	c("cell type: Induced pluripotent stem cells (iPSCs)", "passage: 23-27", "chip antibody: Histone H3K27me3 antibody (clone: 7B11)", "chip antibody vendor: Active Motif", "chip antibody cat. #: 39536")
Cardio_01_10081	GSM2550185	Description	c("F1-CiPSC-K27me3", "processed data file:", "ChIP-seq_enhancer_K27me3_vsd_exp.txt", "ChIP-seq_promoter_K27me3_counts.txt")
Cardio_01_10081	GSM2550185	Cell growth	Human induced pluripotent stem cells (iPSCs) were maintained in mTeSR-1 medium (STEMCELL Technologies) on Matrigel-coated plates. Endothelial cells (ECs) were maintained on 0.1% gelatin-coated plates with EGM-2 medium (Lonza). Cardiac progenitor cells (CPCs) were cultured on 0.1% gelatin-coated dishes in M199 (Gibco)/EGM-2 (3:1) medium supplemented with 10% FBS, 10 ng/ml basic fibroblast growth f…
Cardio_01_10081	GSM2550185	Platform	GPL16791
Cardio_01_10081	GSM2550185	Series ID	GSE97033
Cardio_01_10081	GSM2550185	Tretment	Different human cell types: CiPSCs, EiPSCs, FiPSCs, CPCs, ECs, and FBs.
Cardio_01_10084	GSM2550206	Characteristic	c("cell type: Induced pluripotent stem cells (iPSCs)", "passage: 23-27", "chip antibody: Histone H3K27me3 antibody (clone: 7B11)", "chip antibody vendor: Active Motif", "chip antibody cat. #: 39536")
Cardio_01_10084	GSM2550206	Description	c("F1-EiPSC-K27me3", "processed data file:", "ChIP-seq_enhancer_K27me3_vsd_exp.txt", "ChIP-seq_promoter_K27me3_counts.txt")
Cardio_01_10084	GSM2550206	Cell growth	Human induced pluripotent stem cells (iPSCs) were maintained in mTeSR-1 medium (STEMCELL Technologies) on Matrigel-coated plates. Endothelial cells (ECs) were maintained on 0.1% gelatin-coated plates with EGM-2 medium (Lonza). Cardiac progenitor cells (CPCs) were cultured on 0.1% gelatin-coated dishes in M199 (Gibco)/EGM-2 (3:1) medium supplemented with 10% FBS, 10 ng/ml basic fibroblast growth f…
Cardio_01_10084	GSM2550206	Platform	GPL16791
Cardio_01_10084	GSM2550206	Series ID	GSE97033
Cardio_01_10084	GSM2550206	Tretment	Different human cell types: CiPSCs, EiPSCs, FiPSCs, CPCs, ECs, and FBs.
Cardio_01_10086	GSM2550220	Characteristic	c("cell type: Induced pluripotent stem cells (iPSCs)", "passage: 23-27", "chip antibody: Histone H3K27me3 antibody (clone: 7B11)", "chip antibody vendor: Active Motif", "chip antibody cat. #: 39536")
Cardio_01_10086	GSM2550220	Description	c("F1-FiPSC-K27me3", "processed data file:", "ChIP-seq_enhancer_K27me3_vsd_exp.txt", "ChIP-seq_promoter_K27me3_counts.txt")
Cardio_01_10086	GSM2550220	Cell growth	Human induced pluripotent stem cells (iPSCs) were maintained in mTeSR-1 medium (STEMCELL Technologies) on Matrigel-coated plates. Endothelial cells (ECs) were maintained on 0.1% gelatin-coated plates with EGM-2 medium (Lonza). Cardiac progenitor cells (CPCs) were cultured on 0.1% gelatin-coated dishes in M199 (Gibco)/EGM-2 (3:1) medium supplemented with 10% FBS, 10 ng/ml basic fibroblast growth f…
Cardio_01_10086	GSM2550220	Platform	GPL16791
Cardio_01_10086	GSM2550220	Series ID	GSE97033
Cardio_01_10086	GSM2550220	Tretment	Different human cell types: CiPSCs, EiPSCs, FiPSCs, CPCs, ECs, and FBs.
Cardio_01_10087	GSM2550227	Characteristic	c("cell type: Induced pluripotent stem cells (iPSCs)", "passage: 23-27", "chip antibody: Histone H3K27me3 antibody (clone: 7B11)", "chip antibody vendor: Active Motif", "chip antibody cat. #: 39536")
Cardio_01_10087	GSM2550227	Description	c("F2-CiPSC-K27me3", "processed data file:", "ChIP-seq_enhancer_K27me3_vsd_exp.txt", "ChIP-seq_promoter_K27me3_counts.txt")
Cardio_01_10087	GSM2550227	Cell growth	Human induced pluripotent stem cells (iPSCs) were maintained in mTeSR-1 medium (STEMCELL Technologies) on Matrigel-coated plates. Endothelial cells (ECs) were maintained on 0.1% gelatin-coated plates with EGM-2 medium (Lonza). Cardiac progenitor cells (CPCs) were cultured on 0.1% gelatin-coated dishes in M199 (Gibco)/EGM-2 (3:1) medium supplemented with 10% FBS, 10 ng/ml basic fibroblast growth f…
Cardio_01_10087	GSM2550227	Platform	GPL16791
Cardio_01_10087	GSM2550227	Series ID	GSE97033
Cardio_01_10087	GSM2550227	Tretment	Different human cell types: CiPSCs, EiPSCs, FiPSCs, CPCs, ECs, and FBs.
Cardio_01_10090	GSM2550248	Characteristic	c("cell type: Induced pluripotent stem cells (iPSCs)", "passage: 23-27", "chip antibody: Histone H3K27me3 antibody (clone: 7B11)", "chip antibody vendor: Active Motif", "chip antibody cat. #: 39536")
Cardio_01_10090	GSM2550248	Description	c("F2-EiPSC-K27me3", "processed data file:", "ChIP-seq_enhancer_K27me3_vsd_exp.txt", "ChIP-seq_promoter_K27me3_counts.txt")
Cardio_01_10090	GSM2550248	Cell growth	Human induced pluripotent stem cells (iPSCs) were maintained in mTeSR-1 medium (STEMCELL Technologies) on Matrigel-coated plates. Endothelial cells (ECs) were maintained on 0.1% gelatin-coated plates with EGM-2 medium (Lonza). Cardiac progenitor cells (CPCs) were cultured on 0.1% gelatin-coated dishes in M199 (Gibco)/EGM-2 (3:1) medium supplemented with 10% FBS, 10 ng/ml basic fibroblast growth f…
Cardio_01_10090	GSM2550248	Platform	GPL16791
Cardio_01_10090	GSM2550248	Series ID	GSE97033
Cardio_01_10090	GSM2550248	Tretment	Different human cell types: CiPSCs, EiPSCs, FiPSCs, CPCs, ECs, and FBs.
Cardio_01_10092	GSM2550262	Characteristic	c("cell type: Induced pluripotent stem cells (iPSCs)", "passage: 23-27", "chip antibody: Histone H3K27me3 antibody (clone: 7B11)", "chip antibody vendor: Active Motif", "chip antibody cat. #: 39536")
Cardio_01_10092	GSM2550262	Description	c("F2-FiPSC-K27me3", "processed data file:", "ChIP-seq_enhancer_K27me3_vsd_exp.txt", "ChIP-seq_promoter_K27me3_counts.txt")
Cardio_01_10092	GSM2550262	Cell growth	Human induced pluripotent stem cells (iPSCs) were maintained in mTeSR-1 medium (STEMCELL Technologies) on Matrigel-coated plates. Endothelial cells (ECs) were maintained on 0.1% gelatin-coated plates with EGM-2 medium (Lonza). Cardiac progenitor cells (CPCs) were cultured on 0.1% gelatin-coated dishes in M199 (Gibco)/EGM-2 (3:1) medium supplemented with 10% FBS, 10 ng/ml basic fibroblast growth f…
Cardio_01_10092	GSM2550262	Platform	GPL16791
Cardio_01_10092	GSM2550262	Series ID	GSE97033
Cardio_01_10092	GSM2550262	Tretment	Different human cell types: CiPSCs, EiPSCs, FiPSCs, CPCs, ECs, and FBs.
Cardio_01_10054	GSM2550184	Characteristic	c("cell type: Induced pluripotent stem cells (iPSCs)", "passage: 23-27", "chip antibody: Histone H3K27ac antibody (pAb)", "chip antibody vendor: Active Motif", "chip antibody cat. #: 39133")
Cardio_01_10054	GSM2550184	Description	c("F1-CiPSC-K27ac", "processed data file:", "ChIP-seq_enhancer_K27ac_vsd_exp.txt", "ChIP-seq_promoter_K27ac_counts.txt")
Cardio_01_10054	GSM2550184	Cell growth	Human induced pluripotent stem cells (iPSCs) were maintained in mTeSR-1 medium (STEMCELL Technologies) on Matrigel-coated plates. Endothelial cells (ECs) were maintained on 0.1% gelatin-coated plates with EGM-2 medium (Lonza). Cardiac progenitor cells (CPCs) were cultured on 0.1% gelatin-coated dishes in M199 (Gibco)/EGM-2 (3:1) medium supplemented with 10% FBS, 10 ng/ml basic fibroblast growth f…
Cardio_01_10054	GSM2550184	Platform	GPL16791
Cardio_01_10054	GSM2550184	Series ID	GSE97033
Cardio_01_10054	GSM2550184	Tretment	Different human cell types: CiPSCs, EiPSCs, FiPSCs, CPCs, ECs, and FBs.
Cardio_01_10057	GSM2550205	Characteristic	c("cell type: Induced pluripotent stem cells (iPSCs)", "passage: 23-27", "chip antibody: Histone H3K27ac antibody (pAb)", "chip antibody vendor: Active Motif", "chip antibody cat. #: 39133")
Cardio_01_10057	GSM2550205	Description	c("F1-EiPSC-K27ac", "processed data file:", "ChIP-seq_enhancer_K27ac_vsd_exp.txt", "ChIP-seq_promoter_K27ac_counts.txt")
Cardio_01_10057	GSM2550205	Cell growth	Human induced pluripotent stem cells (iPSCs) were maintained in mTeSR-1 medium (STEMCELL Technologies) on Matrigel-coated plates. Endothelial cells (ECs) were maintained on 0.1% gelatin-coated plates with EGM-2 medium (Lonza). Cardiac progenitor cells (CPCs) were cultured on 0.1% gelatin-coated dishes in M199 (Gibco)/EGM-2 (3:1) medium supplemented with 10% FBS, 10 ng/ml basic fibroblast growth f…
Cardio_01_10057	GSM2550205	Platform	GPL16791
Cardio_01_10057	GSM2550205	Series ID	GSE97033
Cardio_01_10057	GSM2550205	Tretment	Different human cell types: CiPSCs, EiPSCs, FiPSCs, CPCs, ECs, and FBs.
Cardio_01_10059	GSM2550219	Characteristic	c("cell type: Induced pluripotent stem cells (iPSCs)", "passage: 23-27", "chip antibody: Histone H3K27ac antibody (pAb)", "chip antibody vendor: Active Motif", "chip antibody cat. #: 39133")
Cardio_01_10059	GSM2550219	Description	c("F1-FiPSC-K27ac", "processed data file:", "ChIP-seq_enhancer_K27ac_vsd_exp.txt", "ChIP-seq_promoter_K27ac_counts.txt")
Cardio_01_10059	GSM2550219	Cell growth	Human induced pluripotent stem cells (iPSCs) were maintained in mTeSR-1 medium (STEMCELL Technologies) on Matrigel-coated plates. Endothelial cells (ECs) were maintained on 0.1% gelatin-coated plates with EGM-2 medium (Lonza). Cardiac progenitor cells (CPCs) were cultured on 0.1% gelatin-coated dishes in M199 (Gibco)/EGM-2 (3:1) medium supplemented with 10% FBS, 10 ng/ml basic fibroblast growth f…
Cardio_01_10059	GSM2550219	Platform	GPL16791
Cardio_01_10059	GSM2550219	Series ID	GSE97033
Cardio_01_10059	GSM2550219	Tretment	Different human cell types: CiPSCs, EiPSCs, FiPSCs, CPCs, ECs, and FBs.
Cardio_01_10060	GSM2550226	Characteristic	c("cell type: Induced pluripotent stem cells (iPSCs)", "passage: 23-27", "chip antibody: Histone H3K27ac antibody (pAb)", "chip antibody vendor: Active Motif", "chip antibody cat. #: 39133")
Cardio_01_10060	GSM2550226	Description	c("F2-CiPSC-K27ac", "processed data file:", "ChIP-seq_enhancer_K27ac_vsd_exp.txt", "ChIP-seq_promoter_K27ac_counts.txt")
Cardio_01_10060	GSM2550226	Cell growth	Human induced pluripotent stem cells (iPSCs) were maintained in mTeSR-1 medium (STEMCELL Technologies) on Matrigel-coated plates. Endothelial cells (ECs) were maintained on 0.1% gelatin-coated plates with EGM-2 medium (Lonza). Cardiac progenitor cells (CPCs) were cultured on 0.1% gelatin-coated dishes in M199 (Gibco)/EGM-2 (3:1) medium supplemented with 10% FBS, 10 ng/ml basic fibroblast growth f…
Cardio_01_10060	GSM2550226	Platform	GPL16791
Cardio_01_10060	GSM2550226	Series ID	GSE97033
Cardio_01_10060	GSM2550226	Tretment	Different human cell types: CiPSCs, EiPSCs, FiPSCs, CPCs, ECs, and FBs.
Cardio_01_10063	GSM2550247	Characteristic	c("cell type: Induced pluripotent stem cells (iPSCs)", "passage: 23-27", "chip antibody: Histone H3K27ac antibody (pAb)", "chip antibody vendor: Active Motif", "chip antibody cat. #: 39133")
Cardio_01_10063	GSM2550247	Description	c("F2-EiPSC-K27ac", "processed data file:", "ChIP-seq_enhancer_K27ac_vsd_exp.txt", "ChIP-seq_promoter_K27ac_counts.txt")
Cardio_01_10063	GSM2550247	Cell growth	Human induced pluripotent stem cells (iPSCs) were maintained in mTeSR-1 medium (STEMCELL Technologies) on Matrigel-coated plates. Endothelial cells (ECs) were maintained on 0.1% gelatin-coated plates with EGM-2 medium (Lonza). Cardiac progenitor cells (CPCs) were cultured on 0.1% gelatin-coated dishes in M199 (Gibco)/EGM-2 (3:1) medium supplemented with 10% FBS, 10 ng/ml basic fibroblast growth f…
Cardio_01_10063	GSM2550247	Platform	GPL16791
Cardio_01_10063	GSM2550247	Series ID	GSE97033
Cardio_01_10063	GSM2550247	Tretment	Different human cell types: CiPSCs, EiPSCs, FiPSCs, CPCs, ECs, and FBs.
Cardio_01_10065	GSM2550261	Characteristic	c("cell type: Induced pluripotent stem cells (iPSCs)", "passage: 23-27", "chip antibody: Histone H3K27ac antibody (pAb)", "chip antibody vendor: Active Motif", "chip antibody cat. #: 39133")
Cardio_01_10065	GSM2550261	Description	c("F2-FiPSC-K27ac", "processed data file:", "ChIP-seq_enhancer_K27ac_vsd_exp.txt", "ChIP-seq_promoter_K27ac_counts.txt")
Cardio_01_10065	GSM2550261	Cell growth	Human induced pluripotent stem cells (iPSCs) were maintained in mTeSR-1 medium (STEMCELL Technologies) on Matrigel-coated plates. Endothelial cells (ECs) were maintained on 0.1% gelatin-coated plates with EGM-2 medium (Lonza). Cardiac progenitor cells (CPCs) were cultured on 0.1% gelatin-coated dishes in M199 (Gibco)/EGM-2 (3:1) medium supplemented with 10% FBS, 10 ng/ml basic fibroblast growth f…
Cardio_01_10065	GSM2550261	Platform	GPL16791
Cardio_01_10065	GSM2550261	Series ID	GSE97033
Cardio_01_10065	GSM2550261	Tretment	Different human cell types: CiPSCs, EiPSCs, FiPSCs, CPCs, ECs, and FBs.
Cardio_02_10178	GSM1133700	Characteristic	c("chip antibody: RNA Pol II (Rpb1 N-terminus)", "chip antibody manufacturer: Santa Cruz", "chip antibody catalog number: SC-899", "tissue: heart", "treatment: TAC and JQ1", "genetic background: C57Bl/6J")
Cardio_02_10178	GSM1133700	Description	Mouse heart TAC + JQ1 RNA Pol II ChIP
Cardio_02_10178	GSM1133700	Cell growth	Mice were grown under standard conditions
Cardio_02_10178	GSM1133700	Platform	GPL13112
Cardio_02_10178	GSM1133700	Series ID	c("GSE46668", "GSE48112")
Cardio_02_10178	GSM1133700	Tretment	Animals were anesthetized, intubated, then a partial thoracotomy was performed to the second rib under a surgical microscope and the sternum retracted with a chest retractor. After dissecting away thymus and fat tissue from the aortic arch the transverse aorta was identified and a small piece of 6.0 silk suture is placed between the innominate and left carotid arteries. Two loose knots are tied a…
Cardio_02_10188	GSM1184308	Characteristic	c("chip antibody: RNA Pol II (Rpb1 N-terminus)", "chip antibody manufacturer: Santa Cruz", "chip antibody catalog number: SC-899", "tissue: heart", "treatment: TAC and JQ1", "genetic background: C57Bl/6J")
Cardio_02_10188	GSM1184308	Description	c("Mouse heart TAC + JQ1 RNA Pol II ChIP", "Barcode (already removed): TTAGGC")
Cardio_02_10188	GSM1184308	Cell growth	Mice were grown under standard conditions.
Cardio_02_10188	GSM1184308	Platform	GPL13112
Cardio_02_10188	GSM1184308	Series ID	c("GSE46668", "GSE48112")
Cardio_02_10188	GSM1184308	Tretment	Animals were anesthetized, intubated, then a partial thoracotomy was performed to the second rib under a surgical microscope and the sternum retracted with a chest retractor. After dissecting away thymus and fat tissue from the aortic arch the transverse aorta was identified and a small piece of 6.0 silk suture is placed between the innominate and left carotid arteries. Two loose knots are tied a…
Cardio_02_10030	GSM1369680	Characteristic	c("tissue: whole heart", "pathology: Hypertrophied heart subjected to Transaortic coarctation (TAC) for 4days", "age: 12 2k", "strain: C57BL/6", "chip antibody: anti-GTF2B (sc-225)")
Cardio_02_10030	GSM1369680	Cell growth	Hearts from 1-2day old C57Bl/6 mice undergoing physiological postnatal growth were extracted.
Cardio_02_10030	GSM1369680	Platform	GPL13112
Cardio_02_10030	GSM1369680	Series ID	GSE56813
Cardio_02_10030	GSM1369680	Tretment	C57Bl/6 mice (12wks, ~26gms, male) were subjecetd to transaortic coartation (standard protocol described in detail in related publication Sayed et al, 2013) for 4days before hearts were extracted for analysis.
Cardio_02_10177	GSM1133699	Characteristic	c("chip antibody: RNA Pol II (Rpb1 N-terminus)", "chip antibody manufacturer: Santa Cruz", "chip antibody catalog number: SC-899", "tissue: heart", "treatment: TAC", "genetic background: C57Bl/6J")
Cardio_02_10177	GSM1133699	Description	Mouse heart TAC RNA Pol II ChIP
Cardio_02_10177	GSM1133699	Cell growth	Mice were grown under standard conditions
Cardio_02_10177	GSM1133699	Platform	GPL13112
Cardio_02_10177	GSM1133699	Series ID	c("GSE46668", "GSE48112")
Cardio_02_10177	GSM1133699	Tretment	Animals were anesthetized, intubated, then a partial thoracotomy was performed to the second rib under a surgical microscope and the sternum retracted with a chest retractor. After dissecting away thymus and fat tissue from the aortic arch the transverse aorta was identified and a small piece of 6.0 silk suture is placed between the innominate and left carotid arteries. Two loose knots are tied a…
Cardio_02_10187	GSM1184307	Characteristic	c("chip antibody: RNA Pol II (Rpb1 N-terminus)", "chip antibody manufacturer: Santa Cruz", "chip antibody catalog number: SC-899", "tissue: heart", "treatment: TAC", "genetic background: C57Bl/6J")
Cardio_02_10187	GSM1184307	Description	c("Mouse heart TAC RNA Pol II ChIP", "Barcode (already removed): CGATGT")
Cardio_02_10187	GSM1184307	Cell growth	Mice were grown under standard conditions.
Cardio_02_10187	GSM1184307	Platform	GPL13112
Cardio_02_10187	GSM1184307	Series ID	c("GSE46668", "GSE48112")
Cardio_02_10187	GSM1184307	Tretment	Animals were anesthetized, intubated, then a partial thoracotomy was performed to the second rib under a surgical microscope and the sternum retracted with a chest retractor. After dissecting away thymus and fat tissue from the aortic arch the transverse aorta was identified and a small piece of 6.0 silk suture is placed between the innominate and left carotid arteries. Two loose knots are tied a…
Cardio_02_10190	GSM1225097	Characteristic	c("pathology/age: Hypertrophied heart /12wk old mice subjected to Transaortic coarctation (TAC) for 4days", "strain: C57BL/6", "antibody: anti-pol II CTD (abcam ab5095)")
Cardio_02_10190	GSM1225097	Cell growth	Hearts from 1-2day old C57Bl/6 mice undergoing physiological postnatal growth were extracted.
Cardio_02_10190	GSM1225097	Platform	GPL9250
Cardio_02_10190	GSM1225097	Series ID	GSE50637
Cardio_02_10190	GSM1225097	Tretment	C57Bl/6 mice (12wks, ~26gms, male) were subjecetd to transaortic coartation (standard protocol described in detail in related publication Sayed et al, 2013) for 4days before hearts were extracted for analysis.
Cardio_02_10141	GSM1225100	Characteristic	c("pathology/age: Hypertrophied heart /12wk old mice subjected to Transaortic coarctation (TAC) for 4days", "strain: C57BL/6", "antibody: anti-H3K9ac (active motif 39918)")
Cardio_02_10141	GSM1225100	Cell growth	Hearts from 1-2day old C57Bl/6 mice undergoing physiological postnatal growth were extracted.
Cardio_02_10141	GSM1225100	Platform	GPL9250
Cardio_02_10141	GSM1225100	Series ID	GSE50637
Cardio_02_10141	GSM1225100	Tretment	C57Bl/6 mice (12wks, ~26gms, male) were subjecetd to transaortic coartation (standard protocol described in detail in related publication Sayed et al, 2013) for 4days before hearts were extracted for analysis.
Cardio_02_10204	GSM471926	Characteristic	c("cell type: cardiomyocytes", "cell line: HL-1", "antibody: Srf")
Cardio_02_10204	GSM471926	Description	Chromatin IP against Srf
Cardio_02_10204	GSM471926	Cell growth	HL-1 cells were provided by Prof. William C. Claycomb and cultured as described (Claycomb et al. (1998) HL1 cells: a cardiac muscle cell line that contracts and retains phenozypic characteristics of the adult cardiomyocytes. Proc Natl Acad Sci USA 95(6):2979-2984.). The cells were harvested for experiments at their maximum concentration.
Cardio_02_10204	GSM471926	Platform	GPL9185
Cardio_02_10204	GSM471926	Series ID	c("GSE19065", "GSE26397")
Cardio_02_10015	GSM558909	Characteristic	c("strain: C57BL/6J", "cell line: HL-1 cardiac muscle cell line", "protocol: ChIP against P300", "chip antibody: P300 antibody (Santa Cruz, catalog# sc-585x, lot# c0509)")
Cardio_02_10015	GSM558909	Description	ChIP against P300
Cardio_02_10015	GSM558909	Cell growth	HL-1 cells were cultured routinely, and split 1:3 every 3-4 days until full confluence.
Cardio_02_10015	GSM558909	Platform	GPL9185
Cardio_02_10015	GSM558909	Series ID	GSE21529
Cardio_02_10015	GSM558909	Tretment	ChIP against P300
Cardio_02_10117	GSM1359844	Characteristic	c("cell line: HL1", "cell type: Cardiomyocytes", "chip antibody: H3K4me1 ", "chip antibody vendor: ab8895 ", "chip antibody cat. #: Abcam", "chip antibody lot #: GR61306-1")
Cardio_02_10117	GSM1359844	Cell growth	Standard ES cell culture media with DMEM (Cellgro), 15% serum (Hyclone or Omega) and 10ng/ml LIF (Millipore) and gelatin coated dishes were used to maintain WT and Gata1&2KO ES cells. MEL cells were grown in RPMI 1640 with L-Glutamine plus10% of FBS,1% of penicillin and streptomycine. HL1 cells were grown in Claycomb Medium with L-Glutamine plus 10% of FBS,1% of penicillin and streptomycine and 0…
Cardio_02_10117	GSM1359844	Platform	GPL13112
Cardio_02_10117	GSM1359844	Series ID	c("GSE47082", "GSE47085")
Cardio_02_10117	GSM1359844	Tretment	c("none", "ES cells were differentiated into Flk1+ cells by 2 days of culture in pre-EB media (IMDM with the addition of L-glutamine, 1% of penicillin and streptomycine, 1.5 x 10-4 M monothiolglycerol (MTG), 15% of FBS and 10ng/ml LIF; followed by plateing 100 000 cells per well to low attachment 6-well plates (Costar) in EB media ((IMDM with the addition of 15% of FBS, L-glutamine, 1% of penicil…
Cardio_02_10058	GSM1359845	Characteristic	c("cell line: HL1", "cell type: Cardiomyocytes", "chip antibody: H3K27ac ", "chip antibody vendor: ab4729 ", "chip antibody cat. #: Abcam", "chip antibody lot #: GR117011-1")
Cardio_02_10058	GSM1359845	Cell growth	Standard ES cell culture media with DMEM (Cellgro), 15% serum (Hyclone or Omega) and 10ng/ml LIF (Millipore) and gelatin coated dishes were used to maintain WT and Gata1&2KO ES cells. MEL cells were grown in RPMI 1640 with L-Glutamine plus10% of FBS,1% of penicillin and streptomycine. HL1 cells were grown in Claycomb Medium with L-Glutamine plus 10% of FBS,1% of penicillin and streptomycine and 0…
Cardio_02_10058	GSM1359845	Platform	GPL13112
Cardio_02_10058	GSM1359845	Series ID	c("GSE47082", "GSE47085")
Cardio_02_10058	GSM1359845	Tretment	c("none", "ES cells were differentiated into Flk1+ cells by 2 days of culture in pre-EB media (IMDM with the addition of L-glutamine, 1% of penicillin and streptomycine, 1.5 x 10-4 M monothiolglycerol (MTG), 15% of FBS and 10ng/ml LIF; followed by plateing 100 000 cells per well to low attachment 6-well plates (Costar) in EB media ((IMDM with the addition of 15% of FBS, L-glutamine, 1% of penicil…
Cardio_02_10038	GSM471927	Characteristic	c("cell type: cardiomyocytes", "cell line: HL-1", "antibody: H3ac")
Cardio_02_10038	GSM471927	Description	Chromatin IP against H3ac
Cardio_02_10038	GSM471927	Cell growth	HL-1 cells were provided by Prof. William C. Claycomb and cultured as described (Claycomb et al. (1998) HL1 cells: a cardiac muscle cell line that contracts and retains phenozypic characteristics of the adult cardiomyocytes. Proc Natl Acad Sci USA 95(6):2979-2984.). The cells were harvested for experiments at their maximum concentration.
Cardio_02_10038	GSM471927	Platform	GPL9185
Cardio_02_10038	GSM471927	Series ID	c("GSE19065", "GSE26397")
Cardio_01_10232	GSM2879135	Characteristic	c("cell type: Mesoderm stage cells differentiated from H7", "chip antibody cat#: ab14820", "chip antibody vender: Abcam")
Cardio_01_10232	GSM2879135	Description	c("SETD7 ChIP-seq", "SETD7_ChIPseq_vsd_enrichment.txt")
Cardio_01_10232	GSM2879135	Cell growth	hESCs were maintained in chemically defined medium Essential 8 (E8 medium) (Life Technologies) on Matrigel-coated (BD Bioscience, San Jose, CA) plates at 37°C with 5% (vol/vol) CO2.
Cardio_01_10232	GSM2879135	Platform	GPL16791
Cardio_01_10232	GSM2879135	Series ID	GSE107785
Cardio_01_10232	GSM2879135	Tretment	hESCs were grown to 90% confluence and subsequently differentiated into beating cardiomyocytes, using a small-molecule-based monolayer method described previously (Cell Stem Cell. 2015 Jul 2;17(1):89-100).
Cardio_01_10233	GSM2879136	Characteristic	c("cell type: Mesoderm stage cells differentiated from H7", "chip antibody cat#: ab14820", "chip antibody vender: Abcam")
Cardio_01_10233	GSM2879136	Description	c("SETD7 ChIP-seq", "SETD7_ChIPseq_vsd_enrichment.txt")
Cardio_01_10233	GSM2879136	Cell growth	hESCs were maintained in chemically defined medium Essential 8 (E8 medium) (Life Technologies) on Matrigel-coated (BD Bioscience, San Jose, CA) plates at 37°C with 5% (vol/vol) CO2.
Cardio_01_10233	GSM2879136	Platform	GPL16791
Cardio_01_10233	GSM2879136	Series ID	GSE107785
Cardio_01_10233	GSM2879136	Tretment	hESCs were grown to 90% confluence and subsequently differentiated into beating cardiomyocytes, using a small-molecule-based monolayer method described previously (Cell Stem Cell. 2015 Jul 2;17(1):89-100).
Cardio_01_10099	GSM2879146	Characteristic	c("cell type: Mesoderm stage cells differentiated from H7", "chip antibody cat#: 39133", "chip antibody vender: Active Motif")
Cardio_01_10099	GSM2879146	Description	H3K27ac ChIP-seq
Cardio_01_10099	GSM2879146	Cell growth	hESCs were maintained in chemically defined medium Essential 8 (E8 medium) (Life Technologies) on Matrigel-coated (BD Bioscience, San Jose, CA) plates at 37°C with 5% (vol/vol) CO2.
Cardio_01_10099	GSM2879146	Platform	GPL16791
Cardio_01_10099	GSM2879146	Series ID	GSE107785
Cardio_01_10099	GSM2879146	Tretment	hESCs were grown to 90% confluence and subsequently differentiated into beating cardiomyocytes, using a small-molecule-based monolayer method described previously (Cell Stem Cell. 2015 Jul 2;17(1):89-100).
Cardio_01_10234	GSM2879137	Characteristic	c("cell type: Cardiac progenitor stage cells differentiated from H7", "chip antibody cat#: ab14820", "chip antibody vender: Abcam")
Cardio_01_10234	GSM2879137	Description	c("SETD7 ChIP-seq", "SETD7_ChIPseq_vsd_enrichment.txt")
Cardio_01_10234	GSM2879137	Cell growth	hESCs were maintained in chemically defined medium Essential 8 (E8 medium) (Life Technologies) on Matrigel-coated (BD Bioscience, San Jose, CA) plates at 37°C with 5% (vol/vol) CO2.
Cardio_01_10234	GSM2879137	Platform	GPL16791
Cardio_01_10234	GSM2879137	Series ID	GSE107785
Cardio_01_10234	GSM2879137	Tretment	hESCs were grown to 90% confluence and subsequently differentiated into beating cardiomyocytes, using a small-molecule-based monolayer method described previously (Cell Stem Cell. 2015 Jul 2;17(1):89-100).
Cardio_01_10235	GSM2879138	Characteristic	c("cell type: Cardiac progenitor stage cells differentiated from H7", "chip antibody cat#: ab14820", "chip antibody vender: Abcam")
Cardio_01_10235	GSM2879138	Description	c("SETD7 ChIP-seq", "SETD7_ChIPseq_vsd_enrichment.txt")
Cardio_01_10235	GSM2879138	Cell growth	hESCs were maintained in chemically defined medium Essential 8 (E8 medium) (Life Technologies) on Matrigel-coated (BD Bioscience, San Jose, CA) plates at 37°C with 5% (vol/vol) CO2.
Cardio_01_10235	GSM2879138	Platform	GPL16791
Cardio_01_10235	GSM2879138	Series ID	GSE107785
Cardio_01_10235	GSM2879138	Tretment	hESCs were grown to 90% confluence and subsequently differentiated into beating cardiomyocytes, using a small-molecule-based monolayer method described previously (Cell Stem Cell. 2015 Jul 2;17(1):89-100).
Cardio_01_10236	GSM2879139	Characteristic	c("cell type: Cardiomyocytes stage differentiated from H7", "chip antibody cat#: ab14820", "chip antibody vender: Abcam")
Cardio_01_10236	GSM2879139	Description	c("SETD7 ChIP-seq", "SETD7_ChIPseq_vsd_enrichment.txt")
Cardio_01_10236	GSM2879139	Cell growth	hESCs were maintained in chemically defined medium Essential 8 (E8 medium) (Life Technologies) on Matrigel-coated (BD Bioscience, San Jose, CA) plates at 37°C with 5% (vol/vol) CO2.
Cardio_01_10236	GSM2879139	Platform	GPL16791
Cardio_01_10236	GSM2879139	Series ID	GSE107785
Cardio_01_10236	GSM2879139	Tretment	hESCs were grown to 90% confluence and subsequently differentiated into beating cardiomyocytes, using a small-molecule-based monolayer method described previously (Cell Stem Cell. 2015 Jul 2;17(1):89-100).
Cardio_01_10237	GSM2879140	Characteristic	c("cell type: Cardiomyocytes stage differentiated from H7", "chip antibody cat#: ab14820", "chip antibody vender: Abcam")
Cardio_01_10237	GSM2879140	Description	c("SETD7 ChIP-seq", "SETD7_ChIPseq_vsd_enrichment.txt")
Cardio_01_10237	GSM2879140	Cell growth	hESCs were maintained in chemically defined medium Essential 8 (E8 medium) (Life Technologies) on Matrigel-coated (BD Bioscience, San Jose, CA) plates at 37°C with 5% (vol/vol) CO2.
Cardio_01_10237	GSM2879140	Platform	GPL16791
Cardio_01_10237	GSM2879140	Series ID	GSE107785
Cardio_01_10237	GSM2879140	Tretment	hESCs were grown to 90% confluence and subsequently differentiated into beating cardiomyocytes, using a small-molecule-based monolayer method described previously (Cell Stem Cell. 2015 Jul 2;17(1):89-100).
Cardio_01_10101	GSM2879148	Characteristic	c("cell type: Cardiomyocytes stage differentiated from H7", "chip antibody cat#: 39133", "chip antibody vender: Active Motif")
Cardio_01_10101	GSM2879148	Description	H3K27ac ChIP-seq
Cardio_01_10101	GSM2879148	Cell growth	hESCs were maintained in chemically defined medium Essential 8 (E8 medium) (Life Technologies) on Matrigel-coated (BD Bioscience, San Jose, CA) plates at 37°C with 5% (vol/vol) CO2.
Cardio_01_10101	GSM2879148	Platform	GPL16791
Cardio_01_10101	GSM2879148	Series ID	GSE107785
Cardio_01_10101	GSM2879148	Tretment	hESCs were grown to 90% confluence and subsequently differentiated into beating cardiomyocytes, using a small-molecule-based monolayer method described previously (Cell Stem Cell. 2015 Jul 2;17(1):89-100).
Cardio_01_10100	GSM2879147	Characteristic	c("cell type: Cardiac progenitor stage cells differentiated from H7", "chip antibody cat#: 39133", "chip antibody vender: Active Motif")
Cardio_01_10100	GSM2879147	Description	H3K27ac ChIP-seq
Cardio_01_10100	GSM2879147	Cell growth	hESCs were maintained in chemically defined medium Essential 8 (E8 medium) (Life Technologies) on Matrigel-coated (BD Bioscience, San Jose, CA) plates at 37°C with 5% (vol/vol) CO2.
Cardio_01_10100	GSM2879147	Platform	GPL16791
Cardio_01_10100	GSM2879147	Series ID	GSE107785
Cardio_01_10100	GSM2879147	Tretment	hESCs were grown to 90% confluence and subsequently differentiated into beating cardiomyocytes, using a small-molecule-based monolayer method described previously (Cell Stem Cell. 2015 Jul 2;17(1):89-100).
Cardio_01_10230	GSM2879133	Characteristic	c("cell type: H7 hESC", "chip antibody cat#: ab14820", "chip antibody vender: Abcam")
Cardio_01_10230	GSM2879133	Description	c("SETD7 ChIP-seq", "SETD7_ChIPseq_vsd_enrichment.txt")
Cardio_01_10230	GSM2879133	Cell growth	hESCs were maintained in chemically defined medium Essential 8 (E8 medium) (Life Technologies) on Matrigel-coated (BD Bioscience, San Jose, CA) plates at 37°C with 5% (vol/vol) CO2.
Cardio_01_10230	GSM2879133	Platform	GPL16791
Cardio_01_10230	GSM2879133	Series ID	GSE107785
Cardio_01_10230	GSM2879133	Tretment	hESCs were grown to 90% confluence and subsequently differentiated into beating cardiomyocytes, using a small-molecule-based monolayer method described previously (Cell Stem Cell. 2015 Jul 2;17(1):89-100).
Cardio_01_10231	GSM2879134	Characteristic	c("cell type: H7 hESC", "chip antibody cat#: ab14820", "chip antibody vender: Abcam")
Cardio_01_10231	GSM2879134	Description	c("SETD7 ChIP-seq", "SETD7_ChIPseq_vsd_enrichment.txt")
Cardio_01_10231	GSM2879134	Cell growth	hESCs were maintained in chemically defined medium Essential 8 (E8 medium) (Life Technologies) on Matrigel-coated (BD Bioscience, San Jose, CA) plates at 37°C with 5% (vol/vol) CO2.
Cardio_01_10231	GSM2879134	Platform	GPL16791
Cardio_01_10231	GSM2879134	Series ID	GSE107785
Cardio_01_10231	GSM2879134	Tretment	hESCs were grown to 90% confluence and subsequently differentiated into beating cardiomyocytes, using a small-molecule-based monolayer method described previously (Cell Stem Cell. 2015 Jul 2;17(1):89-100).
Cardio_01_10035	GSM2879145	Characteristic	c("cell type: H7 hESC", "chip antibody cat#: 39133", "chip antibody vender: Active Motif")
Cardio_01_10035	GSM2879145	Description	H3K27ac ChIP-seq
Cardio_01_10035	GSM2879145	Cell growth	hESCs were maintained in chemically defined medium Essential 8 (E8 medium) (Life Technologies) on Matrigel-coated (BD Bioscience, San Jose, CA) plates at 37°C with 5% (vol/vol) CO2.
Cardio_01_10035	GSM2879145	Platform	GPL16791
Cardio_01_10035	GSM2879145	Series ID	GSE107785
Cardio_01_10035	GSM2879145	Tretment	hESCs were grown to 90% confluence and subsequently differentiated into beating cardiomyocytes, using a small-molecule-based monolayer method described previously (Cell Stem Cell. 2015 Jul 2;17(1):89-100).
Cardio_01_10167	GSM2551205	Characteristic	c("cell type: cardiac progenitor cells (CPCs)", "chip antibody: H3K4me3 (Cat # 9751, Cell Signaling)")
Cardio_01_10167	GSM2551205	Description	c("H3K4me3_CPC_peaks.txt", "CPC_H3K4me3.bw", "Barcode: AGTTCC")
Cardio_01_10167	GSM2551205	Cell growth	c("[Human ESC Cardiac Directed Differentiation] WT RUES2 human embryonic stem cells were used in this study. Undifferentiated cells were maintained in mouse embryonic fibroblast-conditioned media. Standard cardiomyocyte directed differentiation using a monolayer platform was performed with a modified protocol based on previous reports (Laflamme et al., 2007; Lian et al., 2012; Paige et al., 2010)…
Cardio_01_10167	GSM2551205	Platform	GPL11154
Cardio_01_10167	GSM2551205	Series ID	GSE97080
Cardio_01_10168	GSM2551208	Characteristic	c("cell type: cardiac progenitor cells (CPCs)", "chip antibody: H3K4me3 (Cat # 9751, Cell Signaling)")
Cardio_01_10168	GSM2551208	Description	c("H3K4me3_CPC_peaks.txt", "CPC_H3K4me3.bw", "Barcode: GTCCGC")
Cardio_01_10168	GSM2551208	Cell growth	c("[Human ESC Cardiac Directed Differentiation] WT RUES2 human embryonic stem cells were used in this study. Undifferentiated cells were maintained in mouse embryonic fibroblast-conditioned media. Standard cardiomyocyte directed differentiation using a monolayer platform was performed with a modified protocol based on previous reports (Laflamme et al., 2007; Lian et al., 2012; Paige et al., 2010)…
Cardio_01_10168	GSM2551208	Platform	GPL11154
Cardio_01_10168	GSM2551208	Series ID	GSE97080
Cardio_01_10097	GSM2551204	Characteristic	c("cell type: cardiac progenitor cells (CPCs)", "chip antibody: H3K27me3 (Cat # 07-449; Millipore)")
Cardio_01_10097	GSM2551204	Description	c("H3K27me3_CPC_peaks.txt", "CPC_H3K27me3.bw", "Barcode: ATGTCA")
Cardio_01_10097	GSM2551204	Cell growth	c("[Human ESC Cardiac Directed Differentiation] WT RUES2 human embryonic stem cells were used in this study. Undifferentiated cells were maintained in mouse embryonic fibroblast-conditioned media. Standard cardiomyocyte directed differentiation using a monolayer platform was performed with a modified protocol based on previous reports (Laflamme et al., 2007; Lian et al., 2012; Paige et al., 2010)…
Cardio_01_10097	GSM2551204	Platform	GPL11154
Cardio_01_10097	GSM2551204	Series ID	GSE97080
Cardio_01_10098	GSM2551207	Characteristic	c("cell type: cardiac progenitor cells (CPCs)", "chip antibody: H3K27me3 (Cat # 07-449; Millipore)")
Cardio_01_10098	GSM2551207	Description	c("H3K27me3_CPC_peaks.txt", "CPC_H3K27me3.bw", "Barcode: GTGAAA")
Cardio_01_10098	GSM2551207	Cell growth	c("[Human ESC Cardiac Directed Differentiation] WT RUES2 human embryonic stem cells were used in this study. Undifferentiated cells were maintained in mouse embryonic fibroblast-conditioned media. Standard cardiomyocyte directed differentiation using a monolayer platform was performed with a modified protocol based on previous reports (Laflamme et al., 2007; Lian et al., 2012; Paige et al., 2010)…
Cardio_01_10098	GSM2551207	Platform	GPL11154
Cardio_01_10098	GSM2551207	Series ID	GSE97080
Cardio_01_10270	GSM2845473	Characteristic	c("cell line: RUES2", "cell type: cardiac progenitor (CP)", "time point: Day 5 of differentiation")
Cardio_01_10270	GSM2845473	Description	CP Rep 2
Cardio_01_10270	GSM2845473	Cell growth	RUES2 hESCs were maintained on lamin-521 matrix (Biolamina) at 0.5mg/cm2 with Essential 8 (E8) media (ThermoFisher).For differentiation, 4x106 cells in E8 with 10mM Y-27632 (Tocris) were seeded per well of a 12-well dish that was pre-coated with 2mg/cm2 lamin-521. After 24 hours media was changed to E8 with 1mM CHIR-99021 (Cayman), denoted day -1. On day 0 media was changed to RPMI (ThermoFisher)…
Cardio_01_10270	GSM2845473	Platform	GPL18573
Cardio_01_10270	GSM2845473	Series ID	c("GSE106689", "GSE106690")
Cardio_01_10270	GSM2845473	Tretment	Cells were collected fresh with TrypLE prior to lysis for ATAC-seq.
Cardio_01_10269	GSM2845474	Characteristic	c("cell line: RUES2", "cell type: cardiomyocyte (CM)", "time point: Day 14 of differentiation")
Cardio_01_10269	GSM2845474	Description	CM Rep 1
Cardio_01_10269	GSM2845474	Cell growth	RUES2 hESCs were maintained on lamin-521 matrix (Biolamina) at 0.5mg/cm2 with Essential 8 (E8) media (ThermoFisher).For differentiation, 4x106 cells in E8 with 10mM Y-27632 (Tocris) were seeded per well of a 12-well dish that was pre-coated with 2mg/cm2 lamin-521. After 24 hours media was changed to E8 with 1mM CHIR-99021 (Cayman), denoted day -1. On day 0 media was changed to RPMI (ThermoFisher)…
Cardio_01_10269	GSM2845474	Platform	GPL18573
Cardio_01_10269	GSM2845474	Series ID	c("GSE106689", "GSE106690")
Cardio_01_10269	GSM2845474	Tretment	Cells were collected fresh with TrypLE prior to lysis for ATAC-seq.
Cardio_02_10209	GSM2577071	Characteristic	c("genotype: alphaMHC Cre recombinase positive, WT for beta-catenin (normal)", "strain: C57BL/6", "chip-seq antibody: anti-TCF7L2 (17-10109, Millipore)")
Cardio_02_10209	GSM2577071	Description	pooled 4 ventricles to obtain a single sequencing replicate. Since, Wnt is lowly active in the normal adult myocardium, it was challenging to ChIP for TCF7L2. However, we sequenced this replicate and visualized some known target gene promoters like Axin2 and found an enrichment in some known target loci. This data was NOT used for any statistical analyses and was used ONLY for visualization.
Cardio_02_10209	GSM2577071	Cell growth	15 weeks-old adult murine cardiac ventricles; mice were kept on a 12/12 light/dark facility with ad lib access to food.
Cardio_02_10209	GSM2577071	Platform	GPL17021
Cardio_02_10209	GSM2577071	Series ID	c("GSE97761", "GSE97763")
Cardio_02_10209	GSM2577071	Tretment	12 weeks-old adult mice were administered with TX 30mg/Kg/day for 3 days and were sacrificed 3 weeks-post induction
Cardio_02_10168	GSM2671068	Characteristic	c("strain: C57/Bl6N", "age: 8 week", "tissue: Heart ventricles", "antibody: MEF2")
Cardio_02_10168	GSM2671068	Description	CTL ventricle 1
Cardio_02_10168	GSM2671068	Platform	GPL17021
Cardio_02_10168	GSM2671068	Series ID	c("GSE100087", "GSE100089")
Cardio_02_10169	GSM2671069	Characteristic	c("strain: C57/Bl6N", "age: 8 week", "tissue: Heart ventricles", "antibody: MEF2")
Cardio_02_10169	GSM2671069	Description	CTL ventricle 2
Cardio_02_10169	GSM2671069	Platform	GPL17021
Cardio_02_10169	GSM2671069	Series ID	c("GSE100087", "GSE100089")
Cardio_02_10003	GSM2538390	Characteristic	c("strain: C57BL/6", "genotype/variation: control", "tissue: Left ventricle", "cell type: Isolated cardiac myocytes", "chip antibody: CTCF (Active Motif Cat# 61311)")
Cardio_02_10003	GSM2538390	Platform	GPL13112
Cardio_02_10003	GSM2538390	Series ID	c("GSE96691", "GSE96693")
Cardio_02_10004	GSM2538392	Characteristic	c("strain: C57BL/6", "genotype/variation: CTCF_knockout", "tissue: Left ventricle", "cell type: Isolated cardiac myocytes", "chip antibody: CTCF (Active Motif Cat# 61311)")
Cardio_02_10004	GSM2538392	Platform	GPL13112
Cardio_02_10004	GSM2538392	Series ID	c("GSE96691", "GSE96693")
Cardio_02_10161	GSM2309751	Characteristic	c("tissue: Heart", "cell type: isolated adult ventricular cardiomyocytes", "strain background: C57BL/6", "chip antibody: HDAC2 (Abcam, ab7029)", "genotype/variation: WT", "injected with: Not injected")
Cardio_02_10161	GSM2309751	Description	ChIP_DNA
Cardio_02_10161	GSM2309751	Cell growth	All animal procedures were approved by the Institutional Animal Care and Use Committee of Peking University and Boston Children Hospital.
Cardio_02_10161	GSM2309751	Platform	GPL17021
Cardio_02_10161	GSM2309751	Series ID	c("GSE73769", "GSE73771")
Cardio_02_10161	GSM2309751	Tretment	mice were injected with AAV9 by intraperitoneal or intravascular injection where indicated as described previously (Lin, et al. Circ Res. 2015)
Cardio_02_10006	GSM2309734	Characteristic	c("tissue: Heart", "cell type: isolated adult ventricular cardiomyocytes", "strain background: C57BL/6", "chip antibody: EED (Millipore, 17-10034,17-663 )", "genotype/variation: WT", "injected with: Not injected")
Cardio_02_10006	GSM2309734	Description	ChIP_DNA
Cardio_02_10006	GSM2309734	Cell growth	All animal procedures were approved by the Institutional Animal Care and Use Committee of Peking University and Boston Children Hospital.
Cardio_02_10006	GSM2309734	Platform	GPL17021
Cardio_02_10006	GSM2309734	Series ID	c("GSE73769", "GSE73771")
Cardio_02_10006	GSM2309734	Tretment	mice were injected with AAV9 by intraperitoneal or intravascular injection where indicated as described previously (Lin, et al. Circ Res. 2015)
Cardio_02_10007	GSM2309735	Characteristic	c("tissue: Heart", "cell type: isolated adult ventricular cardiomyocytes", "strain background: C57BL/6", "chip antibody: EED (Millipore, 17-10034,17-663 )", "genotype/variation: WT", "injected with: Not injected")
Cardio_02_10007	GSM2309735	Description	ChIP_DNA
Cardio_02_10007	GSM2309735	Cell growth	All animal procedures were approved by the Institutional Animal Care and Use Committee of Peking University and Boston Children Hospital.
Cardio_02_10007	GSM2309735	Platform	GPL17021
Cardio_02_10007	GSM2309735	Series ID	c("GSE73769", "GSE73771")
Cardio_02_10007	GSM2309735	Tretment	mice were injected with AAV9 by intraperitoneal or intravascular injection where indicated as described previously (Lin, et al. Circ Res. 2015)
Cardio_02_10196	GSM2671064	Characteristic	c("strain: C57/Bl6N", "age: 8 week", "tissue: Heart ventricles", "antibody: PolII")
Cardio_02_10196	GSM2671064	Description	CTL ventricle 1
Cardio_02_10196	GSM2671064	Platform	GPL17021
Cardio_02_10196	GSM2671064	Series ID	c("GSE100087", "GSE100089")
Cardio_02_10197	GSM2671065	Characteristic	c("strain: C57/Bl6N", "age: 8 week", "tissue: Heart ventricles", "antibody: PolII")
Cardio_02_10197	GSM2671065	Description	CTL ventricle 2
Cardio_02_10197	GSM2671065	Platform	GPL17021
Cardio_02_10197	GSM2671065	Series ID	c("GSE100087", "GSE100089")
Cardio_02_10090	GSM1902474	Characteristic	c("strain background: C57BL/6", "genotype/variation: Myh6-Cre+ ; Eed fl/+ (Heto: phenotype is the same as WT)", "tissue: Heart", "cell type: isolated adult ventricular cardiomyocytes", "chip antibody: H3K27me3 (Millipore, 17-622)")
Cardio_02_10090	GSM1902474	Description	input sample used: input_H3K27me3_H3K27ac_P25
Cardio_02_10090	GSM1902474	Cell growth	All animal procedures were approved by the Institutional Animal Care and Use Committee of Peking University and Boston Children Hospital.
Cardio_02_10090	GSM1902474	Platform	GPL17021
Cardio_02_10090	GSM1902474	Series ID	c("GSE73769", "GSE73771")
Cardio_02_10090	GSM1902474	Tretment	mice were injected with AAV9 by intraperitoneal or intravascular injection where indicated as described previously (Lin, et al. Circ Res. 2015)
Cardio_02_10091	GSM1902475	Characteristic	c("strain background: C57BL/6", "genotype/variation: wild type", "tissue: Heart", "cell type: isolated adult ventricular cardiomyocytes", "chip antibody: H3K27me3 (Millipore, 17-622)")
Cardio_02_10091	GSM1902475	Description	input sample used: input_H3K27me3_WT_CKO
Cardio_02_10091	GSM1902475	Cell growth	All animal procedures were approved by the Institutional Animal Care and Use Committee of Peking University and Boston Children Hospital.
Cardio_02_10091	GSM1902475	Platform	GPL17021
Cardio_02_10091	GSM1902475	Series ID	c("GSE73769", "GSE73771")
Cardio_02_10091	GSM1902475	Tretment	mice were injected with AAV9 by intraperitoneal or intravascular injection where indicated as described previously (Lin, et al. Circ Res. 2015)
Cardio_02_10092	GSM1902476	Characteristic	c("strain background: C57BL/6", "genotype/variation: wild type", "tissue: Heart", "cell type: isolated adult ventricular cardiomyocytes", "chip antibody: H3K27me3 (Millipore, 17-622)")
Cardio_02_10092	GSM1902476	Description	input sample used: input_H3K27me3_WT_CKO
Cardio_02_10092	GSM1902476	Cell growth	All animal procedures were approved by the Institutional Animal Care and Use Committee of Peking University and Boston Children Hospital.
Cardio_02_10092	GSM1902476	Platform	GPL17021
Cardio_02_10092	GSM1902476	Series ID	c("GSE73769", "GSE73771")
Cardio_02_10092	GSM1902476	Tretment	mice were injected with AAV9 by intraperitoneal or intravascular injection where indicated as described previously (Lin, et al. Circ Res. 2015)
Cardio_02_10093	GSM1902477	Characteristic	c("strain background: C57BL/6", "genotype/variation: wild type", "tissue: Heart", "cell type: isolated adult ventricular cardiomyocytes", "chip antibody: H3K27me3 (Millipore, 17-622)")
Cardio_02_10093	GSM1902477	Description	input sample used: input_H3K27me3_WT_CKO
Cardio_02_10093	GSM1902477	Cell growth	All animal procedures were approved by the Institutional Animal Care and Use Committee of Peking University and Boston Children Hospital.
Cardio_02_10093	GSM1902477	Platform	GPL17021
Cardio_02_10093	GSM1902477	Series ID	c("GSE73769", "GSE73771")
Cardio_02_10093	GSM1902477	Tretment	mice were injected with AAV9 by intraperitoneal or intravascular injection where indicated as described previously (Lin, et al. Circ Res. 2015)
Cardio_02_10094	GSM2309748	Characteristic	c("tissue: Heart", "cell type: isolated adult ventricular cardiomyocytes", "strain background: C57BL/6", "chip antibody: H3K27me3 (Millipore, 17-622 & 07-449)", "genotype/variation: WT", "injected with: Not injected")
Cardio_02_10094	GSM2309748	Description	ChIP_DNA
Cardio_02_10094	GSM2309748	Cell growth	All animal procedures were approved by the Institutional Animal Care and Use Committee of Peking University and Boston Children Hospital.
Cardio_02_10094	GSM2309748	Platform	GPL17021
Cardio_02_10094	GSM2309748	Series ID	c("GSE73769", "GSE73771")
Cardio_02_10094	GSM2309748	Tretment	mice were injected with AAV9 by intraperitoneal or intravascular injection where indicated as described previously (Lin, et al. Circ Res. 2015)
Cardio_02_10095	GSM2309749	Characteristic	c("tissue: Heart", "cell type: isolated adult ventricular cardiomyocytes", "strain background: C57BL/6", "chip antibody: H3K27me3 (Millipore, 17-622 & 07-449)", "genotype/variation: WT", "injected with: Not injected")
Cardio_02_10095	GSM2309749	Description	ChIP_DNA
Cardio_02_10095	GSM2309749	Cell growth	All animal procedures were approved by the Institutional Animal Care and Use Committee of Peking University and Boston Children Hospital.
Cardio_02_10095	GSM2309749	Platform	GPL17021
Cardio_02_10095	GSM2309749	Series ID	c("GSE73769", "GSE73771")
Cardio_02_10095	GSM2309749	Tretment	mice were injected with AAV9 by intraperitoneal or intravascular injection where indicated as described previously (Lin, et al. Circ Res. 2015)
Cardio_02_10063	GSM1902460	Characteristic	c("strain background: C57BL/6", "genotype/variation: Myh6-Cre+ ; Eed fl/+ (Heto: phenotype is the same as WT)", "tissue: Heart", "cell type: isolated adult ventricular cardiomyocytes", "chip antibody: H3K27ac (Abcam, ab4729)")
Cardio_02_10063	GSM1902460	Description	input sample used: input_H3K27me3_H3K27ac_P25
Cardio_02_10063	GSM1902460	Cell growth	All animal procedures were approved by the Institutional Animal Care and Use Committee of Peking University and Boston Children Hospital.
Cardio_02_10063	GSM1902460	Platform	GPL17021
Cardio_02_10063	GSM1902460	Series ID	c("GSE73769", "GSE73771")
Cardio_02_10063	GSM1902460	Tretment	mice were injected with AAV9 by intraperitoneal or intravascular injection where indicated as described previously (Lin, et al. Circ Res. 2015)
Cardio_02_10064	GSM1902461	Characteristic	c("strain background: C57BL/6", "genotype/variation: wild type", "tissue: Heart", "cell type: isolated adult ventricular cardiomyocytes", "chip antibody: H3K27ac (Abcam, ab4729)")
Cardio_02_10064	GSM1902461	Description	input sample used: input_H3K27ac_WT_CKO
Cardio_02_10064	GSM1902461	Cell growth	All animal procedures were approved by the Institutional Animal Care and Use Committee of Peking University and Boston Children Hospital.
Cardio_02_10064	GSM1902461	Platform	GPL17021
Cardio_02_10064	GSM1902461	Series ID	c("GSE73769", "GSE73771")
Cardio_02_10064	GSM1902461	Tretment	mice were injected with AAV9 by intraperitoneal or intravascular injection where indicated as described previously (Lin, et al. Circ Res. 2015)
Cardio_02_10065	GSM1902462	Characteristic	c("strain background: C57BL/6", "genotype/variation: wild type", "tissue: Heart", "cell type: isolated adult ventricular cardiomyocytes", "chip antibody: H3K27ac (Abcam, ab4729)")
Cardio_02_10065	GSM1902462	Description	input sample used: input_H3K27ac_WT_CKO
Cardio_02_10065	GSM1902462	Cell growth	All animal procedures were approved by the Institutional Animal Care and Use Committee of Peking University and Boston Children Hospital.
Cardio_02_10065	GSM1902462	Platform	GPL17021
Cardio_02_10065	GSM1902462	Series ID	c("GSE73769", "GSE73771")
Cardio_02_10065	GSM1902462	Tretment	mice were injected with AAV9 by intraperitoneal or intravascular injection where indicated as described previously (Lin, et al. Circ Res. 2015)
Cardio_02_10066	GSM2309741	Characteristic	c("tissue: Heart", "cell type: isolated adult ventricular cardiomyocytes", "strain background: C57BL/6", "chip antibody: H3K27ac ( Abcam, ab4729)", "genotype/variation: WT", "injected with: Not injected")
Cardio_02_10066	GSM2309741	Description	ChIP_DNA
Cardio_02_10066	GSM2309741	Cell growth	All animal procedures were approved by the Institutional Animal Care and Use Committee of Peking University and Boston Children Hospital.
Cardio_02_10066	GSM2309741	Platform	GPL17021
Cardio_02_10066	GSM2309741	Series ID	c("GSE73769", "GSE73771")
Cardio_02_10066	GSM2309741	Tretment	mice were injected with AAV9 by intraperitoneal or intravascular injection where indicated as described previously (Lin, et al. Circ Res. 2015)
Cardio_02_10067	GSM2309742	Characteristic	c("tissue: Heart", "cell type: isolated adult ventricular cardiomyocytes", "strain background: C57BL/6", "chip antibody: H3K27ac ( Abcam, ab4729)", "genotype/variation: WT", "injected with: Not injected")
Cardio_02_10067	GSM2309742	Description	ChIP_DNA
Cardio_02_10067	GSM2309742	Cell growth	All animal procedures were approved by the Institutional Animal Care and Use Committee of Peking University and Boston Children Hospital.
Cardio_02_10067	GSM2309742	Platform	GPL17021
Cardio_02_10067	GSM2309742	Series ID	c("GSE73769", "GSE73771")
Cardio_02_10067	GSM2309742	Tretment	mice were injected with AAV9 by intraperitoneal or intravascular injection where indicated as described previously (Lin, et al. Circ Res. 2015)
Cardio_02_10071	GSM2577072	Characteristic	c("genotype: alphaMHC Cre recombinase positive, WT for beta-catenin (normal)", "strain: C57BL/6", "chip-seq antibody: anti-H3K27ac (C15410196, Diagenode)")
Cardio_02_10071	GSM2577072	Cell growth	15 weeks-old adult murine cardiac ventricles; mice were kept on a 12/12 light/dark facility with ad lib access to food.
Cardio_02_10071	GSM2577072	Platform	GPL17021
Cardio_02_10071	GSM2577072	Series ID	c("GSE97761", "GSE97763")
Cardio_02_10071	GSM2577072	Tretment	12 weeks-old adult mice were administered with TX 30mg/Kg/day for 3 days and were sacrificed 3 weeks-post induction
Cardio_02_10072	GSM2577073	Characteristic	c("genotype: alphaMHC Cre recombinase positive, WT for beta-catenin (normal)", "strain: C57BL/6", "chip-seq antibody: anti-H3K27ac (C15410196, Diagenode)")
Cardio_02_10072	GSM2577073	Cell growth	15 weeks-old adult murine cardiac ventricles; mice were kept on a 12/12 light/dark facility with ad lib access to food.
Cardio_02_10072	GSM2577073	Platform	GPL17021
Cardio_02_10072	GSM2577073	Series ID	c("GSE97761", "GSE97763")
Cardio_02_10072	GSM2577073	Tretment	12 weeks-old adult mice were administered with TX 30mg/Kg/day for 3 days and were sacrificed 3 weeks-post induction
Cardio_02_10073	GSM2577074	Characteristic	c("genotype: alphaMHC Cre recombinase positive, WT for beta-catenin (normal)", "strain: C57BL/6", "chip-seq antibody: anti-H3K27ac (C15410196, Diagenode)")
Cardio_02_10073	GSM2577074	Cell growth	15 weeks-old adult murine cardiac ventricles; mice were kept on a 12/12 light/dark facility with ad lib access to food.
Cardio_02_10073	GSM2577074	Platform	GPL17021
Cardio_02_10073	GSM2577074	Series ID	c("GSE97761", "GSE97763")
Cardio_02_10073	GSM2577074	Tretment	12 weeks-old adult mice were administered with TX 30mg/Kg/day for 3 days and were sacrificed 3 weeks-post induction
Cardio_02_10032	GSM1326458	Characteristic	c("strain: C57BL6", "age: 10-12 weeks", "Sex: male", "injected with: DMSO (control)", "tissue: Left ventricle", "chip antibody: Anti-acetyl-Histone H3", "chip antibody vendor: Millipore", "chip antibody cat. #: 06-599", "chip antibody lot #: DAM #1588236")
Cardio_02_10032	GSM1326458	Description	DMSO_H3AC_FC069_5
Cardio_02_10032	GSM1326458	Cell growth	C57BL6 male mice (10-12 week old).
Cardio_02_10032	GSM1326458	Platform	GPL11002
Cardio_02_10032	GSM1326458	Series ID	c("GSE37378", "GSE54910")
Cardio_02_10032	GSM1326458	Tretment	C57BL6 male mice (10-12 week old) were injected subcutaneously twice daily at 0.6 mg/kg/day of TSA, as previously described (Chang et al. 2011).
Cardio_02_10033	GSM1326459	Characteristic	c("strain: C57BL6", "age: 10-12 weeks", "Sex: male", "injected with: TSA (0.6 mg/kg/day)", "tissue: Left ventricle", "chip antibody: Anti-acetyl-Histone H3", "chip antibody vendor: Millipore", "chip antibody cat. #: 06-599", "chip antibody lot #: DAM #1588236")
Cardio_02_10033	GSM1326459	Description	TSA_H3AC_FC069_6
Cardio_02_10033	GSM1326459	Cell growth	C57BL6 male mice (10-12 week old).
Cardio_02_10033	GSM1326459	Platform	GPL11002
Cardio_02_10033	GSM1326459	Series ID	c("GSE37378", "GSE54910")
Cardio_02_10033	GSM1326459	Tretment	C57BL6 male mice (10-12 week old) were injected subcutaneously twice daily at 0.6 mg/kg/day of TSA, as previously described (Chang et al. 2011).
Cardio_02_10034	GSM1553238	Characteristic	c("organ: Left ventricle", "Sex: Male", "strain: C57BL6", "antibody: Anti-acetyl-Histone H3", "antibody vendor: Millipore", "antibody cat. #: 06-599", "antibody lot#: DAM #1588236")
Cardio_02_10034	GSM1553238	Description	c("GSM1326458", "up_in_TAC_VEH_compared_to_SHAM_VEH.bed", "down_in_TAC_VEH_compared_to_SHAM_VEH.bed")
Cardio_02_10034	GSM1553238	Cell growth	C57BL6 male mice (10-12 week old) that underwent Transverse Aortic Constriciton (TAC) surgery or Sham controls
Cardio_02_10034	GSM1553238	Platform	GPL11002
Cardio_02_10034	GSM1553238	Series ID	GSE63590
Cardio_02_10034	GSM1553238	Tretment	C57BL6 male mice (10-12 week old) that underwent TAC/Sham surgery were injected subcutaneously twice daily at 0.6 mg/kg/day of Veh (DMSO) or TSA (dissolved in DMSO) for 4 weeks, as previously described (Chang et al. 2011).
Cardio_02_10035	GSM1553239	Characteristic	c("organ: Left ventricle", "Sex: Male", "strain: C57BL6", "antibody: Anti-acetyl-Histone H3", "antibody vendor: Millipore", "antibody cat. #: 06-599", "antibody lot#: DAM #1588236")
Cardio_02_10035	GSM1553239	Description	c("GSM1326459", "up_in_TAC_TSA_compared_to_SHAM_TSA.bed", "down_in_TAC_TSA_compared_to_SHAM_TSA.bed")
Cardio_02_10035	GSM1553239	Cell growth	C57BL6 male mice (10-12 week old) that underwent Transverse Aortic Constriciton (TAC) surgery or Sham controls
Cardio_02_10035	GSM1553239	Platform	GPL11002
Cardio_02_10035	GSM1553239	Series ID	GSE63590
Cardio_02_10035	GSM1553239	Tretment	C57BL6 male mice (10-12 week old) that underwent TAC/Sham surgery were injected subcutaneously twice daily at 0.6 mg/kg/day of Veh (DMSO) or TSA (dissolved in DMSO) for 4 weeks, as previously described (Chang et al. 2011).
Cardio_02_10036	GSM1553240	Characteristic	c("organ: Left ventricle", "Sex: Male", "strain: C57BL6", "antibody: Anti-acetyl-Histone H3", "antibody vendor: Millipore", "antibody cat. #: 06-599", "antibody lot#: DAM #1588236")
Cardio_02_10036	GSM1553240	Description	c("up_in_TAC_VEH_compared_to_SHAM_VEH.bed", "down_in_TAC_VEH_compared_to_SHAM_VEH.bed")
Cardio_02_10036	GSM1553240	Cell growth	C57BL6 male mice (10-12 week old) that underwent Transverse Aortic Constriciton (TAC) surgery or Sham controls
Cardio_02_10036	GSM1553240	Platform	GPL11002
Cardio_02_10036	GSM1553240	Series ID	GSE63590
Cardio_02_10036	GSM1553240	Tretment	C57BL6 male mice (10-12 week old) that underwent TAC/Sham surgery were injected subcutaneously twice daily at 0.6 mg/kg/day of Veh (DMSO) or TSA (dissolved in DMSO) for 4 weeks, as previously described (Chang et al. 2011).
Cardio_02_10037	GSM1553241	Characteristic	c("organ: Left ventricle", "Sex: Male", "strain: C57BL6", "antibody: Anti-acetyl-Histone H3", "antibody vendor: Millipore", "antibody cat. #: 06-599", "antibody lot#: DAM #1588236")
Cardio_02_10037	GSM1553241	Description	c("up_in_TAC_TSA_compared_to_TAC_VEH.bed", "down_in_TAC_TSA_compared_to_TAC_VEH.bed")
Cardio_02_10037	GSM1553241	Cell growth	C57BL6 male mice (10-12 week old) that underwent Transverse Aortic Constriciton (TAC) surgery or Sham controls
Cardio_02_10037	GSM1553241	Platform	GPL11002
Cardio_02_10037	GSM1553241	Series ID	GSE63590
Cardio_02_10037	GSM1553241	Tretment	C57BL6 male mice (10-12 week old) that underwent TAC/Sham surgery were injected subcutaneously twice daily at 0.6 mg/kg/day of Veh (DMSO) or TSA (dissolved in DMSO) for 4 weeks, as previously described (Chang et al. 2011).
Cardio_01_10280	GSM1013144	Characteristic	c("sample alias: STL003RA-01", "sample common name: Right Atrium", "molecule: genomic DNA", "disease: None", "biomaterial_provider: Shin Lin, Stanford University", "biomaterial_type: Primary Tissue", "tissue_type: Right Atrium", "tissue_depot: N/A", "collection_method: Autopsy", "donor_id: STL003", "donor_age: 34", "donor_health_status: polysubstance abuse (NO diabetes, hypertension, coronary art…
Cardio_01_10280	GSM1013144	Description	c("sample_term_id: UBERON_0002078", "assay_term_id: OBI_0000716", "nucleic_acid_term_id: SO_0000352", "Design description: ChIP-Seq Analysis of H3K36me3 in Human Right Atrium Tissue. Sequencing was done on the Illumina HiSeq 2000 platform.", "Library name: AY317", "EDACC Genboree Experiment Page:", "http://genboree.org/java-bin/project.jsp?projectName=XML%20Submissions%2FUCSD%2FEXPERIMENT%2FEDACC…
Cardio_01_10280	GSM1013144	Platform	GPL11154
Cardio_01_10280	GSM1013144	Series ID	GSE16256
Cardio_01_10281	GSM1282364	Characteristic	c("sra sample accession: SRS306622", "disease: None", "biomaterial_provider: Shin Lin, Stanford University", "biomaterial_type: Primary Tissue", "tissue_type: Right Atrium", "tissue_depot: N/A", "collection_method: Autopsy", "donor_id: STL003", "donor_age: 34", "donor_health_status: polysubstance abuse (NO diabetes, hypertension, coronary artery disease, cancer)", "donor_sex: Male", "donor_ethnic…
Cardio_01_10281	GSM1282364	Platform	GPL11154
Cardio_01_10281	GSM1282364	Series ID	GSE16256
Cardio_01_10275	GSM1127173	Characteristic	c("sample alias: STL011LV-01", "sample common name: Left Ventricle", "disease: coronary artery disease", "biomaterial_provider: Shin Lin, Stanford University", "biomaterial_type: Primary Tissue", "tissue_type: Left Ventricle", "tissue_depot: N/A", "collection_method: Autopsy", "donor_id: STL011", "donor_age: 32", "donor_health_status: coronary artery disease. No history of hypertension or diabete…
Cardio_01_10275	GSM1127173	Platform	GPL11154
Cardio_01_10275	GSM1127173	Series ID	GSE16256
Cardio_02_10171	GSM1131317	Characteristic	c("age: E13.5", "chip antibody: NR2F2", "chip antibody manufacturer: Active Motif", "chip antibody catalog #: 61213", "strain: C57BL/6", "tissue: atria")
Cardio_02_10171	GSM1131317	Platform	GPL15103
Cardio_02_10171	GSM1131317	Series ID	c("GSE46497", "GSE46498")
Cardio_02_10172	GSM1131318	Characteristic	c("age: E13.5", "chip antibody: NR2F2", "chip antibody manufacturer: Active Motif", "chip antibody catalog #: 61213", "strain: C57BL/6", "tissue: atria")
Cardio_02_10172	GSM1131318	Platform	GPL15103
Cardio_02_10172	GSM1131318	Series ID	c("GSE46497", "GSE46498")
Cardio_02_10320	GSM1901940	Characteristic	c("strain: C57BL/6", "genotype/variation: FLAG tagged", "tissue: heart", "chip antibody: FLAG (Sigma, F3165)")
Cardio_02_10320	GSM1901940	Description	genomic DNA
Cardio_02_10320	GSM1901940	Platform	GPL17021
Cardio_02_10320	GSM1901940	Series ID	GSE73741
Cardio_02_10320	GSM1901940	Tretment	Mice were kept on a 12/12 light/dark facility with ad lib access to food.
Cardio_01_10210	GSM2394419	Characteristic	c("cell type: HAEC", "passage: 6 to 10", "chip antibody: p65, Santa Cruz #sc-372X", "treatment: control, 4h")
Cardio_01_10210	GSM2394419	Cell growth	HAEC were isolated from heart transplant donor specimens, and grown in culture to 90% confluence on 6-well, 10 cm, or 15 cm plates before treatment and harvesting for ChIP-seq, RNA-seq, or ATAC-seq.
Cardio_01_10210	GSM2394419	Platform	GPL20301
Cardio_01_10210	GSM2394419	Series ID	GSE89970
Cardio_01_10210	GSM2394419	Tretment	Cells were treated with M-199 containing 1% FBS (control), or additionally containing either 40 ng/mL Ox-PAPC, 2 ng/mL human recombinant TNF伪, or 10 ng/mL human recombinant IL-1B
Cardio_01_10211	GSM2394420	Characteristic	c("cell type: HAEC", "passage: 6 to 10", "chip antibody: p65, Santa Cruz #sc-372X", "treatment: control, 4h")
Cardio_01_10211	GSM2394420	Cell growth	HAEC were isolated from heart transplant donor specimens, and grown in culture to 90% confluence on 6-well, 10 cm, or 15 cm plates before treatment and harvesting for ChIP-seq, RNA-seq, or ATAC-seq.
Cardio_01_10211	GSM2394420	Platform	GPL20301
Cardio_01_10211	GSM2394420	Series ID	GSE89970
Cardio_01_10211	GSM2394420	Tretment	Cells were treated with M-199 containing 1% FBS (control), or additionally containing either 40 ng/mL Ox-PAPC, 2 ng/mL human recombinant TNF伪, or 10 ng/mL human recombinant IL-1B
Cardio_01_10198	GSM2394416	Characteristic	c("cell type: HAEC", "passage: 6 to 10", "chip antibody: JUNB, Santa Cruz #sc-73", "treatment: control, 4h")
Cardio_01_10198	GSM2394416	Cell growth	HAEC were isolated from heart transplant donor specimens, and grown in culture to 90% confluence on 6-well, 10 cm, or 15 cm plates before treatment and harvesting for ChIP-seq, RNA-seq, or ATAC-seq.
Cardio_01_10198	GSM2394416	Platform	GPL20301
Cardio_01_10198	GSM2394416	Series ID	GSE89970
Cardio_01_10198	GSM2394416	Tretment	Cells were treated with M-199 containing 1% FBS (control), or additionally containing either 40 ng/mL Ox-PAPC, 2 ng/mL human recombinant TNF伪, or 10 ng/mL human recombinant IL-1B
Cardio_01_10196	GSM2394414	Characteristic	c("cell type: HAEC", "passage: 6 to 10", "chip antibody: JUN, Santa Cruz #sc-13032X", "treatment: control, 4h")
Cardio_01_10196	GSM2394414	Cell growth	HAEC were isolated from heart transplant donor specimens, and grown in culture to 90% confluence on 6-well, 10 cm, or 15 cm plates before treatment and harvesting for ChIP-seq, RNA-seq, or ATAC-seq.
Cardio_01_10196	GSM2394414	Platform	GPL20301
Cardio_01_10196	GSM2394414	Series ID	GSE89970
Cardio_01_10196	GSM2394414	Tretment	Cells were treated with M-199 containing 1% FBS (control), or additionally containing either 40 ng/mL Ox-PAPC, 2 ng/mL human recombinant TNF伪, or 10 ng/mL human recombinant IL-1B
Cardio_01_10197	GSM2394415	Characteristic	c("cell type: HAEC", "passage: 6 to 10", "chip antibody: JUN, Santa Cruz #sc-13032X", "treatment: control, 4h")
Cardio_01_10197	GSM2394415	Cell growth	HAEC were isolated from heart transplant donor specimens, and grown in culture to 90% confluence on 6-well, 10 cm, or 15 cm plates before treatment and harvesting for ChIP-seq, RNA-seq, or ATAC-seq.
Cardio_01_10197	GSM2394415	Platform	GPL20301
Cardio_01_10197	GSM2394415	Series ID	GSE89970
Cardio_01_10197	GSM2394415	Tretment	Cells were treated with M-199 containing 1% FBS (control), or additionally containing either 40 ng/mL Ox-PAPC, 2 ng/mL human recombinant TNF伪, or 10 ng/mL human recombinant IL-1B
Cardio_01_10021	GSM2394400	Characteristic	c("cell type: HAEC", "passage: 6 to 10", "chip antibody: ERG, Santa Cruz #sc354", "treatment: control, 4h")
Cardio_01_10021	GSM2394400	Cell growth	HAEC were isolated from heart transplant donor specimens, and grown in culture to 90% confluence on 6-well, 10 cm, or 15 cm plates before treatment and harvesting for ChIP-seq, RNA-seq, or ATAC-seq.
Cardio_01_10021	GSM2394400	Platform	GPL20301
Cardio_01_10021	GSM2394400	Series ID	GSE89970
Cardio_01_10021	GSM2394400	Tretment	Cells were treated with M-199 containing 1% FBS (control), or additionally containing either 40 ng/mL Ox-PAPC, 2 ng/mL human recombinant TNF伪, or 10 ng/mL human recombinant IL-1B
Cardio_01_10022	GSM2394401	Characteristic	c("cell type: HAEC", "passage: 6 to 10", "chip antibody: ERG, Santa Cruz #sc354", "treatment: control, 4h")
Cardio_01_10022	GSM2394401	Cell growth	HAEC were isolated from heart transplant donor specimens, and grown in culture to 90% confluence on 6-well, 10 cm, or 15 cm plates before treatment and harvesting for ChIP-seq, RNA-seq, or ATAC-seq.
Cardio_01_10022	GSM2394401	Platform	GPL20301
Cardio_01_10022	GSM2394401	Series ID	GSE89970
Cardio_01_10022	GSM2394401	Tretment	Cells were treated with M-199 containing 1% FBS (control), or additionally containing either 40 ng/mL Ox-PAPC, 2 ng/mL human recombinant TNF伪, or 10 ng/mL human recombinant IL-1B
Cardio_01_10181	GSM1326449	Characteristic	c("cell type: Primary Human Aortic Endothelial Cells (HAECs)", "passages: Passage 4-6", "chip antibody: Anti-Histone H3 (tri methyl K9)", "chip antibody vendor: Abcam", "chip antibody cat. #: ab8898", "chip antibody lot #: LOT#538581")
Cardio_01_10181	GSM1326449	Description	c("HAEC_H3K9Me3_control1_FC046_3", "processed data file: HAEC_hg19_H3K9me3_MockvsSAHA_peaks.bed, HAEC_hg19_H3K9me3_SAHAvsMock_peaks.bed")
Cardio_01_10181	GSM1326449	Cell growth	Primary HAECs (human aortic endothelial cells), purchased from Lonza (Walkersville, MD, USA), were cultured in EBM-2 medium (Lonza) containing EGM-2 growth factors and supplements (Lonza) and 10% fetal bovine serum (Gibco).
Cardio_01_10181	GSM1326449	Platform	GPL10999
Cardio_01_10181	GSM1326449	Series ID	c("GSE37378", "GSE54909")
Cardio_01_10181	GSM1326449	Tretment	HAEC were incubated for 12 hours with 500 nM SAHA.
Cardio_01_10182	GSM1326450	Characteristic	c("cell type: Primary Human Aortic Endothelial Cells (HAECs)", "passages: Passage 4-6", "chip antibody: Anti-Histone H3 (tri methyl K9)", "chip antibody vendor: Abcam", "chip antibody cat. #: ab8898", "chip antibody lot #: LOT#538581")
Cardio_01_10182	GSM1326450	Description	c("HAEC_H3K9Me3_control2_FC047_6", "processed data file: HAEC_hg19_H3K9me3_MockvsSAHA_peaks.bed, HAEC_hg19_H3K9me3_SAHAvsMock_peaks.bed")
Cardio_01_10182	GSM1326450	Cell growth	Primary HAECs (human aortic endothelial cells), purchased from Lonza (Walkersville, MD, USA), were cultured in EBM-2 medium (Lonza) containing EGM-2 growth factors and supplements (Lonza) and 10% fetal bovine serum (Gibco).
Cardio_01_10182	GSM1326450	Platform	GPL10999
Cardio_01_10182	GSM1326450	Series ID	c("GSE37378", "GSE54909")
Cardio_01_10182	GSM1326450	Tretment	HAEC were incubated for 12 hours with 500 nM SAHA.
Cardio_01_10183	GSM1326451	Characteristic	c("cell type: Primary Human Aortic Endothelial Cells (HAECs)", "passages: Passage 4-6", "chip antibody: Anti-Histone H3 (tri methyl K9)", "chip antibody vendor: Abcam", "chip antibody cat. #: ab8898", "chip antibody lot #: LOT#538581")
Cardio_01_10183	GSM1326451	Description	c("HAEC_H3K9Me3_control3_FC049_6", "processed data file: HAEC_hg19_H3K9me3_MockvsSAHA_peaks.bed, HAEC_hg19_H3K9me3_SAHAvsMock_peaks.bed")
Cardio_01_10183	GSM1326451	Cell growth	Primary HAECs (human aortic endothelial cells), purchased from Lonza (Walkersville, MD, USA), were cultured in EBM-2 medium (Lonza) containing EGM-2 growth factors and supplements (Lonza) and 10% fetal bovine serum (Gibco).
Cardio_01_10183	GSM1326451	Platform	GPL10999
Cardio_01_10183	GSM1326451	Series ID	c("GSE37378", "GSE54909")
Cardio_01_10183	GSM1326451	Tretment	HAEC were incubated for 12 hours with 500 nM SAHA.
Cardio_01_10184	GSM1326452	Characteristic	c("cell type: Primary Human Aortic Endothelial Cells (HAECs)", "passages: Passage 4-6", "chip antibody: Anti-Histone H3 (tri methyl K9)", "chip antibody vendor: Abcam", "chip antibody cat. #: ab8898", "chip antibody lot #: LOT#538581")
Cardio_01_10184	GSM1326452	Description	c("HAEC_H3K9Me3_SAHA1_FC046_2", "processed data file: HAEC_hg19_H3K9me3_MockvsSAHA_peaks.bed, HAEC_hg19_H3K9me3_SAHAvsMock_peaks.bed")
Cardio_01_10184	GSM1326452	Cell growth	Primary HAECs (human aortic endothelial cells), purchased from Lonza (Walkersville, MD, USA), were cultured in EBM-2 medium (Lonza) containing EGM-2 growth factors and supplements (Lonza) and 10% fetal bovine serum (Gibco).
Cardio_01_10184	GSM1326452	Platform	GPL10999
Cardio_01_10184	GSM1326452	Series ID	c("GSE37378", "GSE54909")
Cardio_01_10184	GSM1326452	Tretment	HAEC were incubated for 12 hours with 500 nM SAHA.
Cardio_01_10185	GSM1326453	Characteristic	c("cell type: Primary Human Aortic Endothelial Cells (HAECs)", "passages: Passage 4-6", "chip antibody: Anti-Histone H3 (tri methyl K9)", "chip antibody vendor: Abcam", "chip antibody cat. #: ab8898", "chip antibody lot #: LOT#538581")
Cardio_01_10185	GSM1326453	Description	c("HAEC_H3K9Me3_SAHA2_FC047_7", "processed data file: HAEC_hg19_H3K9me3_MockvsSAHA_peaks.bed, HAEC_hg19_H3K9me3_SAHAvsMock_peaks.bed")
Cardio_01_10185	GSM1326453	Cell growth	Primary HAECs (human aortic endothelial cells), purchased from Lonza (Walkersville, MD, USA), were cultured in EBM-2 medium (Lonza) containing EGM-2 growth factors and supplements (Lonza) and 10% fetal bovine serum (Gibco).
Cardio_01_10185	GSM1326453	Platform	GPL10999
Cardio_01_10185	GSM1326453	Series ID	c("GSE37378", "GSE54909")
Cardio_01_10185	GSM1326453	Tretment	HAEC were incubated for 12 hours with 500 nM SAHA.
Cardio_01_10186	GSM1326454	Characteristic	c("cell type: Primary Human Aortic Endothelial Cells (HAECs)", "passages: Passage 4-6", "chip antibody: Anti-Histone H3 (tri methyl K9)", "chip antibody vendor: Abcam", "chip antibody cat. #: ab8898", "chip antibody lot #: LOT#538581")
Cardio_01_10186	GSM1326454	Description	c("HAEC_H3K9Me3_SAHA3_FC049_7", "processed data file: HAEC_hg19_H3K9me3_MockvsSAHA_peaks.bed, HAEC_hg19_H3K9me3_SAHAvsMock_peaks.bed")
Cardio_01_10186	GSM1326454	Cell growth	Primary HAECs (human aortic endothelial cells), purchased from Lonza (Walkersville, MD, USA), were cultured in EBM-2 medium (Lonza) containing EGM-2 growth factors and supplements (Lonza) and 10% fetal bovine serum (Gibco).
Cardio_01_10186	GSM1326454	Platform	GPL10999
Cardio_01_10186	GSM1326454	Series ID	c("GSE37378", "GSE54909")
Cardio_01_10186	GSM1326454	Tretment	HAEC were incubated for 12 hours with 500 nM SAHA.
Cardio_01_10187	GSM916965	Characteristic	c("cell line: HAEC", "cell type: Primary Human Aortic Endothelial Cells", "passages: Passage 4-6", "chip antibody vendor: Abcam", "chip antibody cat. no.: ab8898", "chip antibody vendor lot no.: #538581")
Cardio_01_10187	GSM916965	Description	HAEC_H3K9Me3_control1_FC046_3
Cardio_01_10187	GSM916965	Cell growth	Primary HAECs (human aortic endothelial cells), purchased from Lonza (Walkersville, MD, USA), were cultured in EBM-2 medium (Lonza) containing EGM-2 growth factors and supplements (Lonza) and 10% fetal bovine serum (Gibco).
Cardio_01_10187	GSM916965	Platform	GPL10999
Cardio_01_10187	GSM916965	Series ID	c("GSE37377", "GSE37378")
Cardio_01_10187	GSM916965	Tretment	HAEC were incubated for 12 hours with 500 nM TSA. After the incubation,HAECs were fixed for 10 minutes with 1% formaldehyde. Glycine (0.125 M) solution was then added for another 10 minutes. Cell pellets were resuspended in SDS lysis buffer containing protease inhibitors. Then cells were sonicated to shear chromatin and ChIP was performed using indicated above antibodies and DynaMag鈩愼<U+3E32>-2 m…
Cardio_01_10188	GSM916969	Characteristic	c("cell line: HAEC", "cell type: Primary Human Aortic Endothelial Cells", "passages: Passage 4-6", "chip antibody vendor: Abcam", "chip antibody cat. no.: ab8898", "chip antibody vendor lot no.: #538581")
Cardio_01_10188	GSM916969	Description	HAEC_H3K9Me3_control2_FC047_6
Cardio_01_10188	GSM916969	Cell growth	Primary HAECs (human aortic endothelial cells), purchased from Lonza (Walkersville, MD, USA), were cultured in EBM-2 medium (Lonza) containing EGM-2 growth factors and supplements (Lonza) and 10% fetal bovine serum (Gibco).
Cardio_01_10188	GSM916969	Platform	GPL10999
Cardio_01_10188	GSM916969	Series ID	c("GSE37377", "GSE37378")
Cardio_01_10188	GSM916969	Tretment	HAEC were incubated for 12 hours with 500 nM TSA. After the incubation,HAECs were fixed for 10 minutes with 1% formaldehyde. Glycine (0.125 M) solution was then added for another 10 minutes. Cell pellets were resuspended in SDS lysis buffer containing protease inhibitors. Then cells were sonicated to shear chromatin and ChIP was performed using indicated above antibodies and DynaMag鈩愼<U+3E32>-2 m…
Cardio_01_10189	GSM916972	Characteristic	c("cell line: HAEC", "cell type: Primary Human Aortic Endothelial Cells", "passages: Passage 4-6", "chip antibody vendor: Abcam", "chip antibody cat. no.: ab8898", "chip antibody vendor lot no.: #538581")
Cardio_01_10189	GSM916972	Description	HAEC_H3K9Me3_control3_FC049_6
Cardio_01_10189	GSM916972	Cell growth	Primary HAECs (human aortic endothelial cells), purchased from Lonza (Walkersville, MD, USA), were cultured in EBM-2 medium (Lonza) containing EGM-2 growth factors and supplements (Lonza) and 10% fetal bovine serum (Gibco).
Cardio_01_10189	GSM916972	Platform	GPL10999
Cardio_01_10189	GSM916972	Series ID	c("GSE37377", "GSE37378")
Cardio_01_10189	GSM916972	Tretment	HAEC were incubated for 12 hours with 500 nM TSA. After the incubation,HAECs were fixed for 10 minutes with 1% formaldehyde. Glycine (0.125 M) solution was then added for another 10 minutes. Cell pellets were resuspended in SDS lysis buffer containing protease inhibitors. Then cells were sonicated to shear chromatin and ChIP was performed using indicated above antibodies and DynaMag鈩愼<U+3E32>-2 m…
Cardio_01_10190	GSM916974	Characteristic	c("cell line: HAEC", "cell type: Primary Human Aortic Endothelial Cells", "passages: Passage 4-6", "chip antibody vendor: Abcam", "chip antibody cat. no.: ab8898", "chip antibody vendor lot no.: #538581")
Cardio_01_10190	GSM916974	Description	HAEC_H3K9Me3_TSA1_FC046_1
Cardio_01_10190	GSM916974	Cell growth	Primary HAECs (human aortic endothelial cells), purchased from Lonza (Walkersville, MD, USA), were cultured in EBM-2 medium (Lonza) containing EGM-2 growth factors and supplements (Lonza) and 10% fetal bovine serum (Gibco).
Cardio_01_10190	GSM916974	Platform	GPL10999
Cardio_01_10190	GSM916974	Series ID	c("GSE37377", "GSE37378")
Cardio_01_10190	GSM916974	Tretment	HAEC were incubated for 12 hours with 500 nM TSA. After the incubation,HAECs were fixed for 10 minutes with 1% formaldehyde. Glycine (0.125 M) solution was then added for another 10 minutes. Cell pellets were resuspended in SDS lysis buffer containing protease inhibitors. Then cells were sonicated to shear chromatin and ChIP was performed using indicated above antibodies and DynaMag鈩愼<U+3E32>-2 m…
Cardio_01_10191	GSM916978	Characteristic	c("cell line: HAEC", "cell type: Primary Human Aortic Endothelial Cells", "passages: Passage 4-6", "chip antibody vendor: Abcam", "chip antibody cat. no.: ab8898", "chip antibody vendor lot no.: #538581")
Cardio_01_10191	GSM916978	Description	HAEC_H3K9Me3_TSA2_FC047_8
Cardio_01_10191	GSM916978	Cell growth	Primary HAECs (human aortic endothelial cells), purchased from Lonza (Walkersville, MD, USA), were cultured in EBM-2 medium (Lonza) containing EGM-2 growth factors and supplements (Lonza) and 10% fetal bovine serum (Gibco).
Cardio_01_10191	GSM916978	Platform	GPL10999
Cardio_01_10191	GSM916978	Series ID	c("GSE37377", "GSE37378")
Cardio_01_10191	GSM916978	Tretment	HAEC were incubated for 12 hours with 500 nM TSA. After the incubation,HAECs were fixed for 10 minutes with 1% formaldehyde. Glycine (0.125 M) solution was then added for another 10 minutes. Cell pellets were resuspended in SDS lysis buffer containing protease inhibitors. Then cells were sonicated to shear chromatin and ChIP was performed using indicated above antibodies and DynaMag鈩愼<U+3E32>-2 m…
Cardio_01_10192	GSM916981	Characteristic	c("cell line: HAEC", "cell type: Primary Human Aortic Endothelial Cells", "passages: Passage 4-6", "chip antibody vendor: Abcam", "chip antibody cat. no.: ab8898", "chip antibody vendor lot no.: #538581")
Cardio_01_10192	GSM916981	Description	HAEC_H3K9Me3_TSA3_FC049_8
Cardio_01_10192	GSM916981	Cell growth	Primary HAECs (human aortic endothelial cells), purchased from Lonza (Walkersville, MD, USA), were cultured in EBM-2 medium (Lonza) containing EGM-2 growth factors and supplements (Lonza) and 10% fetal bovine serum (Gibco).
Cardio_01_10192	GSM916981	Platform	GPL10999
Cardio_01_10192	GSM916981	Series ID	c("GSE37377", "GSE37378")
Cardio_01_10192	GSM916981	Tretment	HAEC were incubated for 12 hours with 500 nM TSA. After the incubation,HAECs were fixed for 10 minutes with 1% formaldehyde. Glycine (0.125 M) solution was then added for another 10 minutes. Cell pellets were resuspended in SDS lysis buffer containing protease inhibitors. Then cells were sonicated to shear chromatin and ChIP was performed using indicated above antibodies and DynaMag鈩愼<U+3E32>-2 m…
Cardio_01_10175	GSM916964	Characteristic	c("cell line: HAEC", "cell type: Primary Human Aortic Endothelial Cells", "passages: Passage 4-6", "chip antibody vendor: Millipore", "chip antibody cat. no.: 06-599", "chip antibody vendor lot no.: DAM #1588236")
Cardio_01_10175	GSM916964	Description	HAEC_H3K9K14ac_control1_FC041_6
Cardio_01_10175	GSM916964	Cell growth	Primary HAECs (human aortic endothelial cells), purchased from Lonza (Walkersville, MD, USA), were cultured in EBM-2 medium (Lonza) containing EGM-2 growth factors and supplements (Lonza) and 10% fetal bovine serum (Gibco).
Cardio_01_10175	GSM916964	Platform	GPL10999
Cardio_01_10175	GSM916964	Series ID	c("GSE37377", "GSE37378")
Cardio_01_10175	GSM916964	Tretment	HAEC were incubated for 12 hours with 500 nM TSA. After the incubation,HAECs were fixed for 10 minutes with 1% formaldehyde. Glycine (0.125 M) solution was then added for another 10 minutes. Cell pellets were resuspended in SDS lysis buffer containing protease inhibitors. Then cells were sonicated to shear chromatin and ChIP was performed using indicated above antibodies and DynaMag鈩愼<U+3E32>-2 m…
Cardio_01_10176	GSM916967	Characteristic	c("cell line: HAEC", "cell type: Primary Human Aortic Endothelial Cells", "passages: Passage 4-6", "chip antibody vendor: Millipore", "chip antibody cat. no.: 06-599", "chip antibody vendor lot no.: DAM #1588236")
Cardio_01_10176	GSM916967	Description	HAEC_H3K9K14ac_control2_FC039_2
Cardio_01_10176	GSM916967	Cell growth	Primary HAECs (human aortic endothelial cells), purchased from Lonza (Walkersville, MD, USA), were cultured in EBM-2 medium (Lonza) containing EGM-2 growth factors and supplements (Lonza) and 10% fetal bovine serum (Gibco).
Cardio_01_10176	GSM916967	Platform	GPL10999
Cardio_01_10176	GSM916967	Series ID	c("GSE37377", "GSE37378")
Cardio_01_10176	GSM916967	Tretment	HAEC were incubated for 12 hours with 500 nM TSA. After the incubation,HAECs were fixed for 10 minutes with 1% formaldehyde. Glycine (0.125 M) solution was then added for another 10 minutes. Cell pellets were resuspended in SDS lysis buffer containing protease inhibitors. Then cells were sonicated to shear chromatin and ChIP was performed using indicated above antibodies and DynaMag鈩愼<U+3E32>-2 m…
Cardio_01_10177	GSM916970	Characteristic	c("cell line: HAEC", "cell type: Primary Human Aortic Endothelial Cells", "passages: Passage 4-6", "chip antibody vendor: Millipore", "chip antibody cat. no.: 06-599", "chip antibody vendor lot no.: DAM #1588236")
Cardio_01_10177	GSM916970	Description	HAEC_H3K9K14ac_control3_FC039_5
Cardio_01_10177	GSM916970	Cell growth	Primary HAECs (human aortic endothelial cells), purchased from Lonza (Walkersville, MD, USA), were cultured in EBM-2 medium (Lonza) containing EGM-2 growth factors and supplements (Lonza) and 10% fetal bovine serum (Gibco).
Cardio_01_10177	GSM916970	Platform	GPL10999
Cardio_01_10177	GSM916970	Series ID	c("GSE37377", "GSE37378")
Cardio_01_10177	GSM916970	Tretment	HAEC were incubated for 12 hours with 500 nM TSA. After the incubation,HAECs were fixed for 10 minutes with 1% formaldehyde. Glycine (0.125 M) solution was then added for another 10 minutes. Cell pellets were resuspended in SDS lysis buffer containing protease inhibitors. Then cells were sonicated to shear chromatin and ChIP was performed using indicated above antibodies and DynaMag鈩愼<U+3E32>-2 m…
Cardio_01_10178	GSM916973	Characteristic	c("cell line: HAEC", "cell type: Primary Human Aortic Endothelial Cells", "passages: Passage 4-6", "chip antibody vendor: Millipore", "chip antibody cat. no.: 06-599", "chip antibody vendor lot no.: DAM #1588236")
Cardio_01_10178	GSM916973	Description	HAEC_H3K9K14ac_TSA1_FC041_8
Cardio_01_10178	GSM916973	Cell growth	Primary HAECs (human aortic endothelial cells), purchased from Lonza (Walkersville, MD, USA), were cultured in EBM-2 medium (Lonza) containing EGM-2 growth factors and supplements (Lonza) and 10% fetal bovine serum (Gibco).
Cardio_01_10178	GSM916973	Platform	GPL10999
Cardio_01_10178	GSM916973	Series ID	c("GSE37377", "GSE37378")
Cardio_01_10178	GSM916973	Tretment	HAEC were incubated for 12 hours with 500 nM TSA. After the incubation,HAECs were fixed for 10 minutes with 1% formaldehyde. Glycine (0.125 M) solution was then added for another 10 minutes. Cell pellets were resuspended in SDS lysis buffer containing protease inhibitors. Then cells were sonicated to shear chromatin and ChIP was performed using indicated above antibodies and DynaMag鈩愼<U+3E32>-2 m…
Cardio_01_10179	GSM916976	Characteristic	c("cell line: HAEC", "cell type: Primary Human Aortic Endothelial Cells", "passages: Passage 4-6", "chip antibody vendor: Millipore", "chip antibody cat. no.: 06-599", "chip antibody vendor lot no.: DAM #1588236")
Cardio_01_10179	GSM916976	Description	HAEC_H3K9K14ac_TSA2_FC039_4
Cardio_01_10179	GSM916976	Cell growth	Primary HAECs (human aortic endothelial cells), purchased from Lonza (Walkersville, MD, USA), were cultured in EBM-2 medium (Lonza) containing EGM-2 growth factors and supplements (Lonza) and 10% fetal bovine serum (Gibco).
Cardio_01_10179	GSM916976	Platform	GPL10999
Cardio_01_10179	GSM916976	Series ID	c("GSE37377", "GSE37378")
Cardio_01_10179	GSM916976	Tretment	HAEC were incubated for 12 hours with 500 nM TSA. After the incubation,HAECs were fixed for 10 minutes with 1% formaldehyde. Glycine (0.125 M) solution was then added for another 10 minutes. Cell pellets were resuspended in SDS lysis buffer containing protease inhibitors. Then cells were sonicated to shear chromatin and ChIP was performed using indicated above antibodies and DynaMag鈩愼<U+3E32>-2 m…
Cardio_01_10180	GSM916979	Characteristic	c("cell line: HAEC", "cell type: Primary Human Aortic Endothelial Cells", "passages: Passage 4-6", "chip antibody vendor: Millipore", "chip antibody cat. no.: 06-599", "chip antibody vendor lot no.: DAM #1588236")
Cardio_01_10180	GSM916979	Description	HAEC_H3K9K14ac_TSA3_FC039_7
Cardio_01_10180	GSM916979	Cell growth	Primary HAECs (human aortic endothelial cells), purchased from Lonza (Walkersville, MD, USA), were cultured in EBM-2 medium (Lonza) containing EGM-2 growth factors and supplements (Lonza) and 10% fetal bovine serum (Gibco).
Cardio_01_10180	GSM916979	Platform	GPL10999
Cardio_01_10180	GSM916979	Series ID	c("GSE37377", "GSE37378")
Cardio_01_10180	GSM916979	Tretment	HAEC were incubated for 12 hours with 500 nM TSA. After the incubation,HAECs were fixed for 10 minutes with 1% formaldehyde. Glycine (0.125 M) solution was then added for another 10 minutes. Cell pellets were resuspended in SDS lysis buffer containing protease inhibitors. Then cells were sonicated to shear chromatin and ChIP was performed using indicated above antibodies and DynaMag鈩愼<U+3E32>-2 m…
Cardio_01_10128	GSM1326437	Characteristic	c("cell type: Primary Human Aortic Endothelial Cells (HAECs)", "passages: Passage 4-6", "chip antibody: Histone H3K4me3 antibody", "chip antibody vendor: Active Motif", "chip antibody cat. #: 39-159", "chip antibody lot #: LOT#01609004")
Cardio_01_10128	GSM1326437	Description	c("HAEC_H3K4Me3_control1_FC046_6", "processed data file: HAEC_hg19_H3K4me3_MockvsSAHA_peaks.bed, HAEC_hg19_H3K4me3_SAHAvsMock_peaks.bed")
Cardio_01_10128	GSM1326437	Cell growth	Primary HAECs (human aortic endothelial cells), purchased from Lonza (Walkersville, MD, USA), were cultured in EBM-2 medium (Lonza) containing EGM-2 growth factors and supplements (Lonza) and 10% fetal bovine serum (Gibco).
Cardio_01_10128	GSM1326437	Platform	GPL10999
Cardio_01_10128	GSM1326437	Series ID	c("GSE37378", "GSE54909")
Cardio_01_10128	GSM1326437	Tretment	HAEC were incubated for 12 hours with 500 nM SAHA.
Cardio_01_10129	GSM1326438	Characteristic	c("cell type: Primary Human Aortic Endothelial Cells (HAECs)", "passages: Passage 4-6", "chip antibody: Histone H3K4me3 antibody", "chip antibody vendor: Active Motif", "chip antibody cat. #: 39-159", "chip antibody lot #: LOT#01609004")
Cardio_01_10129	GSM1326438	Description	c("HAEC_H3K4Me3_control2_FC047_3", "processed data file: HAEC_hg19_H3K4me3_MockvsSAHA_peaks.bed, HAEC_hg19_H3K4me3_SAHAvsMock_peaks.bed")
Cardio_01_10129	GSM1326438	Cell growth	Primary HAECs (human aortic endothelial cells), purchased from Lonza (Walkersville, MD, USA), were cultured in EBM-2 medium (Lonza) containing EGM-2 growth factors and supplements (Lonza) and 10% fetal bovine serum (Gibco).
Cardio_01_10129	GSM1326438	Platform	GPL10999
Cardio_01_10129	GSM1326438	Series ID	c("GSE37378", "GSE54909")
Cardio_01_10129	GSM1326438	Tretment	HAEC were incubated for 12 hours with 500 nM SAHA.
Cardio_01_10130	GSM1326439	Characteristic	c("cell type: Primary Human Aortic Endothelial Cells (HAECs)", "passages: Passage 4-6", "chip antibody: Histone H3K4me3 antibody", "chip antibody vendor: Active Motif", "chip antibody cat. #: 39-159", "chip antibody lot #: LOT#01609004")
Cardio_01_10130	GSM1326439	Description	c("HAEC_H3K4Me3_control3_FC049_3", "processed data file: HAEC_hg19_H3K4me3_MockvsSAHA_peaks.bed, HAEC_hg19_H3K4me3_SAHAvsMock_peaks.bed")
Cardio_01_10130	GSM1326439	Cell growth	Primary HAECs (human aortic endothelial cells), purchased from Lonza (Walkersville, MD, USA), were cultured in EBM-2 medium (Lonza) containing EGM-2 growth factors and supplements (Lonza) and 10% fetal bovine serum (Gibco).
Cardio_01_10130	GSM1326439	Platform	GPL10999
Cardio_01_10130	GSM1326439	Series ID	c("GSE37378", "GSE54909")
Cardio_01_10130	GSM1326439	Tretment	HAEC were incubated for 12 hours with 500 nM SAHA.
Cardio_01_10131	GSM1326440	Characteristic	c("cell type: Primary Human Aortic Endothelial Cells (HAECs)", "passages: Passage 4-6", "chip antibody: Histone H3K4me3 antibody", "chip antibody vendor: Active Motif", "chip antibody cat. #: 39-159", "chip antibody lot #: LOT#01609004")
Cardio_01_10131	GSM1326440	Description	c("HAEC_H3K4Me3_SAHA1_FC046_5", "processed data file: HAEC_hg19_H3K4me3_MockvsSAHA_peaks.bed, HAEC_hg19_H3K4me3_SAHAvsMock_peaks.bed")
Cardio_01_10131	GSM1326440	Cell growth	Primary HAECs (human aortic endothelial cells), purchased from Lonza (Walkersville, MD, USA), were cultured in EBM-2 medium (Lonza) containing EGM-2 growth factors and supplements (Lonza) and 10% fetal bovine serum (Gibco).
Cardio_01_10131	GSM1326440	Platform	GPL10999
Cardio_01_10131	GSM1326440	Series ID	c("GSE37378", "GSE54909")
Cardio_01_10131	GSM1326440	Tretment	HAEC were incubated for 12 hours with 500 nM SAHA.
Cardio_01_10132	GSM1326441	Characteristic	c("cell type: Primary Human Aortic Endothelial Cells (HAECs)", "passages: Passage 4-6", "chip antibody: Histone H3K4me3 antibody", "chip antibody vendor: Active Motif", "chip antibody cat. #: 39-159", "chip antibody lot #: LOT#01609004")
Cardio_01_10132	GSM1326441	Description	c("HAEC_H3K4Me3_SAHA2_FC047_4", "processed data file: HAEC_hg19_H3K4me3_MockvsSAHA_peaks.bed, HAEC_hg19_H3K4me3_SAHAvsMock_peaks.bed")
Cardio_01_10132	GSM1326441	Cell growth	Primary HAECs (human aortic endothelial cells), purchased from Lonza (Walkersville, MD, USA), were cultured in EBM-2 medium (Lonza) containing EGM-2 growth factors and supplements (Lonza) and 10% fetal bovine serum (Gibco).
Cardio_01_10132	GSM1326441	Platform	GPL10999
Cardio_01_10132	GSM1326441	Series ID	c("GSE37378", "GSE54909")
Cardio_01_10132	GSM1326441	Tretment	HAEC were incubated for 12 hours with 500 nM SAHA.
Cardio_01_10133	GSM1326442	Characteristic	c("cell type: Primary Human Aortic Endothelial Cells (HAECs)", "passages: Passage 4-6", "chip antibody: Histone H3K4me3 antibody", "chip antibody vendor: Active Motif", "chip antibody cat. #: 39-159", "chip antibody lot #: LOT#01609004")
Cardio_01_10133	GSM1326442	Description	c("HAEC_H3K4Me3_SAHA3_FC049_4", "processed data file: HAEC_hg19_H3K4me3_MockvsSAHA_peaks.bed, HAEC_hg19_H3K4me3_SAHAvsMock_peaks.bed")
Cardio_01_10133	GSM1326442	Cell growth	Primary HAECs (human aortic endothelial cells), purchased from Lonza (Walkersville, MD, USA), were cultured in EBM-2 medium (Lonza) containing EGM-2 growth factors and supplements (Lonza) and 10% fetal bovine serum (Gibco).
Cardio_01_10133	GSM1326442	Platform	GPL10999
Cardio_01_10133	GSM1326442	Series ID	c("GSE37378", "GSE54909")
Cardio_01_10133	GSM1326442	Tretment	HAEC were incubated for 12 hours with 500 nM SAHA.
Cardio_01_10169	GSM916966	Characteristic	c("cell line: HAEC", "cell type: Primary Human Aortic Endothelial Cells", "passages: Passage 4-6", "chip antibody vendor: Activ Motif", "chip antibody cat. no.: 39-159", "chip antibody vendor lot no.: #01609004")
Cardio_01_10169	GSM916966	Description	HAEC_H3K4Me3_control1_FC046_6
Cardio_01_10169	GSM916966	Cell growth	Primary HAECs (human aortic endothelial cells), purchased from Lonza (Walkersville, MD, USA), were cultured in EBM-2 medium (Lonza) containing EGM-2 growth factors and supplements (Lonza) and 10% fetal bovine serum (Gibco).
Cardio_01_10169	GSM916966	Platform	GPL10999
Cardio_01_10169	GSM916966	Series ID	c("GSE37377", "GSE37378")
Cardio_01_10169	GSM916966	Tretment	HAEC were incubated for 12 hours with 500 nM TSA. After the incubation,HAECs were fixed for 10 minutes with 1% formaldehyde. Glycine (0.125 M) solution was then added for another 10 minutes. Cell pellets were resuspended in SDS lysis buffer containing protease inhibitors. Then cells were sonicated to shear chromatin and ChIP was performed using indicated above antibodies and DynaMag鈩愼<U+3E32>-2 m…
Cardio_01_10170	GSM916968	Characteristic	c("cell line: HAEC", "cell type: Primary Human Aortic Endothelial Cells", "passages: Passage 4-6", "chip antibody vendor: Activ Motif", "chip antibody cat. no.: 39-159", "chip antibody vendor lot no.: #01609004")
Cardio_01_10170	GSM916968	Description	HAEC_H3K4Me3_control2_FC047_3
Cardio_01_10170	GSM916968	Cell growth	Primary HAECs (human aortic endothelial cells), purchased from Lonza (Walkersville, MD, USA), were cultured in EBM-2 medium (Lonza) containing EGM-2 growth factors and supplements (Lonza) and 10% fetal bovine serum (Gibco).
Cardio_01_10170	GSM916968	Platform	GPL10999
Cardio_01_10170	GSM916968	Series ID	c("GSE37377", "GSE37378")
Cardio_01_10170	GSM916968	Tretment	HAEC were incubated for 12 hours with 500 nM TSA. After the incubation,HAECs were fixed for 10 minutes with 1% formaldehyde. Glycine (0.125 M) solution was then added for another 10 minutes. Cell pellets were resuspended in SDS lysis buffer containing protease inhibitors. Then cells were sonicated to shear chromatin and ChIP was performed using indicated above antibodies and DynaMag鈩愼<U+3E32>-2 m…
Cardio_01_10171	GSM916971	Characteristic	c("cell line: HAEC", "cell type: Primary Human Aortic Endothelial Cells", "passages: Passage 4-6", "chip antibody vendor: Activ Motif", "chip antibody cat. no.: 39-159", "chip antibody vendor lot no.: #01609004")
Cardio_01_10171	GSM916971	Description	HAEC_H3K4Me3_control3_FC049_3
Cardio_01_10171	GSM916971	Cell growth	Primary HAECs (human aortic endothelial cells), purchased from Lonza (Walkersville, MD, USA), were cultured in EBM-2 medium (Lonza) containing EGM-2 growth factors and supplements (Lonza) and 10% fetal bovine serum (Gibco).
Cardio_01_10171	GSM916971	Platform	GPL10999
Cardio_01_10171	GSM916971	Series ID	c("GSE37377", "GSE37378")
Cardio_01_10171	GSM916971	Tretment	HAEC were incubated for 12 hours with 500 nM TSA. After the incubation,HAECs were fixed for 10 minutes with 1% formaldehyde. Glycine (0.125 M) solution was then added for another 10 minutes. Cell pellets were resuspended in SDS lysis buffer containing protease inhibitors. Then cells were sonicated to shear chromatin and ChIP was performed using indicated above antibodies and DynaMag鈩愼<U+3E32>-2 m…
Cardio_01_10172	GSM916975	Characteristic	c("cell line: HAEC", "cell type: Primary Human Aortic Endothelial Cells", "passages: Passage 4-6", "chip antibody vendor: Activ Motif", "chip antibody cat. no.: 39-159", "chip antibody vendor lot no.: #01609004")
Cardio_01_10172	GSM916975	Description	HAEC_H3K4Me3_TSA1_FC046_4
Cardio_01_10172	GSM916975	Cell growth	Primary HAECs (human aortic endothelial cells), purchased from Lonza (Walkersville, MD, USA), were cultured in EBM-2 medium (Lonza) containing EGM-2 growth factors and supplements (Lonza) and 10% fetal bovine serum (Gibco).
Cardio_01_10172	GSM916975	Platform	GPL10999
Cardio_01_10172	GSM916975	Series ID	c("GSE37377", "GSE37378")
Cardio_01_10172	GSM916975	Tretment	HAEC were incubated for 12 hours with 500 nM TSA. After the incubation,HAECs were fixed for 10 minutes with 1% formaldehyde. Glycine (0.125 M) solution was then added for another 10 minutes. Cell pellets were resuspended in SDS lysis buffer containing protease inhibitors. Then cells were sonicated to shear chromatin and ChIP was performed using indicated above antibodies and DynaMag鈩愼<U+3E32>-2 m…
Cardio_01_10173	GSM916977	Characteristic	c("cell line: HAEC", "cell type: Primary Human Aortic Endothelial Cells", "passages: Passage 4-6", "chip antibody vendor: Activ Motif", "chip antibody cat. no.: 39-159", "chip antibody vendor lot no.: #01609004")
Cardio_01_10173	GSM916977	Description	HAEC_H3K4Me3_TSA2_FC047_5
Cardio_01_10173	GSM916977	Cell growth	Primary HAECs (human aortic endothelial cells), purchased from Lonza (Walkersville, MD, USA), were cultured in EBM-2 medium (Lonza) containing EGM-2 growth factors and supplements (Lonza) and 10% fetal bovine serum (Gibco).
Cardio_01_10173	GSM916977	Platform	GPL10999
Cardio_01_10173	GSM916977	Series ID	c("GSE37377", "GSE37378")
Cardio_01_10173	GSM916977	Tretment	HAEC were incubated for 12 hours with 500 nM TSA. After the incubation,HAECs were fixed for 10 minutes with 1% formaldehyde. Glycine (0.125 M) solution was then added for another 10 minutes. Cell pellets were resuspended in SDS lysis buffer containing protease inhibitors. Then cells were sonicated to shear chromatin and ChIP was performed using indicated above antibodies and DynaMag鈩愼<U+3E32>-2 m…
Cardio_01_10174	GSM916980	Characteristic	c("cell line: HAEC", "cell type: Primary Human Aortic Endothelial Cells", "passages: Passage 4-6", "chip antibody vendor: Activ Motif", "chip antibody cat. no.: 39-159", "chip antibody vendor lot no.: #01609004")
Cardio_01_10174	GSM916980	Description	HAEC_H3K4Me3_TSA3_FC049_5
Cardio_01_10174	GSM916980	Cell growth	Primary HAECs (human aortic endothelial cells), purchased from Lonza (Walkersville, MD, USA), were cultured in EBM-2 medium (Lonza) containing EGM-2 growth factors and supplements (Lonza) and 10% fetal bovine serum (Gibco).
Cardio_01_10174	GSM916980	Platform	GPL10999
Cardio_01_10174	GSM916980	Series ID	c("GSE37377", "GSE37378")
Cardio_01_10174	GSM916980	Tretment	HAEC were incubated for 12 hours with 500 nM TSA. After the incubation,HAECs were fixed for 10 minutes with 1% formaldehyde. Glycine (0.125 M) solution was then added for another 10 minutes. Cell pellets were resuspended in SDS lysis buffer containing protease inhibitors. Then cells were sonicated to shear chromatin and ChIP was performed using indicated above antibodies and DynaMag鈩愼<U+3E32>-2 m…
Cardio_01_10126	GSM2394410	Characteristic	c("cell type: HAEC", "passage: 6 to 10", "chip antibody: H3K4me2, EMD Millipore #07-030", "treatment: control, 4h")
Cardio_01_10126	GSM2394410	Cell growth	HAEC were isolated from heart transplant donor specimens, and grown in culture to 90% confluence on 6-well, 10 cm, or 15 cm plates before treatment and harvesting for ChIP-seq, RNA-seq, or ATAC-seq.
Cardio_01_10126	GSM2394410	Platform	GPL20301
Cardio_01_10126	GSM2394410	Series ID	GSE89970
Cardio_01_10126	GSM2394410	Tretment	Cells were treated with M-199 containing 1% FBS (control), or additionally containing either 40 ng/mL Ox-PAPC, 2 ng/mL human recombinant TNF伪, or 10 ng/mL human recombinant IL-1B
Cardio_01_10127	GSM2394411	Characteristic	c("cell type: HAEC", "passage: 6 to 10", "chip antibody: H3K4me2, EMD Millipore #07-030", "treatment: control, 4h")
Cardio_01_10127	GSM2394411	Cell growth	HAEC were isolated from heart transplant donor specimens, and grown in culture to 90% confluence on 6-well, 10 cm, or 15 cm plates before treatment and harvesting for ChIP-seq, RNA-seq, or ATAC-seq.
Cardio_01_10127	GSM2394411	Platform	GPL20301
Cardio_01_10127	GSM2394411	Series ID	GSE89970
Cardio_01_10127	GSM2394411	Tretment	Cells were treated with M-199 containing 1% FBS (control), or additionally containing either 40 ng/mL Ox-PAPC, 2 ng/mL human recombinant TNF伪, or 10 ng/mL human recombinant IL-1B
Cardio_01_10052	GSM2394402	Characteristic	c("cell type: HAEC", "passage: 6 to 10", "chip antibody: H3K27ac, Active Motif #39135", "treatment: control, 4h")
Cardio_01_10052	GSM2394402	Cell growth	HAEC were isolated from heart transplant donor specimens, and grown in culture to 90% confluence on 6-well, 10 cm, or 15 cm plates before treatment and harvesting for ChIP-seq, RNA-seq, or ATAC-seq.
Cardio_01_10052	GSM2394402	Platform	GPL20301
Cardio_01_10052	GSM2394402	Series ID	GSE89970
Cardio_01_10052	GSM2394402	Tretment	Cells were treated with M-199 containing 1% FBS (control), or additionally containing either 40 ng/mL Ox-PAPC, 2 ng/mL human recombinant TNF伪, or 10 ng/mL human recombinant IL-1B
Cardio_01_10053	GSM2394403	Characteristic	c("cell type: HAEC", "passage: 6 to 10", "chip antibody: H3K27ac, Active Motif #39135", "treatment: control, 4h")
Cardio_01_10053	GSM2394403	Cell growth	HAEC were isolated from heart transplant donor specimens, and grown in culture to 90% confluence on 6-well, 10 cm, or 15 cm plates before treatment and harvesting for ChIP-seq, RNA-seq, or ATAC-seq.
Cardio_01_10053	GSM2394403	Platform	GPL20301
Cardio_01_10053	GSM2394403	Series ID	GSE89970
Cardio_01_10053	GSM2394403	Tretment	Cells were treated with M-199 containing 1% FBS (control), or additionally containing either 40 ng/mL Ox-PAPC, 2 ng/mL human recombinant TNF伪, or 10 ng/mL human recombinant IL-1B
Cardio_01_10029	GSM1326443	Characteristic	c("cell type: Primary Human Aortic Endothelial Cells (HAECs)", "passages: Passage 4-6", "chip antibody: Anti-acetyl-Histone H3", "chip antibody vendor: Millipore", "chip antibody cat. #: 06-599", "chip antibody lot #: DAM #1588236")
Cardio_01_10029	GSM1326443	Description	c("HAEC_H3K9K14ac_control1_FC041_6", "processed data file: HAEC_hg19_H3Ac_MockvsSAHA_peaks.bed, HAEC_hg19_H3Ac_SAHAvsMock_peaks.bed")
Cardio_01_10029	GSM1326443	Cell growth	Primary HAECs (human aortic endothelial cells), purchased from Lonza (Walkersville, MD, USA), were cultured in EBM-2 medium (Lonza) containing EGM-2 growth factors and supplements (Lonza) and 10% fetal bovine serum (Gibco).
Cardio_01_10029	GSM1326443	Platform	GPL10999
Cardio_01_10029	GSM1326443	Series ID	c("GSE37378", "GSE54909")
Cardio_01_10029	GSM1326443	Tretment	HAEC were incubated for 12 hours with 500 nM SAHA.
Cardio_01_10030	GSM1326444	Characteristic	c("cell type: Primary Human Aortic Endothelial Cells (HAECs)", "passages: Passage 4-6", "chip antibody: Anti-acetyl-Histone H3", "chip antibody vendor: Millipore", "chip antibody cat. #: 06-599", "chip antibody lot #: DAM #1588236")
Cardio_01_10030	GSM1326444	Description	c("HAEC_H3K9K14ac_control2_FC039_2", "processed data file: HAEC_hg19_H3Ac_MockvsSAHA_peaks.bed, HAEC_hg19_H3Ac_SAHAvsMock_peaks.bed")
Cardio_01_10030	GSM1326444	Cell growth	Primary HAECs (human aortic endothelial cells), purchased from Lonza (Walkersville, MD, USA), were cultured in EBM-2 medium (Lonza) containing EGM-2 growth factors and supplements (Lonza) and 10% fetal bovine serum (Gibco).
Cardio_01_10030	GSM1326444	Platform	GPL10999
Cardio_01_10030	GSM1326444	Series ID	c("GSE37378", "GSE54909")
Cardio_01_10030	GSM1326444	Tretment	HAEC were incubated for 12 hours with 500 nM SAHA.
Cardio_01_10031	GSM1326445	Characteristic	c("cell type: Primary Human Aortic Endothelial Cells (HAECs)", "passages: Passage 4-6", "chip antibody: Anti-acetyl-Histone H3", "chip antibody vendor: Millipore", "chip antibody cat. #: 06-599", "chip antibody lot #: DAM #1588236")
Cardio_01_10031	GSM1326445	Description	c("HAEC_H3K9K14ac_control3_FC039_5", "processed data file: HAEC_hg19_H3Ac_MockvsSAHA_peaks.bed, HAEC_hg19_H3Ac_SAHAvsMock_peaks.bed")
Cardio_01_10031	GSM1326445	Cell growth	Primary HAECs (human aortic endothelial cells), purchased from Lonza (Walkersville, MD, USA), were cultured in EBM-2 medium (Lonza) containing EGM-2 growth factors and supplements (Lonza) and 10% fetal bovine serum (Gibco).
Cardio_01_10031	GSM1326445	Platform	GPL10999
Cardio_01_10031	GSM1326445	Series ID	c("GSE37378", "GSE54909")
Cardio_01_10031	GSM1326445	Tretment	HAEC were incubated for 12 hours with 500 nM SAHA.
Cardio_01_10032	GSM1326446	Characteristic	c("cell type: Primary Human Aortic Endothelial Cells (HAECs)", "passages: Passage 4-6", "chip antibody: Anti-acetyl-Histone H3", "chip antibody vendor: Millipore", "chip antibody cat. #: 06-599", "chip antibody lot #: DAM #1588236")
Cardio_01_10032	GSM1326446	Description	c("HAEC_H3K9K14ac_SAHA1_FC041_7", "processed data file: HAEC_hg19_H3Ac_MockvsSAHA_peaks.bed, HAEC_hg19_H3Ac_SAHAvsMock_peaks.bed")
Cardio_01_10032	GSM1326446	Cell growth	Primary HAECs (human aortic endothelial cells), purchased from Lonza (Walkersville, MD, USA), were cultured in EBM-2 medium (Lonza) containing EGM-2 growth factors and supplements (Lonza) and 10% fetal bovine serum (Gibco).
Cardio_01_10032	GSM1326446	Platform	GPL10999
Cardio_01_10032	GSM1326446	Series ID	c("GSE37378", "GSE54909")
Cardio_01_10032	GSM1326446	Tretment	HAEC were incubated for 12 hours with 500 nM SAHA.
Cardio_01_10033	GSM1326447	Characteristic	c("cell type: Primary Human Aortic Endothelial Cells (HAECs)", "passages: Passage 4-6", "chip antibody: Anti-acetyl-Histone H3", "chip antibody vendor: Millipore", "chip antibody cat. #: 06-599", "chip antibody lot #: DAM #1588236")
Cardio_01_10033	GSM1326447	Description	c("HAEC_H3K9K14ac_SAHA2_FC039_3", "processed data file: HAEC_hg19_H3Ac_MockvsSAHA_peaks.bed, HAEC_hg19_H3Ac_SAHAvsMock_peaks.bed")
Cardio_01_10033	GSM1326447	Cell growth	Primary HAECs (human aortic endothelial cells), purchased from Lonza (Walkersville, MD, USA), were cultured in EBM-2 medium (Lonza) containing EGM-2 growth factors and supplements (Lonza) and 10% fetal bovine serum (Gibco).
Cardio_01_10033	GSM1326447	Platform	GPL10999
Cardio_01_10033	GSM1326447	Series ID	c("GSE37378", "GSE54909")
Cardio_01_10033	GSM1326447	Tretment	HAEC were incubated for 12 hours with 500 nM SAHA.
Cardio_01_10034	GSM1326448	Characteristic	c("cell type: Primary Human Aortic Endothelial Cells (HAECs)", "passages: Passage 4-6", "chip antibody: Anti-acetyl-Histone H3", "chip antibody vendor: Millipore", "chip antibody cat. #: 06-599", "chip antibody lot #: DAM #1588236")
Cardio_01_10034	GSM1326448	Description	c("HAEC_H3K9K14ac_SAHA3_FC039_6", "processed data file: HAEC_hg19_H3Ac_MockvsSAHA_peaks.bed, HAEC_hg19_H3Ac_SAHAvsMock_peaks.bed")
Cardio_01_10034	GSM1326448	Cell growth	Primary HAECs (human aortic endothelial cells), purchased from Lonza (Walkersville, MD, USA), were cultured in EBM-2 medium (Lonza) containing EGM-2 growth factors and supplements (Lonza) and 10% fetal bovine serum (Gibco).
Cardio_01_10034	GSM1326448	Platform	GPL10999
Cardio_01_10034	GSM1326448	Series ID	c("GSE37378", "GSE54909")
Cardio_01_10034	GSM1326448	Tretment	HAEC were incubated for 12 hours with 500 nM SAHA.
Cardio_01_10011	GSM2550216	Characteristic	c("cell type: Fibroblast cells (FBs)", "passage: P3-4", "chip antibody: p300 antibody (C-20)", "chip antibody vendor: Santa Cruz Biotechnology", "chip antibody cat. #: sc-585")
Cardio_01_10011	GSM2550216	Description	c("F1-FB-p300", "processed data file:", "ChIP-seq_enhancer_p300_vsd_exp.txt", "ChIP-seq_promoter_p300_counts.txt")
Cardio_01_10011	GSM2550216	Cell growth	Human induced pluripotent stem cells (iPSCs) were maintained in mTeSR-1 medium (STEMCELL Technologies) on Matrigel-coated plates. Endothelial cells (ECs) were maintained on 0.1% gelatin-coated plates with EGM-2 medium (Lonza). Cardiac progenitor cells (CPCs) were cultured on 0.1% gelatin-coated dishes in M199 (Gibco)/EGM-2 (3:1) medium supplemented with 10% FBS, 10 ng/ml basic fibroblast growth f…
Cardio_01_10011	GSM2550216	Platform	GPL16791
Cardio_01_10011	GSM2550216	Series ID	GSE97033
Cardio_01_10011	GSM2550216	Tretment	Different human cell types: CiPSCs, EiPSCs, FiPSCs, CPCs, ECs, and FBs.
Cardio_01_10017	GSM2550253	Characteristic	c("cell type: Fibroblast cells (FBs)", "passage: P3-4")
Cardio_01_10017	GSM2550253	Description	F2-FB-Input
Cardio_01_10017	GSM2550253	Cell growth	Human induced pluripotent stem cells (iPSCs) were maintained in mTeSR-1 medium (STEMCELL Technologies) on Matrigel-coated plates. Endothelial cells (ECs) were maintained on 0.1% gelatin-coated plates with EGM-2 medium (Lonza). Cardiac progenitor cells (CPCs) were cultured on 0.1% gelatin-coated dishes in M199 (Gibco)/EGM-2 (3:1) medium supplemented with 10% FBS, 10 ng/ml basic fibroblast growth f…
Cardio_01_10017	GSM2550253	Platform	GPL16791
Cardio_01_10017	GSM2550253	Series ID	GSE97033
Cardio_01_10017	GSM2550253	Tretment	Different human cell types: CiPSCs, EiPSCs, FiPSCs, CPCs, ECs, and FBs.
Cardio_01_10005	GSM2550258	Characteristic	c("cell type: Fibroblast cells (FBs)", "passage: P3-4", "chip antibody: p300 antibody (C-20)", "chip antibody vendor: Santa Cruz Biotechnology", "chip antibody cat. #: sc-585")
Cardio_01_10005	GSM2550258	Description	c("F2-FB-p300", "processed data file:", "ChIP-seq_enhancer_p300_vsd_exp.txt", "ChIP-seq_promoter_p300_counts.txt")
Cardio_01_10005	GSM2550258	Cell growth	Human induced pluripotent stem cells (iPSCs) were maintained in mTeSR-1 medium (STEMCELL Technologies) on Matrigel-coated plates. Endothelial cells (ECs) were maintained on 0.1% gelatin-coated plates with EGM-2 medium (Lonza). Cardiac progenitor cells (CPCs) were cultured on 0.1% gelatin-coated dishes in M199 (Gibco)/EGM-2 (3:1) medium supplemented with 10% FBS, 10 ng/ml basic fibroblast growth f…
Cardio_01_10005	GSM2550258	Platform	GPL16791
Cardio_01_10005	GSM2550258	Series ID	GSE97033
Cardio_01_10005	GSM2550258	Tretment	Different human cell types: CiPSCs, EiPSCs, FiPSCs, CPCs, ECs, and FBs.
Cardio_01_10221	GSM2550217	Characteristic	c("cell type: Fibroblast cells (FBs)", "passage: P3-4", "chip antibody: Anti-RNA Polymerase II antibody, CTD (clone 8WG16)", "chip antibody vendor: EMD Millipore", "chip antibody cat. #: 05-952")
Cardio_01_10221	GSM2550217	Description	c("F1-FB-Pol2", "processed data file:", "ChIP-seq_enhancer_Pol2_vsd_exp.txt", "ChIP-seq_promoter_Pol2_counts.txt")
Cardio_01_10221	GSM2550217	Cell growth	Human induced pluripotent stem cells (iPSCs) were maintained in mTeSR-1 medium (STEMCELL Technologies) on Matrigel-coated plates. Endothelial cells (ECs) were maintained on 0.1% gelatin-coated plates with EGM-2 medium (Lonza). Cardiac progenitor cells (CPCs) were cultured on 0.1% gelatin-coated dishes in M199 (Gibco)/EGM-2 (3:1) medium supplemented with 10% FBS, 10 ng/ml basic fibroblast growth f…
Cardio_01_10221	GSM2550217	Platform	GPL16791
Cardio_01_10221	GSM2550217	Series ID	GSE97033
Cardio_01_10221	GSM2550217	Tretment	Different human cell types: CiPSCs, EiPSCs, FiPSCs, CPCs, ECs, and FBs.
Cardio_01_10227	GSM2550259	Characteristic	c("cell type: Fibroblast cells (FBs)", "passage: P3-4", "chip antibody: Anti-RNA Polymerase II antibody, CTD (clone 8WG16)", "chip antibody vendor: EMD Millipore", "chip antibody cat. #: 05-952")
Cardio_01_10227	GSM2550259	Description	c("F2-FB-Pol2", "processed data file:", "ChIP-seq_enhancer_Pol2_vsd_exp.txt", "ChIP-seq_promoter_Pol2_counts.txt")
Cardio_01_10227	GSM2550259	Cell growth	Human induced pluripotent stem cells (iPSCs) were maintained in mTeSR-1 medium (STEMCELL Technologies) on Matrigel-coated plates. Endothelial cells (ECs) were maintained on 0.1% gelatin-coated plates with EGM-2 medium (Lonza). Cardiac progenitor cells (CPCs) were cultured on 0.1% gelatin-coated dishes in M199 (Gibco)/EGM-2 (3:1) medium supplemented with 10% FBS, 10 ng/ml basic fibroblast growth f…
Cardio_01_10227	GSM2550259	Platform	GPL16791
Cardio_01_10227	GSM2550259	Series ID	GSE97033
Cardio_01_10227	GSM2550259	Tretment	Different human cell types: CiPSCs, EiPSCs, FiPSCs, CPCs, ECs, and FBs.
Cardio_01_10139	GSM2066617	Characteristic	c("cell type: foreskin fibroblast", "treatment: control", "time: control", "chip antibody: H3K4me3 (Millipore, catalog# 17-614, lot# 2109590)")
Cardio_01_10139	GSM2066617	Cell growth	Cells were grown in standard fibroblast culture medium (HFFs), reprogramming medium (D6), and cardiac induction medium (D11) at 37°C.
Cardio_01_10139	GSM2066617	Platform	GPL16791
Cardio_01_10139	GSM2066617	Series ID	GSE78096
Cardio_01_10139	GSM2066617	Tretment	Cells were treated with reprogramming small molecules for 6 days (D6), and then treated with cardiac inductive molecules for another 5 days (D11).
Cardio_01_10155	GSM2550215	Characteristic	c("cell type: Fibroblast cells (FBs)", "passage: P3-4", "chip antibody: Histone H3K4me3 antibody (pAb)", "chip antibody vendor: Active Motif", "chip antibody cat. #: 39159")
Cardio_01_10155	GSM2550215	Description	c("F1-FB-K4me3", "processed data file:", "ChIP-seq_enhancer_K4me3_vsd_exp.txt", "ChIP-seq_promoter_K4me3_counts.txt")
Cardio_01_10155	GSM2550215	Cell growth	Human induced pluripotent stem cells (iPSCs) were maintained in mTeSR-1 medium (STEMCELL Technologies) on Matrigel-coated plates. Endothelial cells (ECs) were maintained on 0.1% gelatin-coated plates with EGM-2 medium (Lonza). Cardiac progenitor cells (CPCs) were cultured on 0.1% gelatin-coated dishes in M199 (Gibco)/EGM-2 (3:1) medium supplemented with 10% FBS, 10 ng/ml basic fibroblast growth f…
Cardio_01_10155	GSM2550215	Platform	GPL16791
Cardio_01_10155	GSM2550215	Series ID	GSE97033
Cardio_01_10155	GSM2550215	Tretment	Different human cell types: CiPSCs, EiPSCs, FiPSCs, CPCs, ECs, and FBs.
Cardio_01_10161	GSM2550257	Characteristic	c("cell type: Fibroblast cells (FBs)", "passage: P3-4", "chip antibody: Histone H3K4me3 antibody (pAb)", "chip antibody vendor: Active Motif", "chip antibody cat. #: 39159")
Cardio_01_10161	GSM2550257	Description	c("F2-FB-K4me3", "processed data file:", "ChIP-seq_enhancer_K4me3_vsd_exp.txt", "ChIP-seq_promoter_K4me3_counts.txt")
Cardio_01_10161	GSM2550257	Cell growth	Human induced pluripotent stem cells (iPSCs) were maintained in mTeSR-1 medium (STEMCELL Technologies) on Matrigel-coated plates. Endothelial cells (ECs) were maintained on 0.1% gelatin-coated plates with EGM-2 medium (Lonza). Cardiac progenitor cells (CPCs) were cultured on 0.1% gelatin-coated dishes in M199 (Gibco)/EGM-2 (3:1) medium supplemented with 10% FBS, 10 ng/ml basic fibroblast growth f…
Cardio_01_10161	GSM2550257	Platform	GPL16791
Cardio_01_10161	GSM2550257	Series ID	GSE97033
Cardio_01_10161	GSM2550257	Tretment	Different human cell types: CiPSCs, EiPSCs, FiPSCs, CPCs, ECs, and FBs.
Cardio_01_10118	GSM2550214	Characteristic	c("cell type: Fibroblast cells (FBs)", "passage: P3-4", "chip antibody: Anti-histone H3 (mono methyl K4) antibody", "chip antibody vendor: Abcam", "chip antibody cat. #: ab8895")
Cardio_01_10118	GSM2550214	Description	c("F1-FB-K4me1", "processed data file:", "ChIP-seq_enhancer_K4me1_vsd_exp.txt", "ChIP-seq_promoter_K4me1_counts.txt")
Cardio_01_10118	GSM2550214	Cell growth	Human induced pluripotent stem cells (iPSCs) were maintained in mTeSR-1 medium (STEMCELL Technologies) on Matrigel-coated plates. Endothelial cells (ECs) were maintained on 0.1% gelatin-coated plates with EGM-2 medium (Lonza). Cardiac progenitor cells (CPCs) were cultured on 0.1% gelatin-coated dishes in M199 (Gibco)/EGM-2 (3:1) medium supplemented with 10% FBS, 10 ng/ml basic fibroblast growth f…
Cardio_01_10118	GSM2550214	Platform	GPL16791
Cardio_01_10118	GSM2550214	Series ID	GSE97033
Cardio_01_10118	GSM2550214	Tretment	Different human cell types: CiPSCs, EiPSCs, FiPSCs, CPCs, ECs, and FBs.
Cardio_01_10124	GSM2550256	Characteristic	c("cell type: Fibroblast cells (FBs)", "passage: P3-4", "chip antibody: Anti-histone H3 (mono methyl K4) antibody", "chip antibody vendor: Abcam", "chip antibody cat. #: ab8895")
Cardio_01_10124	GSM2550256	Description	c("F2-FB-K4me1", "processed data file:", "ChIP-seq_enhancer_K4me1_vsd_exp.txt", "ChIP-seq_promoter_K4me1_counts.txt")
Cardio_01_10124	GSM2550256	Cell growth	Human induced pluripotent stem cells (iPSCs) were maintained in mTeSR-1 medium (STEMCELL Technologies) on Matrigel-coated plates. Endothelial cells (ECs) were maintained on 0.1% gelatin-coated plates with EGM-2 medium (Lonza). Cardiac progenitor cells (CPCs) were cultured on 0.1% gelatin-coated dishes in M199 (Gibco)/EGM-2 (3:1) medium supplemented with 10% FBS, 10 ng/ml basic fibroblast growth f…
Cardio_01_10124	GSM2550256	Platform	GPL16791
Cardio_01_10124	GSM2550256	Series ID	GSE97033
Cardio_01_10124	GSM2550256	Tretment	Different human cell types: CiPSCs, EiPSCs, FiPSCs, CPCs, ECs, and FBs.
Cardio_01_10069	GSM2066620	Characteristic	c("cell type: foreskin fibroblast", "treatment: control", "time: control", "chip antibody: H3K27me3 (Millipore, catalog# 17-622, lot# 2135434)")
Cardio_01_10069	GSM2066620	Cell growth	Cells were grown in standard fibroblast culture medium (HFFs), reprogramming medium (D6), and cardiac induction medium (D11) at 37°C.
Cardio_01_10069	GSM2066620	Platform	GPL16791
Cardio_01_10069	GSM2066620	Series ID	GSE78096
Cardio_01_10069	GSM2066620	Tretment	Cells were treated with reprogramming small molecules for 6 days (D6), and then treated with cardiac inductive molecules for another 5 days (D11).
Cardio_01_10085	GSM2550213	Characteristic	c("cell type: Fibroblast cells (FBs)", "passage: P3-4", "chip antibody: Histone H3K27me3 antibody (clone: 7B11)", "chip antibody vendor: Active Motif", "chip antibody cat. #: 39536")
Cardio_01_10085	GSM2550213	Description	c("F1-FB-K27me3", "processed data file:", "ChIP-seq_enhancer_K27me3_vsd_exp.txt", "ChIP-seq_promoter_K27me3_counts.txt")
Cardio_01_10085	GSM2550213	Cell growth	Human induced pluripotent stem cells (iPSCs) were maintained in mTeSR-1 medium (STEMCELL Technologies) on Matrigel-coated plates. Endothelial cells (ECs) were maintained on 0.1% gelatin-coated plates with EGM-2 medium (Lonza). Cardiac progenitor cells (CPCs) were cultured on 0.1% gelatin-coated dishes in M199 (Gibco)/EGM-2 (3:1) medium supplemented with 10% FBS, 10 ng/ml basic fibroblast growth f…
Cardio_01_10085	GSM2550213	Platform	GPL16791
Cardio_01_10085	GSM2550213	Series ID	GSE97033
Cardio_01_10085	GSM2550213	Tretment	Different human cell types: CiPSCs, EiPSCs, FiPSCs, CPCs, ECs, and FBs.
Cardio_01_10091	GSM2550255	Characteristic	c("cell type: Fibroblast cells (FBs)", "passage: P3-4", "chip antibody: Histone H3K27me3 antibody (clone: 7B11)", "chip antibody vendor: Active Motif", "chip antibody cat. #: 39536")
Cardio_01_10091	GSM2550255	Description	c("F2-FB-K27me3", "processed data file:", "ChIP-seq_enhancer_K27me3_vsd_exp.txt", "ChIP-seq_promoter_K27me3_counts.txt")
Cardio_01_10091	GSM2550255	Cell growth	Human induced pluripotent stem cells (iPSCs) were maintained in mTeSR-1 medium (STEMCELL Technologies) on Matrigel-coated plates. Endothelial cells (ECs) were maintained on 0.1% gelatin-coated plates with EGM-2 medium (Lonza). Cardiac progenitor cells (CPCs) were cultured on 0.1% gelatin-coated dishes in M199 (Gibco)/EGM-2 (3:1) medium supplemented with 10% FBS, 10 ng/ml basic fibroblast growth f…
Cardio_01_10091	GSM2550255	Platform	GPL16791
Cardio_01_10091	GSM2550255	Series ID	GSE97033
Cardio_01_10091	GSM2550255	Tretment	Different human cell types: CiPSCs, EiPSCs, FiPSCs, CPCs, ECs, and FBs.
Cardio_01_10040	GSM2066623	Characteristic	c("cell type: foreskin fibroblast", "treatment: control", "time: control", "chip antibody: H3K27ac (Millipore, catalog# 17-683, lot# 2510209)")
Cardio_01_10040	GSM2066623	Cell growth	Cells were grown in standard fibroblast culture medium (HFFs), reprogramming medium (D6), and cardiac induction medium (D11) at 37°C.
Cardio_01_10040	GSM2066623	Platform	GPL16791
Cardio_01_10040	GSM2066623	Series ID	GSE78096
Cardio_01_10040	GSM2066623	Tretment	Cells were treated with reprogramming small molecules for 6 days (D6), and then treated with cardiac inductive molecules for another 5 days (D11).
Cardio_01_10058	GSM2550212	Characteristic	c("cell type: Fibroblast cells (FBs)", "passage: P3-4", "chip antibody: Histone H3K27ac antibody (pAb)", "chip antibody vendor: Active Motif", "chip antibody cat. #: 39133")
Cardio_01_10058	GSM2550212	Description	c("F1-FB-K27ac", "processed data file:", "ChIP-seq_enhancer_K27ac_vsd_exp.txt", "ChIP-seq_promoter_K27ac_counts.txt")
Cardio_01_10058	GSM2550212	Cell growth	Human induced pluripotent stem cells (iPSCs) were maintained in mTeSR-1 medium (STEMCELL Technologies) on Matrigel-coated plates. Endothelial cells (ECs) were maintained on 0.1% gelatin-coated plates with EGM-2 medium (Lonza). Cardiac progenitor cells (CPCs) were cultured on 0.1% gelatin-coated dishes in M199 (Gibco)/EGM-2 (3:1) medium supplemented with 10% FBS, 10 ng/ml basic fibroblast growth f…
Cardio_01_10058	GSM2550212	Platform	GPL16791
Cardio_01_10058	GSM2550212	Series ID	GSE97033
Cardio_01_10058	GSM2550212	Tretment	Different human cell types: CiPSCs, EiPSCs, FiPSCs, CPCs, ECs, and FBs.
Cardio_01_10064	GSM2550254	Characteristic	c("cell type: Fibroblast cells (FBs)", "passage: P3-4", "chip antibody: Histone H3K27ac antibody (pAb)", "chip antibody vendor: Active Motif", "chip antibody cat. #: 39133")
Cardio_01_10064	GSM2550254	Description	c("F2-FB-K27ac", "processed data file:", "ChIP-seq_enhancer_K27ac_vsd_exp.txt", "ChIP-seq_promoter_K27ac_counts.txt")
Cardio_01_10064	GSM2550254	Cell growth	Human induced pluripotent stem cells (iPSCs) were maintained in mTeSR-1 medium (STEMCELL Technologies) on Matrigel-coated plates. Endothelial cells (ECs) were maintained on 0.1% gelatin-coated plates with EGM-2 medium (Lonza). Cardiac progenitor cells (CPCs) were cultured on 0.1% gelatin-coated dishes in M199 (Gibco)/EGM-2 (3:1) medium supplemented with 10% FBS, 10 ng/ml basic fibroblast growth f…
Cardio_01_10064	GSM2550254	Platform	GPL16791
Cardio_01_10064	GSM2550254	Series ID	GSE97033
Cardio_01_10064	GSM2550254	Tretment	Different human cell types: CiPSCs, EiPSCs, FiPSCs, CPCs, ECs, and FBs.
Cardio_02_10314	GSM2104362	Characteristic	c("strain: CD1", "genotype/variation: WT", "age: E12.5", "tissue: heart", "chip antibody: WC15 HIRA Ab")
Cardio_02_10314	GSM2104362	Cell growth	2 Wild type (CD1) plugged mice were culled on the same day and a total of 30 embryonic hearts were pooled
Cardio_02_10314	GSM2104362	Platform	GPL19057
Cardio_02_10314	GSM2104362	Series ID	GSE79826
Cardio_02_10314	GSM2104362	Tretment	30 E12.5 hearts were pooled (equivalent to 10 million cells for ESC experiments), washed in PBS and cross-linked for 45 min with 1.5mM of EGS (Sigma, E3257), followed by 15min of 1% formaldehyde (from a freshly made filtered stock at 18.5%) at 37°C. The reaction was quenched by the addition of 125mM of Glycine, left for 15min at RT. Hearts/cells were lysed in 50mM Hepes-KOH pH 7.5, 140mM NaCl, 1m…
Cardio_02_10229	GSM2346461	Characteristic	c("sample type: Primary tissue", "background strain: mixed background of C57BL/6 and 129S1", "tissue: Endothelial in Heart", "age: Adult (8 weeks)")
Cardio_02_10229	GSM2346461	Description	c("Flagbio_DNA", "input: Adult_Heart_p300_input")
Cardio_02_10229	GSM2346461	Cell growth	All animal procedures were approved by the Institutional Animal Care and Use Committee of Boston Children Hospital.
Cardio_02_10229	GSM2346461	Platform	GPL17021
Cardio_02_10229	GSM2346461	Series ID	GSE88789
Cardio_02_10229	GSM2346461	Tretment	Mouse tissues for ChIP were minced by homogenizer in PBS containing 1% formaldehyde, then incubated on a rotator for 15 min at room temperature before adding Glycine to quench the crosslinking reagents.
Cardio_02_10228	GSM2346462	Characteristic	c("sample type: Primary tissue", "background strain: mixed background of C57BL/6 and 129S1", "tissue: Endothelial in Heart", "age: Adult (8 weeks)")
Cardio_02_10228	GSM2346462	Description	c("Flagbio_DNA", "input: Adult_Heart_p300_input")
Cardio_02_10228	GSM2346462	Cell growth	All animal procedures were approved by the Institutional Animal Care and Use Committee of Boston Children Hospital.
Cardio_02_10228	GSM2346462	Platform	GPL17021
Cardio_02_10228	GSM2346462	Series ID	GSE88789
Cardio_02_10228	GSM2346462	Tretment	Mouse tissues for ChIP were minced by homogenizer in PBS containing 1% formaldehyde, then incubated on a rotator for 15 min at room temperature before adding Glycine to quench the crosslinking reagents.
Cardio_02_10227	GSM2346463	Characteristic	c("sample type: Primary tissue", "background strain: mixed background of C57BL/6 and 129S1", "tissue: Endothelial in Heart", "age: Adult (8 weeks)")
Cardio_02_10227	GSM2346463	Description	c("Flagbio_DNA", "input: Adult_Heart_p300_input")
Cardio_02_10227	GSM2346463	Cell growth	All animal procedures were approved by the Institutional Animal Care and Use Committee of Boston Children Hospital.
Cardio_02_10227	GSM2346463	Platform	GPL17021
Cardio_02_10227	GSM2346463	Series ID	GSE88789
Cardio_02_10227	GSM2346463	Tretment	Mouse tissues for ChIP were minced by homogenizer in PBS containing 1% formaldehyde, then incubated on a rotator for 15 min at room temperature before adding Glycine to quench the crosslinking reagents.
Cardio_01_10009	GSM2550202	Characteristic	c("cell type: Endothelial cells (ECs)", "passage: P3-4", "chip antibody: p300 antibody (C-20)", "chip antibody vendor: Santa Cruz Biotechnology", "chip antibody cat. #: sc-585")
Cardio_01_10009	GSM2550202	Description	c("F1-EC-p300", "processed data file:", "ChIP-seq_enhancer_p300_vsd_exp.txt", "ChIP-seq_promoter_p300_counts.txt")
Cardio_01_10009	GSM2550202	Cell growth	Human induced pluripotent stem cells (iPSCs) were maintained in mTeSR-1 medium (STEMCELL Technologies) on Matrigel-coated plates. Endothelial cells (ECs) were maintained on 0.1% gelatin-coated plates with EGM-2 medium (Lonza). Cardiac progenitor cells (CPCs) were cultured on 0.1% gelatin-coated dishes in M199 (Gibco)/EGM-2 (3:1) medium supplemented with 10% FBS, 10 ng/ml basic fibroblast growth f…
Cardio_01_10009	GSM2550202	Platform	GPL16791
Cardio_01_10009	GSM2550202	Series ID	GSE97033
Cardio_01_10009	GSM2550202	Tretment	Different human cell types: CiPSCs, EiPSCs, FiPSCs, CPCs, ECs, and FBs.
Cardio_01_10015	GSM2550239	Characteristic	c("cell type: Endothelial cells (ECs)", "passage: P3-4")
Cardio_01_10015	GSM2550239	Description	F2-EC-Input
Cardio_01_10015	GSM2550239	Cell growth	Human induced pluripotent stem cells (iPSCs) were maintained in mTeSR-1 medium (STEMCELL Technologies) on Matrigel-coated plates. Endothelial cells (ECs) were maintained on 0.1% gelatin-coated plates with EGM-2 medium (Lonza). Cardiac progenitor cells (CPCs) were cultured on 0.1% gelatin-coated dishes in M199 (Gibco)/EGM-2 (3:1) medium supplemented with 10% FBS, 10 ng/ml basic fibroblast growth f…
Cardio_01_10015	GSM2550239	Platform	GPL16791
Cardio_01_10015	GSM2550239	Series ID	GSE97033
Cardio_01_10015	GSM2550239	Tretment	Different human cell types: CiPSCs, EiPSCs, FiPSCs, CPCs, ECs, and FBs.
Cardio_01_10003	GSM2550244	Characteristic	c("cell type: Endothelial cells (ECs)", "passage: P3-4", "chip antibody: p300 antibody (C-20)", "chip antibody vendor: Santa Cruz Biotechnology", "chip antibody cat. #: sc-585")
Cardio_01_10003	GSM2550244	Description	c("F2-EC-p300", "processed data file:", "ChIP-seq_enhancer_p300_vsd_exp.txt", "ChIP-seq_promoter_p300_counts.txt")
Cardio_01_10003	GSM2550244	Cell growth	Human induced pluripotent stem cells (iPSCs) were maintained in mTeSR-1 medium (STEMCELL Technologies) on Matrigel-coated plates. Endothelial cells (ECs) were maintained on 0.1% gelatin-coated plates with EGM-2 medium (Lonza). Cardiac progenitor cells (CPCs) were cultured on 0.1% gelatin-coated dishes in M199 (Gibco)/EGM-2 (3:1) medium supplemented with 10% FBS, 10 ng/ml basic fibroblast growth f…
Cardio_01_10003	GSM2550244	Platform	GPL16791
Cardio_01_10003	GSM2550244	Series ID	GSE97033
Cardio_01_10003	GSM2550244	Tretment	Different human cell types: CiPSCs, EiPSCs, FiPSCs, CPCs, ECs, and FBs.
Cardio_01_10219	GSM2550203	Characteristic	c("cell type: Endothelial cells (ECs)", "passage: P3-4", "chip antibody: Anti-RNA Polymerase II antibody, CTD (clone 8WG16)", "chip antibody vendor: EMD Millipore", "chip antibody cat. #: 05-952")
Cardio_01_10219	GSM2550203	Description	c("F1-EC-Pol2", "processed data file:", "ChIP-seq_enhancer_Pol2_vsd_exp.txt", "ChIP-seq_promoter_Pol2_counts.txt")
Cardio_01_10219	GSM2550203	Cell growth	Human induced pluripotent stem cells (iPSCs) were maintained in mTeSR-1 medium (STEMCELL Technologies) on Matrigel-coated plates. Endothelial cells (ECs) were maintained on 0.1% gelatin-coated plates with EGM-2 medium (Lonza). Cardiac progenitor cells (CPCs) were cultured on 0.1% gelatin-coated dishes in M199 (Gibco)/EGM-2 (3:1) medium supplemented with 10% FBS, 10 ng/ml basic fibroblast growth f…
Cardio_01_10219	GSM2550203	Platform	GPL16791
Cardio_01_10219	GSM2550203	Series ID	GSE97033
Cardio_01_10219	GSM2550203	Tretment	Different human cell types: CiPSCs, EiPSCs, FiPSCs, CPCs, ECs, and FBs.
Cardio_01_10225	GSM2550245	Characteristic	c("cell type: Endothelial cells (ECs)", "passage: P3-4", "chip antibody: Anti-RNA Polymerase II antibody, CTD (clone 8WG16)", "chip antibody vendor: EMD Millipore", "chip antibody cat. #: 05-952")
Cardio_01_10225	GSM2550245	Description	c("F2-EC-Pol2", "processed data file:", "ChIP-seq_enhancer_Pol2_vsd_exp.txt", "ChIP-seq_promoter_Pol2_counts.txt")
Cardio_01_10225	GSM2550245	Cell growth	Human induced pluripotent stem cells (iPSCs) were maintained in mTeSR-1 medium (STEMCELL Technologies) on Matrigel-coated plates. Endothelial cells (ECs) were maintained on 0.1% gelatin-coated plates with EGM-2 medium (Lonza). Cardiac progenitor cells (CPCs) were cultured on 0.1% gelatin-coated dishes in M199 (Gibco)/EGM-2 (3:1) medium supplemented with 10% FBS, 10 ng/ml basic fibroblast growth f…
Cardio_01_10225	GSM2550245	Platform	GPL16791
Cardio_01_10225	GSM2550245	Series ID	GSE97033
Cardio_01_10225	GSM2550245	Tretment	Different human cell types: CiPSCs, EiPSCs, FiPSCs, CPCs, ECs, and FBs.
Cardio_01_10153	GSM2550201	Characteristic	c("cell type: Endothelial cells (ECs)", "passage: P3-4", "chip antibody: Histone H3K4me3 antibody (pAb)", "chip antibody vendor: Active Motif", "chip antibody cat. #: 39159")
Cardio_01_10153	GSM2550201	Description	c("F1-EC-K4me3", "processed data file:", "ChIP-seq_enhancer_K4me3_vsd_exp.txt", "ChIP-seq_promoter_K4me3_counts.txt")
Cardio_01_10153	GSM2550201	Cell growth	Human induced pluripotent stem cells (iPSCs) were maintained in mTeSR-1 medium (STEMCELL Technologies) on Matrigel-coated plates. Endothelial cells (ECs) were maintained on 0.1% gelatin-coated plates with EGM-2 medium (Lonza). Cardiac progenitor cells (CPCs) were cultured on 0.1% gelatin-coated dishes in M199 (Gibco)/EGM-2 (3:1) medium supplemented with 10% FBS, 10 ng/ml basic fibroblast growth f…
Cardio_01_10153	GSM2550201	Platform	GPL16791
Cardio_01_10153	GSM2550201	Series ID	GSE97033
Cardio_01_10153	GSM2550201	Tretment	Different human cell types: CiPSCs, EiPSCs, FiPSCs, CPCs, ECs, and FBs.
Cardio_01_10159	GSM2550243	Characteristic	c("cell type: Endothelial cells (ECs)", "passage: P3-4", "chip antibody: Histone H3K4me3 antibody (pAb)", "chip antibody vendor: Active Motif", "chip antibody cat. #: 39159")
Cardio_01_10159	GSM2550243	Description	c("F2-EC-K4me3", "processed data file:", "ChIP-seq_enhancer_K4me3_vsd_exp.txt", "ChIP-seq_promoter_K4me3_counts.txt")
Cardio_01_10159	GSM2550243	Cell growth	Human induced pluripotent stem cells (iPSCs) were maintained in mTeSR-1 medium (STEMCELL Technologies) on Matrigel-coated plates. Endothelial cells (ECs) were maintained on 0.1% gelatin-coated plates with EGM-2 medium (Lonza). Cardiac progenitor cells (CPCs) were cultured on 0.1% gelatin-coated dishes in M199 (Gibco)/EGM-2 (3:1) medium supplemented with 10% FBS, 10 ng/ml basic fibroblast growth f…
Cardio_01_10159	GSM2550243	Platform	GPL16791
Cardio_01_10159	GSM2550243	Series ID	GSE97033
Cardio_01_10159	GSM2550243	Tretment	Different human cell types: CiPSCs, EiPSCs, FiPSCs, CPCs, ECs, and FBs.
Cardio_01_10116	GSM2550200	Characteristic	c("cell type: Endothelial cells (ECs)", "passage: P3-4", "chip antibody: Anti-histone H3 (mono methyl K4) antibody", "chip antibody vendor: Abcam", "chip antibody cat. #: ab8895")
Cardio_01_10116	GSM2550200	Description	c("F1-EC-K4me1", "processed data file:", "ChIP-seq_enhancer_K4me1_vsd_exp.txt", "ChIP-seq_promoter_K4me1_counts.txt")
Cardio_01_10116	GSM2550200	Cell growth	Human induced pluripotent stem cells (iPSCs) were maintained in mTeSR-1 medium (STEMCELL Technologies) on Matrigel-coated plates. Endothelial cells (ECs) were maintained on 0.1% gelatin-coated plates with EGM-2 medium (Lonza). Cardiac progenitor cells (CPCs) were cultured on 0.1% gelatin-coated dishes in M199 (Gibco)/EGM-2 (3:1) medium supplemented with 10% FBS, 10 ng/ml basic fibroblast growth f…
Cardio_01_10116	GSM2550200	Platform	GPL16791
Cardio_01_10116	GSM2550200	Series ID	GSE97033
Cardio_01_10116	GSM2550200	Tretment	Different human cell types: CiPSCs, EiPSCs, FiPSCs, CPCs, ECs, and FBs.
Cardio_01_10122	GSM2550242	Characteristic	c("cell type: Endothelial cells (ECs)", "passage: P3-4", "chip antibody: Anti-histone H3 (mono methyl K4) antibody", "chip antibody vendor: Abcam", "chip antibody cat. #: ab8895")
Cardio_01_10122	GSM2550242	Description	c("F2-EC-K4me1", "processed data file:", "ChIP-seq_enhancer_K4me1_vsd_exp.txt", "ChIP-seq_promoter_K4me1_counts.txt")
Cardio_01_10122	GSM2550242	Cell growth	Human induced pluripotent stem cells (iPSCs) were maintained in mTeSR-1 medium (STEMCELL Technologies) on Matrigel-coated plates. Endothelial cells (ECs) were maintained on 0.1% gelatin-coated plates with EGM-2 medium (Lonza). Cardiac progenitor cells (CPCs) were cultured on 0.1% gelatin-coated dishes in M199 (Gibco)/EGM-2 (3:1) medium supplemented with 10% FBS, 10 ng/ml basic fibroblast growth f…
Cardio_01_10122	GSM2550242	Platform	GPL16791
Cardio_01_10122	GSM2550242	Series ID	GSE97033
Cardio_01_10122	GSM2550242	Tretment	Different human cell types: CiPSCs, EiPSCs, FiPSCs, CPCs, ECs, and FBs.
Cardio_01_10083	GSM2550199	Characteristic	c("cell type: Endothelial cells (ECs)", "passage: P3-4", "chip antibody: Histone H3K27me3 antibody (clone: 7B11)", "chip antibody vendor: Active Motif", "chip antibody cat. #: 39536")
Cardio_01_10083	GSM2550199	Description	c("F1-EC-K27me3", "processed data file:", "ChIP-seq_enhancer_K27me3_vsd_exp.txt", "ChIP-seq_promoter_K27me3_counts.txt")
Cardio_01_10083	GSM2550199	Cell growth	Human induced pluripotent stem cells (iPSCs) were maintained in mTeSR-1 medium (STEMCELL Technologies) on Matrigel-coated plates. Endothelial cells (ECs) were maintained on 0.1% gelatin-coated plates with EGM-2 medium (Lonza). Cardiac progenitor cells (CPCs) were cultured on 0.1% gelatin-coated dishes in M199 (Gibco)/EGM-2 (3:1) medium supplemented with 10% FBS, 10 ng/ml basic fibroblast growth f…
Cardio_01_10083	GSM2550199	Platform	GPL16791
Cardio_01_10083	GSM2550199	Series ID	GSE97033
Cardio_01_10083	GSM2550199	Tretment	Different human cell types: CiPSCs, EiPSCs, FiPSCs, CPCs, ECs, and FBs.
Cardio_01_10089	GSM2550241	Characteristic	c("cell type: Endothelial cells (ECs)", "passage: P3-4", "chip antibody: Histone H3K27me3 antibody (clone: 7B11)", "chip antibody vendor: Active Motif", "chip antibody cat. #: 39536")
Cardio_01_10089	GSM2550241	Description	c("F2-EC-K27me3", "processed data file:", "ChIP-seq_enhancer_K27me3_vsd_exp.txt", "ChIP-seq_promoter_K27me3_counts.txt")
Cardio_01_10089	GSM2550241	Cell growth	Human induced pluripotent stem cells (iPSCs) were maintained in mTeSR-1 medium (STEMCELL Technologies) on Matrigel-coated plates. Endothelial cells (ECs) were maintained on 0.1% gelatin-coated plates with EGM-2 medium (Lonza). Cardiac progenitor cells (CPCs) were cultured on 0.1% gelatin-coated dishes in M199 (Gibco)/EGM-2 (3:1) medium supplemented with 10% FBS, 10 ng/ml basic fibroblast growth f…
Cardio_01_10089	GSM2550241	Platform	GPL16791
Cardio_01_10089	GSM2550241	Series ID	GSE97033
Cardio_01_10089	GSM2550241	Tretment	Different human cell types: CiPSCs, EiPSCs, FiPSCs, CPCs, ECs, and FBs.
Cardio_01_10056	GSM2550198	Characteristic	c("cell type: Endothelial cells (ECs)", "passage: P3-4", "chip antibody: Histone H3K27ac antibody (pAb)", "chip antibody vendor: Active Motif", "chip antibody cat. #: 39133")
Cardio_01_10056	GSM2550198	Description	c("F1-EC-K27ac", "processed data file:", "ChIP-seq_enhancer_K27ac_vsd_exp.txt", "ChIP-seq_promoter_K27ac_counts.txt")
Cardio_01_10056	GSM2550198	Cell growth	Human induced pluripotent stem cells (iPSCs) were maintained in mTeSR-1 medium (STEMCELL Technologies) on Matrigel-coated plates. Endothelial cells (ECs) were maintained on 0.1% gelatin-coated plates with EGM-2 medium (Lonza). Cardiac progenitor cells (CPCs) were cultured on 0.1% gelatin-coated dishes in M199 (Gibco)/EGM-2 (3:1) medium supplemented with 10% FBS, 10 ng/ml basic fibroblast growth f…
Cardio_01_10056	GSM2550198	Platform	GPL16791
Cardio_01_10056	GSM2550198	Series ID	GSE97033
Cardio_01_10056	GSM2550198	Tretment	Different human cell types: CiPSCs, EiPSCs, FiPSCs, CPCs, ECs, and FBs.
Cardio_01_10062	GSM2550240	Characteristic	c("cell type: Endothelial cells (ECs)", "passage: P3-4", "chip antibody: Histone H3K27ac antibody (pAb)", "chip antibody vendor: Active Motif", "chip antibody cat. #: 39133")
Cardio_01_10062	GSM2550240	Description	c("F2-EC-K27ac", "processed data file:", "ChIP-seq_enhancer_K27ac_vsd_exp.txt", "ChIP-seq_promoter_K27ac_counts.txt")
Cardio_01_10062	GSM2550240	Cell growth	Human induced pluripotent stem cells (iPSCs) were maintained in mTeSR-1 medium (STEMCELL Technologies) on Matrigel-coated plates. Endothelial cells (ECs) were maintained on 0.1% gelatin-coated plates with EGM-2 medium (Lonza). Cardiac progenitor cells (CPCs) were cultured on 0.1% gelatin-coated dishes in M199 (Gibco)/EGM-2 (3:1) medium supplemented with 10% FBS, 10 ng/ml basic fibroblast growth f…
Cardio_01_10062	GSM2550240	Platform	GPL16791
Cardio_01_10062	GSM2550240	Series ID	GSE97033
Cardio_01_10062	GSM2550240	Tretment	Different human cell types: CiPSCs, EiPSCs, FiPSCs, CPCs, ECs, and FBs.
Cardio_02_10173	GSM1657387	Characteristic	c("cell line: E14Tg2A", "cell type: Embryonic stem cells (ESCs)", "chip antibody: Mel18 (Santa Cruz, catalog: H-115-X, lot: D0903)")
Cardio_02_10173	GSM1657387	Description	chromatin IP against Mel18
Cardio_02_10173	GSM1657387	Cell growth	E14Tg2A cells were cultured as previously described (Morey et al., 2012) in 2i media supplemented with LIF produced in house) as previously described (Ying et al., 2003) for at least two weeks (8 passages). We took advantage of a recently reported protocol for differentiating ESC into a highly homogenous population of beating cardiomyocytes (CM) (Kattman et al., 2011). Interestingly, this protoco…
Cardio_02_10173	GSM1657387	Platform	GPL13112
Cardio_02_10173	GSM1657387	Series ID	GSE67868
Cardio_02_10173	GSM1657387	Tretment	In our hands, generation of highly enriched population of MES cells was strongly influenced both by the dose and the batch of BMP4. We performed full cardiomyocyte differentiation experiments using 32 different amounts of BMP4 from 0.1 to 0.8 ng/ml with every purchased BMP4. Typically, we obtained the best differentiation results with 0.1鈥<U+393C><U+3E33>0.3 ng/ml of BMP4. We also noticed that th…
Cardio_02_10179	GSM1163123	Characteristic	c("strain: 129/Ola", "time point: Differentiation Day 0", "cell type: embryonic stem cells (ESC)", "antibody: RNA Polymerase II (phospho S5) (Abcam ab5131)")
Cardio_02_10179	GSM1163123	Cell growth	Embryonic stem cells were differentiated as EBs for two days in serum-free media (3 parts IMDM (Cellgro #15-016-CV): 1 part Ham F12 (Cellgro #10-080-CV), 0.05% BSA, 2 mM GlutaMax (GIBCO), B27 supplement (GIBCO #12587010), N2 supplement (GIBCO #17502048)) supplemented with 50 mg/ml ascorbic acid and 4.5 3 10^4 M monothioglycerol. Embryoid bodies were dissociated and reaggregated for 40 hr in the p…
Cardio_02_10179	GSM1163123	Platform	GPL13112
Cardio_02_10179	GSM1163123	Series ID	c("GSE47949", "GSE47950")
Cardio_02_10125	GSM1163115	Characteristic	c("strain: 129/Ola", "time point: Differentiation Day 0", "cell type: embryonic stem cells (ESC)", "antibody: H3K4me3 (Millipore 07-473)")
Cardio_02_10125	GSM1163115	Cell growth	Embryonic stem cells were differentiated as EBs for two days in serum-free media (3 parts IMDM (Cellgro #15-016-CV): 1 part Ham F12 (Cellgro #10-080-CV), 0.05% BSA, 2 mM GlutaMax (GIBCO), B27 supplement (GIBCO #12587010), N2 supplement (GIBCO #17502048)) supplemented with 50 mg/ml ascorbic acid and 4.5 3 10^4 M monothioglycerol. Embryoid bodies were dissociated and reaggregated for 40 hr in the p…
Cardio_02_10125	GSM1163115	Platform	GPL13112
Cardio_02_10125	GSM1163115	Series ID	c("GSE47949", "GSE47950")
Cardio_02_10126	GSM1163116	Characteristic	c("strain: 129/Ola", "time point: Differentiation Day 0", "cell type: embryonic stem cells (ESC)", "antibody: H3K4me3 (Millipore 07-473)")
Cardio_02_10126	GSM1163116	Cell growth	Embryonic stem cells were differentiated as EBs for two days in serum-free media (3 parts IMDM (Cellgro #15-016-CV): 1 part Ham F12 (Cellgro #10-080-CV), 0.05% BSA, 2 mM GlutaMax (GIBCO), B27 supplement (GIBCO #12587010), N2 supplement (GIBCO #17502048)) supplemented with 50 mg/ml ascorbic acid and 4.5 3 10^4 M monothioglycerol. Embryoid bodies were dissociated and reaggregated for 40 hr in the p…
Cardio_02_10126	GSM1163116	Platform	GPL13112
Cardio_02_10126	GSM1163116	Series ID	c("GSE47949", "GSE47950")
Cardio_02_10102	GSM1163084	Characteristic	c("strain: 129/Ola", "time point: Differentiation Day 0", "cell type: embryonic stem cells (ESC)", "antibody: H3K4me1 (Abcam ab8895)")
Cardio_02_10102	GSM1163084	Cell growth	Embryonic stem cells were differentiated as EBs for two days in serum-free media (3 parts IMDM (Cellgro #15-016-CV): 1 part Ham F12 (Cellgro #10-080-CV), 0.05% BSA, 2 mM GlutaMax (GIBCO), B27 supplement (GIBCO #12587010), N2 supplement (GIBCO #17502048)) supplemented with 50 mg/ml ascorbic acid and 4.5 3 10^4 M monothioglycerol. Embryoid bodies were dissociated and reaggregated for 40 hr in the p…
Cardio_02_10102	GSM1163084	Platform	GPL13112
Cardio_02_10102	GSM1163084	Series ID	c("GSE47949", "GSE47950")
Cardio_02_10103	GSM1163085	Characteristic	c("strain: 129/Ola", "time point: Differentiation Day 0", "cell type: embryonic stem cells (ESC)", "antibody: H3K4me1 (Abcam ab8895)")
Cardio_02_10103	GSM1163085	Cell growth	Embryonic stem cells were differentiated as EBs for two days in serum-free media (3 parts IMDM (Cellgro #15-016-CV): 1 part Ham F12 (Cellgro #10-080-CV), 0.05% BSA, 2 mM GlutaMax (GIBCO), B27 supplement (GIBCO #12587010), N2 supplement (GIBCO #17502048)) supplemented with 50 mg/ml ascorbic acid and 4.5 3 10^4 M monothioglycerol. Embryoid bodies were dissociated and reaggregated for 40 hr in the p…
Cardio_02_10103	GSM1163085	Platform	GPL13112
Cardio_02_10103	GSM1163085	Series ID	c("GSE47949", "GSE47950")
Cardio_02_10104	GSM1163086	Characteristic	c("strain: 129/Ola", "time point: Differentiation Day 0", "cell type: embryonic stem cells (ESC)", "antibody: H3K4me1 (Abcam ab8895)")
Cardio_02_10104	GSM1163086	Cell growth	Embryonic stem cells were differentiated as EBs for two days in serum-free media (3 parts IMDM (Cellgro #15-016-CV): 1 part Ham F12 (Cellgro #10-080-CV), 0.05% BSA, 2 mM GlutaMax (GIBCO), B27 supplement (GIBCO #12587010), N2 supplement (GIBCO #17502048)) supplemented with 50 mg/ml ascorbic acid and 4.5 3 10^4 M monothioglycerol. Embryoid bodies were dissociated and reaggregated for 40 hr in the p…
Cardio_02_10104	GSM1163086	Platform	GPL13112
Cardio_02_10104	GSM1163086	Series ID	c("GSE47949", "GSE47950")
Cardio_02_10075	GSM1163104	Characteristic	c("strain: 129/Ola", "time point: Differentiation Day 0", "cell type: embryonic stem cells (ESC)", "antibody: H3K27me3 (Millipore 07-449)")
Cardio_02_10075	GSM1163104	Cell growth	Embryonic stem cells were differentiated as EBs for two days in serum-free media (3 parts IMDM (Cellgro #15-016-CV): 1 part Ham F12 (Cellgro #10-080-CV), 0.05% BSA, 2 mM GlutaMax (GIBCO), B27 supplement (GIBCO #12587010), N2 supplement (GIBCO #17502048)) supplemented with 50 mg/ml ascorbic acid and 4.5 3 10^4 M monothioglycerol. Embryoid bodies were dissociated and reaggregated for 40 hr in the p…
Cardio_02_10075	GSM1163104	Platform	GPL13112
Cardio_02_10075	GSM1163104	Series ID	c("GSE47949", "GSE47950")
Cardio_02_10076	GSM1163105	Characteristic	c("strain: 129/Ola", "time point: Differentiation Day 0", "cell type: embryonic stem cells (ESC)", "antibody: H3K27me3 (Millipore 07-449)")
Cardio_02_10076	GSM1163105	Cell growth	Embryonic stem cells were differentiated as EBs for two days in serum-free media (3 parts IMDM (Cellgro #15-016-CV): 1 part Ham F12 (Cellgro #10-080-CV), 0.05% BSA, 2 mM GlutaMax (GIBCO), B27 supplement (GIBCO #12587010), N2 supplement (GIBCO #17502048)) supplemented with 50 mg/ml ascorbic acid and 4.5 3 10^4 M monothioglycerol. Embryoid bodies were dissociated and reaggregated for 40 hr in the p…
Cardio_02_10076	GSM1163105	Platform	GPL13112
Cardio_02_10076	GSM1163105	Series ID	c("GSE47949", "GSE47950")
Cardio_02_10039	GSM1163096	Characteristic	c("strain: 129/Ola", "time point: Differentiation Day 0", "cell type: embryonic stem cells (ESC)", "antibody: H3K27ac (Abcam ab4729)")
Cardio_02_10039	GSM1163096	Cell growth	Embryonic stem cells were differentiated as EBs for two days in serum-free media (3 parts IMDM (Cellgro #15-016-CV): 1 part Ham F12 (Cellgro #10-080-CV), 0.05% BSA, 2 mM GlutaMax (GIBCO), B27 supplement (GIBCO #12587010), N2 supplement (GIBCO #17502048)) supplemented with 50 mg/ml ascorbic acid and 4.5 3 10^4 M monothioglycerol. Embryoid bodies were dissociated and reaggregated for 40 hr in the p…
Cardio_02_10039	GSM1163096	Platform	GPL13112
Cardio_02_10039	GSM1163096	Series ID	c("GSE47949", "GSE47950")
Cardio_02_10040	GSM1163097	Characteristic	c("strain: 129/Ola", "time point: Differentiation Day 0", "cell type: embryonic stem cells (ESC)", "antibody: H3K27ac (Abcam ab4729)")
Cardio_02_10040	GSM1163097	Cell growth	Embryonic stem cells were differentiated as EBs for two days in serum-free media (3 parts IMDM (Cellgro #15-016-CV): 1 part Ham F12 (Cellgro #10-080-CV), 0.05% BSA, 2 mM GlutaMax (GIBCO), B27 supplement (GIBCO #12587010), N2 supplement (GIBCO #17502048)) supplemented with 50 mg/ml ascorbic acid and 4.5 3 10^4 M monothioglycerol. Embryoid bodies were dissociated and reaggregated for 40 hr in the p…
Cardio_02_10040	GSM1163097	Platform	GPL13112
Cardio_02_10040	GSM1163097	Series ID	c("GSE47949", "GSE47950")
Cardio_02_10045	GSM1163102	Characteristic	c("strain: 129/Ola", "time point: Differentiation Day 10", "cell type: embryonic stem cells (ESC)", "antibody: H3K27ac (Abcam ab4729)")
Cardio_02_10045	GSM1163102	Cell growth	Embryonic stem cells were differentiated as EBs for two days in serum-free media (3 parts IMDM (Cellgro #15-016-CV): 1 part Ham F12 (Cellgro #10-080-CV), 0.05% BSA, 2 mM GlutaMax (GIBCO), B27 supplement (GIBCO #12587010), N2 supplement (GIBCO #17502048)) supplemented with 50 mg/ml ascorbic acid and 4.5 3 10^4 M monothioglycerol. Embryoid bodies were dissociated and reaggregated for 40 hr in the p…
Cardio_02_10045	GSM1163102	Platform	GPL13112
Cardio_02_10045	GSM1163102	Series ID	c("GSE47949", "GSE47950")
Cardio_02_10046	GSM1163103	Characteristic	c("strain: 129/Ola", "time point: Differentiation Day 10", "cell type: embryonic stem cells (ESC)", "antibody: H3K27ac (Abcam ab4729)")
Cardio_02_10046	GSM1163103	Cell growth	Embryonic stem cells were differentiated as EBs for two days in serum-free media (3 parts IMDM (Cellgro #15-016-CV): 1 part Ham F12 (Cellgro #10-080-CV), 0.05% BSA, 2 mM GlutaMax (GIBCO), B27 supplement (GIBCO #12587010), N2 supplement (GIBCO #17502048)) supplemented with 50 mg/ml ascorbic acid and 4.5 3 10^4 M monothioglycerol. Embryoid bodies were dissociated and reaggregated for 40 hr in the p…
Cardio_02_10046	GSM1163103	Platform	GPL13112
Cardio_02_10046	GSM1163103	Series ID	c("GSE47949", "GSE47950")
Cardio_02_10018	GSM1090107	Characteristic	c("strain background: C56B/6 and CD-1 mixed", "cell type: Second Heart Field (SHF) cells disected from Mouse Embryos", "tissue: E9.5 embryos", "chip antibody: Monoclonal ANTI-FLAG M2 antibody", "chip antibody vendor: Sigma", "chip antibody cat. #: F3165", "chip antibody lot #: 080M6034")
Cardio_02_10018	GSM1090107	Description	2011-947
Cardio_02_10018	GSM1090107	Cell growth	Mef2c-AHF-Cre transgenic mice and homozygous Rosa26Gli3TFlag mice (http://jaxmice.jax.org/strain/013124.html) were crossed and dissected at E10.5. SHF tissue was isolated from these animals individually, and litters were pooled in groups of approximately 50 embryos.
Cardio_02_10018	GSM1090107	Platform	GPL11002
Cardio_02_10018	GSM1090107	Series ID	c("GSE44755", "GSE44756")
Cardio_02_10019	GSM1891956	Characteristic	c("developmental stage: E10.5", "strain: Hand2 3xFlag mice (Osterwalder et al., Dev Cell, 2014)", "chip antibody: mouse monoclonal anti-FLAG , M2 (Sigma, Cat.-No.: F1804)")
Cardio_02_10019	GSM1891956	Cell growth	Dissected cardiac embryonic tissues
Cardio_02_10019	GSM1891956	Platform	GPL13112
Cardio_02_10019	GSM1891956	Series ID	GSE73368
Cardio_02_10019	GSM1891956	Tretment	No treatment
Cardio_02_10222	GSM851286	Characteristic	c("strain: C57Bl/6", "antibody: Kim et al., 2007")
Cardio_02_10222	GSM851286	Description	CTCF IP
Cardio_02_10222	GSM851286	Cell growth	Cells were derived from E14.5 C57Bl/6 mouse embryos
Cardio_02_10222	GSM851286	Platform	GPL13112
Cardio_02_10222	GSM851286	Series ID	c("GSE29184", "GSE29218")
Cardio_02_10222	GSM851286	Tretment	None
Cardio_02_10210	GSM1214275	Characteristic	c("chip antibody: Twist1 (Sigma, T6451, 5 渭g)", "cell type: E12.5 endocardial cushion cells", "strain: FVB/N")
Cardio_02_10210	GSM1214275	Cell growth	PNST cells were grown in DMEM with 10%FBS and harvested for ChIP at 80% confluency.
Cardio_02_10210	GSM1214275	Platform	GPL13112
Cardio_02_10210	GSM1214275	Series ID	GSE50111
Cardio_02_10315	GSM1642996	Characteristic	c("tissue: embryonic heart", "antibody: Flag, Sigma M2")
Cardio_02_10315	GSM1642996	Cell growth	E9.5 embryonic hearts were harvested
Cardio_02_10315	GSM1642996	Platform	GPL13112
Cardio_02_10315	GSM1642996	Series ID	c("GSE67251", "GSE67254")
[truncated: 1,183 more rows]

## Sheet: ENCODE metadata
ID	Species	Cis_type	Factor	Type	Tissue.Cell	Cell	Source	Dataset	File.accession	Experiment.accession	Assay	Donor.s.	Biosample.term.id	Biosample.treatments
Cardio_02_10335	Mus musculus	ChIP-seq	Ctcf	TF	Tissue	Postnatal Heart	ENCODE	ENCFF409RRE	ENCFF409RRE	ENCSR491NUM	TF ChIP-seq	/mouse-donors/ENCDO956IXV/	UBERON:0000948	None
Cardio_02_10415	Mus musculus	DNase-seq	DNase-seq	Open chromatin	Tissue	Postnatal Heart	ENCODE	ENCFF007QBZ	ENCFF007QBZ	ENCSR005WPU	DNase-seq	/mouse-donors/ENCDO956IXV/	UBERON:0000948	None
Cardio_02_10417	Mus musculus	DNase-seq	DNase-seq	Open chromatin	Tissue	Postnatal Heart	ENCODE	ENCFF373NWG	ENCFF373NWG	ENCSR005WPU	DNase-seq	/mouse-donors/ENCDO956IXV/	UBERON:0000948	None
Cardio_02_10418	Mus musculus	DNase-seq	DNase-seq	Open chromatin	Tissue	Postnatal Heart	ENCODE	ENCFF478XGD	ENCFF478XGD	ENCSR005WPU	DNase-seq	/mouse-donors/ENCDO956IXV/	UBERON:0000948	None
Cardio_02_10422	Mus musculus	DNase-seq	DNase-seq	Open chromatin	Tissue	Postnatal Heart	ENCODE	ENCFF676EBN	ENCFF676EBN	ENCSR005WPU	DNase-seq	/mouse-donors/ENCDO956IXV/	UBERON:0000948	None
Cardio_02_10423	Mus musculus	DNase-seq	DNase-seq	Open chromatin	Tissue	Postnatal Heart	ENCODE	ENCFF676VPS	ENCFF676VPS	ENCSR005WPU	DNase-seq	/mouse-donors/ENCDO956IXV/	UBERON:0000948	None
Cardio_02_10424	Mus musculus	DNase-seq	DNase-seq	Open chromatin	Tissue	Postnatal Heart	ENCODE	ENCFF944PNF	ENCFF944PNF	ENCSR005WPU	DNase-seq	/mouse-donors/ENCDO956IXV/	UBERON:0000948	None
Cardio_02_10403	Mus musculus	ChIP-seq	H3K9me3	Histone	Tissue	Postnatal Heart	ENCODE	ENCFF213FQB	ENCFF213FQB	ENCSR965JWF	Histone ChIP-seq	/mouse-donors/ENCDO469XMJ/	UBERON:0000948	None
Cardio_02_10410	Mus musculus	ChIP-seq	H3K9me3	Histone	Tissue	Postnatal Heart	ENCODE	ENCFF940DTJ	ENCFF940DTJ	ENCSR965JWF	Histone ChIP-seq	/mouse-donors/ENCDO469XMJ/	UBERON:0000948	None
Cardio_02_10399	Mus musculus	ChIP-seq	H3K9ac	Histone	Tissue	Postnatal Heart	ENCODE	ENCFF435ZTR	ENCFF435ZTR	ENCSR519DNE	Histone ChIP-seq	/mouse-donors/ENCDO469XMJ/	UBERON:0000948	None
Cardio_02_10388	Mus musculus	ChIP-seq	H3K4me3	Histone	Tissue	Postnatal Heart	ENCODE	ENCFF151NZB	ENCFF151NZB	ENCSR875ZAO	Histone ChIP-seq	/mouse-donors/ENCDO469XMJ/	UBERON:0000948	None
Cardio_02_10378	Mus musculus	ChIP-seq	H3K4me2	Histone	Tissue	Postnatal Heart	ENCODE	ENCFF149ASB	ENCFF149ASB	ENCSR373OCX	Histone ChIP-seq	/mouse-donors/ENCDO469XMJ/	UBERON:0000948	None
Cardio_02_10369	Mus musculus	ChIP-seq	H3K4me1	Histone	Tissue	Postnatal Heart	ENCODE	ENCFF474AUY	ENCFF474AUY	ENCSR488OCA	Histone ChIP-seq	/mouse-donors/ENCDO469XMJ/	UBERON:0000948	None
Cardio_02_10358	Mus musculus	ChIP-seq	H3K36me3	Histone	Tissue	Postnatal Heart	ENCODE	ENCFF048QUK	ENCFF048QUK	ENCSR235JCY	Histone ChIP-seq	/mouse-donors/ENCDO469XMJ/	UBERON:0000948	None
Cardio_02_10350	Mus musculus	ChIP-seq	H3K27me3	Histone	Tissue	Postnatal Heart	ENCODE	ENCFF247CGE	ENCFF247CGE	ENCSR790LOX	Histone ChIP-seq	/mouse-donors/ENCDO469XMJ/	UBERON:0000948	None
Cardio_02_10343	Mus musculus	ChIP-seq	H3K27ac	Histone	Tissue	Postnatal Heart	ENCODE	ENCFF463XJT	ENCFF463XJT	ENCSR675HDX	Histone ChIP-seq	/mouse-donors/ENCDO469XMJ/	UBERON:0000948	None
Cardio_01_10285	Homo sapiens	ChIP-seq	CTCF	TF	Primary cell	Myocardial fibroblast	ENCODE	ENCFF002DCQ	ENCFF002DCQ	ENCSR000DTF	TF ChIP-seq	/human-donors/ENCDO230AAA/	CL:0002548	None
Cardio_01_10348	Homo sapiens	DNase-seq	DNase-seq	Open chromatin	Primary cell	Myocardial fibroblast	ENCODE	ENCFF001SQP	ENCFF001SQP	ENCSR000ENH	DNase-seq	/human-donors/ENCDO095AAA/	CL:0002548	None
Cardio_01_10349	Homo sapiens	DNase-seq	DNase-seq	Open chromatin	Primary cell	Myocardial fibroblast	ENCODE	ENCFF001SQQ	ENCFF001SQQ	ENCSR000ENI	DNase-seq	/human-donors/ENCDO230AAA/	CL:0002548	None
Cardio_01_10352	Homo sapiens	DNase-seq	DNase-seq	Open chromatin	Primary cell	Myocardial fibroblast	ENCODE	ENCFF001VZM	ENCFF001VZM	ENCSR000ENH	DNase-seq	/human-donors/ENCDO095AAA/	CL:0002548	None
Cardio_01_10353	Homo sapiens	DNase-seq	DNase-seq	Open chromatin	Primary cell	Myocardial fibroblast	ENCODE	ENCFF001VZO	ENCFF001VZO	ENCSR000ENI	DNase-seq	/human-donors/ENCDO230AAA/	CL:0002548	None
Cardio_01_10355	Homo sapiens	DNase-seq	DNase-seq	Open chromatin	Primary cell	Myocardial fibroblast	ENCODE	ENCFF001WHP	ENCFF001WHP	ENCSR000ENH	DNase-seq	/human-donors/ENCDO095AAA/	CL:0002548	None
Cardio_01_10356	Homo sapiens	DNase-seq	DNase-seq	Open chromatin	Primary cell	Myocardial fibroblast	ENCODE	ENCFF001WHQ	ENCFF001WHQ	ENCSR000ENH	DNase-seq	/human-donors/ENCDO095AAA/	CL:0002548	None
Cardio_01_10357	Homo sapiens	DNase-seq	DNase-seq	Open chromatin	Primary cell	Myocardial fibroblast	ENCODE	ENCFF001WHT	ENCFF001WHT	ENCSR000ENI	DNase-seq	/human-donors/ENCDO230AAA/	CL:0002548	None
Cardio_01_10358	Homo sapiens	DNase-seq	DNase-seq	Open chromatin	Primary cell	Myocardial fibroblast	ENCODE	ENCFF001WHU	ENCFF001WHU	ENCSR000ENI	DNase-seq	/human-donors/ENCDO230AAA/	CL:0002548	None
Cardio_01_10371	Homo sapiens	DNase-seq	DNase-seq	Open chromatin	Primary cell	Myocardial fibroblast	ENCODE	ENCFF092IXN	ENCFF092IXN	ENCSR000ENH	DNase-seq	/human-donors/ENCDO095AAA/	CL:0002548	None
Cardio_01_10387	Homo sapiens	DNase-seq	DNase-seq	Open chromatin	Primary cell	Myocardial fibroblast	ENCODE	ENCFF300CAD	ENCFF300CAD	ENCSR000ENI	DNase-seq	/human-donors/ENCDO230AAA/	CL:0002548	None
Cardio_01_10409	Homo sapiens	DNase-seq	DNase-seq	Open chromatin	Primary cell	Myocardial fibroblast	ENCODE	ENCFF528ZJQ	ENCFF528ZJQ	ENCSR000ENI	DNase-seq	/human-donors/ENCDO230AAA/	CL:0002548	None
Cardio_01_10421	Homo sapiens	DNase-seq	DNase-seq	Open chromatin	Primary cell	Myocardial fibroblast	ENCODE	ENCFF653KYK	ENCFF653KYK	ENCSR000ENI	DNase-seq	/human-donors/ENCDO230AAA/	CL:0002548	None
Cardio_01_10441	Homo sapiens	DNase-seq	DNase-seq	Open chromatin	Primary cell	Myocardial fibroblast	ENCODE	ENCFF866FQI	ENCFF866FQI	ENCSR000ENI	DNase-seq	/human-donors/ENCDO230AAA/	CL:0002548	None
Cardio_01_10453	Homo sapiens	DNase-seq	DNase-seq	Open chromatin	Primary cell	Myocardial fibroblast	ENCODE	ENCFF957GSL	ENCFF957GSL	ENCSR000ENH	DNase-seq	/human-donors/ENCDO095AAA/	CL:0002548	None
Cardio_01_10330	Homo sapiens	ChIP-seq	H3K4me3	Histone	Primary cell	Myocardial fibroblast	ENCODE	ENCFF292OKF	ENCFF292OKF	ENCSR000DTH	Histone ChIP-seq	/human-donors/ENCDO230AAA/	CL:0002548	None
Cardio_01_10339	Homo sapiens	ChIP-seq	H3K4me3	Histone	Primary cell	Myocardial fibroblast	ENCODE	ENCFF990XZF	ENCFF990XZF	ENCSR000DTE	Histone ChIP-seq	/human-donors/ENCDO095AAA/	CL:0002548	None
Cardio_01_10288	Homo sapiens	ChIP-seq	CTCF	TF	In vitro differentiated cell	hESC derived cardiomyocyte	ENCODE	ENCFF251QXA	ENCFF251QXA	ENCSR713SXF	TF ChIP-seq	/human-donors/ENCDO924HBJ/	CL:0000746	None
Cardio_01_10345	Homo sapiens	ChIP-seq	H3K9me3	Histone	In vitro differentiated cell	hESC derived cardiomyocyte	ENCODE	ENCFF817HHD	ENCFF817HHD	ENCSR269ULZ	Histone ChIP-seq	/human-donors/ENCDO924HBJ/	CL:0000746	None
Cardio_01_10331	Homo sapiens	ChIP-seq	H3K4me3	Histone	In vitro differentiated cell	hESC derived cardiomyocyte	ENCODE	ENCFF382BJH	ENCFF382BJH	ENCSR652QNW	Histone ChIP-seq	/human-donors/ENCDO924HBJ/	CL:0000746	None
Cardio_01_10321	Homo sapiens	ChIP-seq	H3K4me1	Histone	In vitro differentiated cell	hESC derived cardiomyocyte	ENCODE	ENCFF544TJM	ENCFF544TJM	ENCSR276OLB	Histone ChIP-seq	/human-donors/ENCDO924HBJ/	CL:0000746	None
Cardio_01_10312	Homo sapiens	ChIP-seq	H3K36me3	Histone	In vitro differentiated cell	hESC derived cardiomyocyte	ENCODE	ENCFF247JOW	ENCFF247JOW	ENCSR994NPK	Histone ChIP-seq	/human-donors/ENCDO924HBJ/	CL:0000746	None
Cardio_01_10306	Homo sapiens	ChIP-seq	H3K27me3	Histone	In vitro differentiated cell	hESC derived cardiomyocyte	ENCODE	ENCFF623DWL	ENCFF623DWL	ENCSR864LRY	Histone ChIP-seq	/human-donors/ENCDO924HBJ/	CL:0000746	None
Cardio_01_10298	Homo sapiens	ChIP-seq	H3K27ac	Histone	In vitro differentiated cell	hESC derived cardiomyocyte	ENCODE	ENCFF678BYP	ENCFF678BYP	ENCSR000NPF	Histone ChIP-seq	/human-donors/ENCDO924HBJ/	CL:0000746	None
Cardio_01_10380	Homo sapiens	DNase-seq	DNase-seq	Open chromatin	Tissue	Heart right ventricle	ENCODE	ENCFF227SBF	ENCFF227SBF	ENCSR746RDJ	DNase-seq	/human-donors/ENCDO060OTP/	UBERON:0002080	None
Cardio_01_10382	Homo sapiens	DNase-seq	DNase-seq	Open chromatin	Tissue	Heart right ventricle	ENCODE	ENCFF250FRA	ENCFF250FRA	ENCSR746RDJ	DNase-seq	/human-donors/ENCDO060OTP/	UBERON:0002080	None
Cardio_01_10385	Homo sapiens	DNase-seq	DNase-seq	Open chromatin	Tissue	Heart right ventricle	ENCODE	ENCFF274OCE	ENCFF274OCE	ENCSR746RDJ	DNase-seq	/human-donors/ENCDO293DRY/	UBERON:0002080	None
Cardio_01_10424	Homo sapiens	DNase-seq	DNase-seq	Open chromatin	Tissue	Heart right ventricle	ENCODE	ENCFF687FIQ	ENCFF687FIQ	ENCSR746RDJ	DNase-seq	/human-donors/ENCDO293DRY/	UBERON:0002080	None
Cardio_01_10346	Homo sapiens	ChIP-seq	H3K9me3	Histone	Tissue	Heart right ventricle	ENCODE	ENCFF951QMV	ENCFF951QMV	ENCSR086JMA	Histone ChIP-seq	/human-donors/ENCDO478OMA/	UBERON:0002080	None
Cardio_01_10333	Homo sapiens	ChIP-seq	H3K4me3	Histone	Tissue	Heart right ventricle	ENCODE	ENCFF469EEB	ENCFF469EEB	ENCSR107RDP	Histone ChIP-seq	/human-donors/ENCDO478OMA/	UBERON:0002080	None
Cardio_01_10334	Homo sapiens	ChIP-seq	H3K4me3	Histone	Tissue	Heart right ventricle	ENCODE	ENCFF491YHG	ENCFF491YHG	ENCSR791GCO	Histone ChIP-seq	/human-donors/ENCDO058AAA/	UBERON:0002080	None
Cardio_01_10317	Homo sapiens	ChIP-seq	H3K4me1	Histone	Tissue	Heart right ventricle	ENCODE	ENCFF061IAV	ENCFF061IAV	ENCSR076CZA	Histone ChIP-seq	/human-donors/ENCDO058AAA/	UBERON:0002080	None
Cardio_01_10319	Homo sapiens	ChIP-seq	H3K4me1	Histone	Tissue	Heart right ventricle	ENCODE	ENCFF264JSP	ENCFF264JSP	ENCSR023ALV	Histone ChIP-seq	/human-donors/ENCDO478OMA/	UBERON:0002080	None
Cardio_01_10313	Homo sapiens	ChIP-seq	H3K36me3	Histone	Tissue	Heart right ventricle	ENCODE	ENCFF288HUT	ENCFF288HUT	ENCSR142OBQ	Histone ChIP-seq	/human-donors/ENCDO058AAA/	UBERON:0002080	None
Cardio_01_10315	Homo sapiens	ChIP-seq	H3K36me3	Histone	Tissue	Heart right ventricle	ENCODE	ENCFF840UFR	ENCFF840UFR	ENCSR616VTK	Histone ChIP-seq	/human-donors/ENCDO478OMA/	UBERON:0002080	None
Cardio_01_10301	Homo sapiens	ChIP-seq	H3K27me3	Histone	Tissue	Heart right ventricle	ENCODE	ENCFF326JBM	ENCFF326JBM	ENCSR068CQX	Histone ChIP-seq	/human-donors/ENCDO058AAA/	UBERON:0002080	None
Cardio_01_10304	Homo sapiens	ChIP-seq	H3K27me3	Histone	Tissue	Heart right ventricle	ENCODE	ENCFF571OWH	ENCFF571OWH	ENCSR676LPF	Histone ChIP-seq	/human-donors/ENCDO478OMA/	UBERON:0002080	None
Cardio_01_10291	Homo sapiens	ChIP-seq	H3K27ac	Histone	Tissue	Heart right ventricle	ENCODE	ENCFF124AQU	ENCFF124AQU	ENCSR928HSI	Histone ChIP-seq	/human-donors/ENCDO058AAA/	UBERON:0002080	None
Cardio_01_10299	Homo sapiens	ChIP-seq	H3K27ac	Histone	Tissue	Heart right ventricle	ENCODE	ENCFF995GJW	ENCFF995GJW	ENCSR028NXO	Histone ChIP-seq	/human-donors/ENCDO478OMA/	UBERON:0002080	None
Cardio_01_10442	Homo sapiens	DNase-seq	DNase-seq	Open chromatin	Tissue	Heart right atrium auricular region	ENCODE	ENCFF866PHQ	ENCFF866PHQ	ENCSR278SKG	DNase-seq	/human-donors/ENCDO271OUW/	UBERON:0006631	None
Cardio_01_10450	Homo sapiens	DNase-seq	DNase-seq	Open chromatin	Tissue	Heart right atrium auricular region	ENCODE	ENCFF918YIN	ENCFF918YIN	ENCSR278SKG	DNase-seq	/human-donors/ENCDO271OUW/	UBERON:0006631	None
Cardio_01_10335	Homo sapiens	ChIP-seq	H3K4me3	Histone	Tissue	Heart right atrium auricular region	ENCODE	ENCFF580SBV	ENCFF580SBV	ENCSR791KFQ	Histone ChIP-seq	/human-donors/ENCDO793LXB/	UBERON:0006631	None
Cardio_01_10326	Homo sapiens	ChIP-seq	H3K4me1	Histone	Tissue	Heart right atrium auricular region	ENCODE	ENCFF879AJE	ENCFF879AJE	ENCSR368ORV	Histone ChIP-seq	/human-donors/ENCDO793LXB/	UBERON:0006631	None
Cardio_01_10311	Homo sapiens	ChIP-seq	H3K36me3	Histone	Tissue	Heart right atrium auricular region	ENCODE	ENCFF199PLJ	ENCFF199PLJ	ENCSR967KZJ	Histone ChIP-seq	/human-donors/ENCDO793LXB/	UBERON:0006631	None
Cardio_01_10300	Homo sapiens	ChIP-seq	H3K27me3	Histone	Tissue	Heart right atrium auricular region	ENCODE	ENCFF096XKZ	ENCFF096XKZ	ENCSR793PLF	Histone ChIP-seq	/human-donors/ENCDO793LXB/	UBERON:0006631	None
Cardio_01_10294	Homo sapiens	ChIP-seq	H3K27ac	Histone	Tissue	Heart right atrium auricular region	ENCODE	ENCFF159NYF	ENCFF159NYF	ENCSR593KDJ	Histone ChIP-seq	/human-donors/ENCDO793LXB/	UBERON:0006631	None
Cardio_01_10342	Homo sapiens	ChIP-seq	H3K9me3	Histone	Tissue	Heart right atrium	ENCODE	ENCFF253OXB	ENCFF253OXB	ENCSR596BHN	Histone ChIP-seq	/human-donors/ENCDO058AAA/	UBERON:0002078	None
Cardio_01_10332	Homo sapiens	ChIP-seq	H3K4me3	Histone	Tissue	Heart right atrium	ENCODE	ENCFF403WAJ	ENCFF403WAJ	ENCSR548LZS	Histone ChIP-seq	/human-donors/ENCDO058AAA/	UBERON:0002078	None
Cardio_01_10322	Homo sapiens	ChIP-seq	H3K4me1	Histone	Tissue	Heart right atrium	ENCODE	ENCFF672WQV	ENCFF672WQV	ENCSR671BOA	Histone ChIP-seq	/human-donors/ENCDO058AAA/	UBERON:0002078	None
Cardio_01_10307	Homo sapiens	ChIP-seq	H3K27me3	Histone	Tissue	Heart right atrium	ENCODE	ENCFF630ZXG	ENCFF630ZXG	ENCSR972RKX	Histone ChIP-seq	/human-donors/ENCDO058AAA/	UBERON:0002078	None
Cardio_01_10290	Homo sapiens	ChIP-seq	H3K27ac	Histone	Tissue	Heart right atrium	ENCODE	ENCFF101VMB	ENCFF101VMB	ENCSR074ECR	Histone ChIP-seq	/human-donors/ENCDO058AAA/	UBERON:0002078	None
Cardio_01_10287	Homo sapiens	ChIP-seq	CTCF	TF	Tissue	Heart left ventricle	ENCODE	ENCFF240UFV	ENCFF240UFV	ENCSR544APK	TF ChIP-seq	/human-donors/ENCDO793LXB/	UBERON:0002084	None
Cardio_01_10458	Homo sapiens	ChIP-seq	POLR2A	TcoF	Tissue	Heart left ventricle	ENCODE	ENCFF596FFJ	ENCFF596FFJ	ENCSR699ZGH	TF ChIP-seq	/human-donors/ENCDO271OUW/	UBERON:0002084	None
Cardio_01_10459	Homo sapiens	ChIP-seq	POLR2A	TcoF	Tissue	Heart left ventricle	ENCODE	ENCFF813MTO	ENCFF813MTO	ENCSR336YRS	TF ChIP-seq	/human-donors/ENCDO793LXB/	UBERON:0002084	None
Cardio_01_10369	Homo sapiens	DNase-seq	DNase-seq	Open chromatin	Tissue	Heart left ventricle	ENCODE	ENCFF082AUS	ENCFF082AUS	ENCSR501FWC	DNase-seq	/human-donors/ENCDO294LOE/	UBERON:0002084	None
Cardio_01_10376	Homo sapiens	DNase-seq	DNase-seq	Open chromatin	Tissue	Heart left ventricle	ENCODE	ENCFF177AUZ	ENCFF177AUZ	ENCSR946DXB	DNase-seq	/human-donors/ENCDO293DRY/	UBERON:0002084	None
Cardio_01_10379	Homo sapiens	DNase-seq	DNase-seq	Open chromatin	Tissue	Heart left ventricle	ENCODE	ENCFF224GQJ	ENCFF224GQJ	ENCSR501FWC	DNase-seq	/human-donors/ENCDO294LOE/	UBERON:0002084	None
Cardio_01_10388	Homo sapiens	DNase-seq	DNase-seq	Open chromatin	Tissue	Heart left ventricle	ENCODE	ENCFF315TJF	ENCFF315TJF	ENCSR946DXB	DNase-seq	/human-donors/ENCDO060OTP/	UBERON:0002084	None
Cardio_01_10392	Homo sapiens	DNase-seq	DNase-seq	Open chromatin	Tissue	Heart left ventricle	ENCODE	ENCFF345RXP	ENCFF345RXP	ENCSR946DXB	DNase-seq	/human-donors/ENCDO060OTP/	UBERON:0002084	None
Cardio_01_10400	Homo sapiens	DNase-seq	DNase-seq	Open chromatin	Tissue	Heart left ventricle	ENCODE	ENCFF409QXF	ENCFF409QXF	ENCSR946DXB	DNase-seq	/human-donors/ENCDO293DRY/	UBERON:0002084	None
Cardio_01_10407	Homo sapiens	DNase-seq	DNase-seq	Open chromatin	Tissue	Heart left ventricle	ENCODE	ENCFF519RTR	ENCFF519RTR	ENCSR946DXB	DNase-seq	/human-donors/ENCDO060OTP/	UBERON:0002084	None
Cardio_01_10408	Homo sapiens	DNase-seq	DNase-seq	Open chromatin	Tissue	Heart left ventricle	ENCODE	ENCFF520HKD	ENCFF520HKD	ENCSR946DXB	DNase-seq	/human-donors/ENCDO060OTP/	UBERON:0002084	None
Cardio_01_10416	Homo sapiens	DNase-seq	DNase-seq	Open chromatin	Tissue	Heart left ventricle	ENCODE	ENCFF608VFB	ENCFF608VFB	ENCSR501FWC	DNase-seq	/human-donors/ENCDO294LOE/	UBERON:0002084	None
Cardio_01_10420	Homo sapiens	DNase-seq	DNase-seq	Open chromatin	Tissue	Heart left ventricle	ENCODE	ENCFF647GWK	ENCFF647GWK	ENCSR070CMW	DNase-seq	/human-donors/ENCDO793LXB/	UBERON:0002084	None
Cardio_01_10447	Homo sapiens	DNase-seq	DNase-seq	Open chromatin	Tissue	Heart left ventricle	ENCODE	ENCFF891RPL	ENCFF891RPL	ENCSR501FWC	DNase-seq	/human-donors/ENCDO294LOE/	UBERON:0002084	None
Cardio_01_10452	Homo sapiens	DNase-seq	DNase-seq	Open chromatin	Tissue	Heart left ventricle	ENCODE	ENCFF939RCS	ENCFF939RCS	ENCSR070CMW	DNase-seq	/human-donors/ENCDO793LXB/	UBERON:0002084	None
Cardio_01_10343	Homo sapiens	ChIP-seq	H3K9me3	Histone	Tissue	Heart left ventricle	ENCODE	ENCFF495QNH	ENCFF495QNH	ENCSR442JTA	Histone ChIP-seq	/human-donors/ENCDO478OMA/	UBERON:0002084	None
Cardio_01_10344	Homo sapiens	ChIP-seq	H3K9me3	Histone	Tissue	Heart left ventricle	ENCODE	ENCFF524ELE	ENCFF524ELE	ENCSR000XAA	Histone ChIP-seq	/human-donors/ENCDO793LXB/	UBERON:0002084	None
Cardio_01_10347	Homo sapiens	ChIP-seq	H3K9me3	Histone	Tissue	Heart left ventricle	ENCODE	ENCFF964NVL	ENCFF964NVL	ENCSR176KNR	Histone ChIP-seq	/human-donors/ENCDO058AAA/	UBERON:0002084	None
Cardio_01_10328	Homo sapiens	ChIP-seq	H3K4me3	Histone	Tissue	Heart left ventricle	ENCODE	ENCFF086QMV	ENCFF086QMV	ENCSR901SIL	Histone ChIP-seq	/human-donors/ENCDO793LXB/	UBERON:0002084	None
Cardio_01_10336	Homo sapiens	ChIP-seq	H3K4me3	Histone	Tissue	Heart left ventricle	ENCODE	ENCFF765AVB	ENCFF765AVB	ENCSR377KDN	Histone ChIP-seq	/human-donors/ENCDO478OMA/	UBERON:0002084	None
Cardio_01_10337	Homo sapiens	ChIP-seq	H3K4me3	Histone	Tissue	Heart left ventricle	ENCODE	ENCFF814QSX	ENCFF814QSX	ENCSR487BEW	Histone ChIP-seq	/human-donors/ENCDO058AAA/	UBERON:0002084	None
Cardio_01_10318	Homo sapiens	ChIP-seq	H3K4me1	Histone	Tissue	Heart left ventricle	ENCODE	ENCFF177ZAI	ENCFF177ZAI	ENCSR111WGZ	Histone ChIP-seq	/human-donors/ENCDO058AAA/	UBERON:0002084	None
Cardio_01_10320	Homo sapiens	ChIP-seq	H3K4me1	Histone	Tissue	Heart left ventricle	ENCODE	ENCFF266FCG	ENCFF266FCG	ENCSR438QZN	Histone ChIP-seq	/human-donors/ENCDO793LXB/	UBERON:0002084	None
Cardio_01_10324	Homo sapiens	ChIP-seq	H3K4me1	Histone	Tissue	Heart left ventricle	ENCODE	ENCFF686JPB	ENCFF686JPB	ENCSR230VEM	Histone ChIP-seq	/human-donors/ENCDO478OMA/	UBERON:0002084	None
Cardio_01_10309	Homo sapiens	ChIP-seq	H3K36me3	Histone	Tissue	Heart left ventricle	ENCODE	ENCFF079NXF	ENCFF079NXF	ENCSR500ZGF	Histone ChIP-seq	/human-donors/ENCDO793LXB/	UBERON:0002084	None
Cardio_01_10310	Homo sapiens	ChIP-seq	H3K36me3	Histone	Tissue	Heart left ventricle	ENCODE	ENCFF112KOT	ENCFF112KOT	ENCSR877RMK	Histone ChIP-seq	/human-donors/ENCDO478OMA/	UBERON:0002084	None
Cardio_01_10316	Homo sapiens	ChIP-seq	H3K36me3	Histone	Tissue	Heart left ventricle	ENCODE	ENCFF940NVE	ENCFF940NVE	ENCSR434MDA	Histone ChIP-seq	/human-donors/ENCDO058AAA/	UBERON:0002084	None
Cardio_01_10302	Homo sapiens	ChIP-seq	H3K27me3	Histone	Tissue	Heart left ventricle	ENCODE	ENCFF407SRS	ENCFF407SRS	ENCSR109RDK	Histone ChIP-seq	/human-donors/ENCDO478OMA/	UBERON:0002084	None
Cardio_01_10303	Homo sapiens	ChIP-seq	H3K27me3	Histone	Tissue	Heart left ventricle	ENCODE	ENCFF409YJL	ENCFF409YJL	ENCSR503YOF	Histone ChIP-seq	/human-donors/ENCDO058AAA/	UBERON:0002084	None
Cardio_01_10305	Homo sapiens	ChIP-seq	H3K27me3	Histone	Tissue	Heart left ventricle	ENCODE	ENCFF614LBC	ENCFF614LBC	ENCSR988JLN	Histone ChIP-seq	/human-donors/ENCDO793LXB/	UBERON:0002084	None
Cardio_01_10293	Homo sapiens	ChIP-seq	H3K27ac	Histone	Tissue	Heart left ventricle	ENCODE	ENCFF134ZIJ	ENCFF134ZIJ	ENCSR150QXE	Histone ChIP-seq	/human-donors/ENCDO058AAA/	UBERON:0002084	None
Cardio_01_10295	Homo sapiens	ChIP-seq	H3K27ac	Histone	Tissue	Heart left ventricle	ENCODE	ENCFF175SDM	ENCFF175SDM	ENCSR557DFM	Histone ChIP-seq	/human-donors/ENCDO478OMA/	UBERON:0002084	None
Cardio_01_10297	Homo sapiens	ChIP-seq	H3K27ac	Histone	Tissue	Heart left ventricle	ENCODE	ENCFF546TJN	ENCFF546TJN	ENCSR854OXF	Histone ChIP-seq	/human-donors/ENCDO793LXB/	UBERON:0002084	None
Cardio_01_10368	Homo sapiens	DNase-seq	DNase-seq	Open chromatin	Tissue	Heart left atrium	ENCODE	ENCFF068ZPM	ENCFF068ZPM	ENCSR412NMI	DNase-seq	/human-donors/ENCDO060OTP/	UBERON:0002079	None
Cardio_01_10448	Homo sapiens	DNase-seq	DNase-seq	Open chromatin	Tissue	Heart left atrium	ENCODE	ENCFF891XKE	ENCFF891XKE	ENCSR412NMI	DNase-seq	/human-donors/ENCDO060OTP/	UBERON:0002079	None
Cardio_02_10337	Mus musculus	ChIP-seq	Ep300	TcoF	Tissue	Embryonic Heart	ENCODE	ENCFF320ZSC	ENCFF320ZSC	ENCSR777VNA	TF ChIP-seq	/mouse-donors/ENCDO956IXV/	UBERON:0000948	None
Cardio_01_10361	Homo sapiens	DNase-seq	DNase-seq	Open chromatin	Tissue	Embryonic Heart	ENCODE	ENCFF004KSX	ENCFF004KSX	ENCSR664PKM	DNase-seq	/human-donors/ENCDO237NAG/	UBERON:0000948	None
Cardio_01_10362	Homo sapiens	DNase-seq	DNase-seq	Open chromatin	Tissue	Embryonic Heart	ENCODE	ENCFF007RSQ	ENCFF007RSQ	ENCSR064GBK	DNase-seq	/human-donors/ENCDO605ZCF/	UBERON:0000948	None
Cardio_02_10416	Mus musculus	DNase-seq	DNase-seq	Open chromatin	Tissue	Embryonic Heart	ENCODE	ENCFF019KOJ	ENCFF019KOJ	ENCSR749ILN	DNase-seq	/mouse-donors/ENCDO956IXV/	UBERON:0000948	None
Cardio_01_10364	Homo sapiens	DNase-seq	DNase-seq	Open chromatin	Tissue	Embryonic Heart	ENCODE	ENCFF031EZZ	ENCFF031EZZ	ENCSR154ZNQ	DNase-seq	/human-donors/ENCDO718LHH/	UBERON:0000948	None
Cardio_01_10365	Homo sapiens	DNase-seq	DNase-seq	Open chromatin	Tissue	Embryonic Heart	ENCODE	ENCFF045HVB	ENCFF045HVB	ENCSR911LTI	DNase-seq	/human-donors/ENCDO226BUZ/	UBERON:0000948	None
Cardio_01_10366	Homo sapiens	DNase-seq	DNase-seq	Open chromatin	Tissue	Embryonic Heart	ENCODE	ENCFF053SED	ENCFF053SED	ENCSR914DOH	DNase-seq	/human-donors/ENCDO623IAT/	UBERON:0000948	None
Cardio_01_10367	Homo sapiens	DNase-seq	DNase-seq	Open chromatin	Tissue	Embryonic Heart	ENCODE	ENCFF054UBW	ENCFF054UBW	ENCSR392GCE	DNase-seq	/human-donors/ENCDO249ZDZ/	UBERON:0000948	None
Cardio_01_10370	Homo sapiens	DNase-seq	DNase-seq	Open chromatin	Tissue	Embryonic Heart	ENCODE	ENCFF086KUU	ENCFF086KUU	ENCSR320PGJ	DNase-seq	/human-donors/ENCDO350ZUK/	UBERON:0000948	None
Cardio_01_10372	Homo sapiens	DNase-seq	DNase-seq	Open chromatin	Tissue	Embryonic Heart	ENCODE	ENCFF105ADZ	ENCFF105ADZ	ENCSR189YJQ	DNase-seq	/human-donors/ENCDO087TLK/	UBERON:0000948	None
Cardio_01_10373	Homo sapiens	DNase-seq	DNase-seq	Open chromatin	Tissue	Embryonic Heart	ENCODE	ENCFF153TXZ	ENCFF153TXZ	ENCSR749BWV	DNase-seq	/human-donors/ENCDO712ZBZ/	UBERON:0000948	None
Cardio_01_10375	Homo sapiens	DNase-seq	DNase-seq	Open chromatin	Tissue	Embryonic Heart	ENCODE	ENCFF165LSE	ENCFF165LSE	ENCSR533VAF	DNase-seq	/human-donors/ENCDO863JOG/	UBERON:0000948	None
Cardio_01_10377	Homo sapiens	DNase-seq	DNase-seq	Open chromatin	Tissue	Embryonic Heart	ENCODE	ENCFF193PBQ	ENCFF193PBQ	ENCSR366EGE	DNase-seq	/human-donors/ENCDO308YQF/	UBERON:0000948	None
Cardio_01_10378	Homo sapiens	DNase-seq	DNase-seq	Open chromatin	Tissue	Embryonic Heart	ENCODE	ENCFF195HDR	ENCFF195HDR	ENCSR664PKM	DNase-seq	/human-donors/ENCDO237NAG/	UBERON:0000948	None
Cardio_01_10381	Homo sapiens	DNase-seq	DNase-seq	Open chromatin	Tissue	Embryonic Heart	ENCODE	ENCFF245PZC	ENCFF245PZC	ENCSR320PGJ	DNase-seq	/human-donors/ENCDO350ZUK/	UBERON:0000948	None
Cardio_01_10383	Homo sapiens	DNase-seq	DNase-seq	Open chromatin	Tissue	Embryonic Heart	ENCODE	ENCFF251OQX	ENCFF251OQX	ENCSR533VAF	DNase-seq	/human-donors/ENCDO863JOG/	UBERON:0000948	None
Cardio_01_10389	Homo sapiens	DNase-seq	DNase-seq	Open chromatin	Tissue	Embryonic Heart	ENCODE	ENCFF320DNQ	ENCFF320DNQ	ENCSR311LLZ	DNase-seq	/human-donors/ENCDO640NNW/	UBERON:0000948	None
Cardio_01_10390	Homo sapiens	DNase-seq	DNase-seq	Open chromatin	Tissue	Embryonic Heart	ENCODE	ENCFF324JDA	ENCFF324JDA	ENCSR366EGE	DNase-seq	/human-donors/ENCDO308YQF/	UBERON:0000948	None
Cardio_01_10393	Homo sapiens	DNase-seq	DNase-seq	Open chromatin	Tissue	Embryonic Heart	ENCODE	ENCFF358VDV	ENCFF358VDV	ENCSR911LTI	DNase-seq	/human-donors/ENCDO226BUZ/	UBERON:0000948	None
Cardio_01_10394	Homo sapiens	DNase-seq	DNase-seq	Open chromatin	Tissue	Embryonic Heart	ENCODE	ENCFF360ADQ	ENCFF360ADQ	ENCSR174JMM	DNase-seq	/human-donors/ENCDO453STB/	UBERON:0000948	None
Cardio_01_10397	Homo sapiens	DNase-seq	DNase-seq	Open chromatin	Tissue	Embryonic Heart	ENCODE	ENCFF391DGU	ENCFF391DGU	ENCSR174JMM	DNase-seq	/human-donors/ENCDO453STB/	UBERON:0000948	None
Cardio_01_10398	Homo sapiens	DNase-seq	DNase-seq	Open chromatin	Tissue	Embryonic Heart	ENCODE	ENCFF400XZZ	ENCFF400XZZ	ENCSR664PKM	DNase-seq	/human-donors/ENCDO237NAG/	UBERON:0000948	None
Cardio_01_10399	Homo sapiens	DNase-seq	DNase-seq	Open chromatin	Tissue	Embryonic Heart	ENCODE	ENCFF402ADZ	ENCFF402ADZ	ENCSR749BWV	DNase-seq	/human-donors/ENCDO298NZG/	UBERON:0000948	None
Cardio_01_10401	Homo sapiens	DNase-seq	DNase-seq	Open chromatin	Tissue	Embryonic Heart	ENCODE	ENCFF413SWP	ENCFF413SWP	ENCSR749BWV	DNase-seq	/human-donors/ENCDO298NZG/	UBERON:0000948	None
Cardio_01_10402	Homo sapiens	DNase-seq	DNase-seq	Open chromatin	Tissue	Embryonic Heart	ENCODE	ENCFF414VZK	ENCFF414VZK	ENCSR804RSI	DNase-seq	/human-donors/ENCDO662IIE/	UBERON:0000948	None
Cardio_01_10403	Homo sapiens	DNase-seq	DNase-seq	Open chromatin	Tissue	Embryonic Heart	ENCODE	ENCFF422GYH	ENCFF422GYH	ENCSR664PKM	DNase-seq	/human-donors/ENCDO237NAG/	UBERON:0000948	None
Cardio_01_10404	Homo sapiens	DNase-seq	DNase-seq	Open chromatin	Tissue	Embryonic Heart	ENCODE	ENCFF437CGV	ENCFF437CGV	ENCSR664PKM	DNase-seq	/human-donors/ENCDO163CLX/	UBERON:0000948	None
Cardio_01_10405	Homo sapiens	DNase-seq	DNase-seq	Open chromatin	Tissue	Embryonic Heart	ENCODE	ENCFF459ZCG	ENCFF459ZCG	ENCSR064GBK	DNase-seq	/human-donors/ENCDO605ZCF/	UBERON:0000948	None
Cardio_01_10406	Homo sapiens	DNase-seq	DNase-seq	Open chromatin	Tissue	Embryonic Heart	ENCODE	ENCFF462QBZ	ENCFF462QBZ	ENCSR189YJQ	DNase-seq	/human-donors/ENCDO087TLK/	UBERON:0000948	None
Cardio_01_10410	Homo sapiens	DNase-seq	DNase-seq	Open chromatin	Tissue	Embryonic Heart	ENCODE	ENCFF537FMS	ENCFF537FMS	ENCSR914DOH	DNase-seq	/human-donors/ENCDO623IAT/	UBERON:0000948	None
Cardio_01_10411	Homo sapiens	DNase-seq	DNase-seq	Open chromatin	Tissue	Embryonic Heart	ENCODE	ENCFF558BPG	ENCFF558BPG	ENCSR705CNJ	DNase-seq	/human-donors/ENCDO300THQ/	UBERON:0000948	None
Cardio_01_10412	Homo sapiens	DNase-seq	DNase-seq	Open chromatin	Tissue	Embryonic Heart	ENCODE	ENCFF559XLA	ENCFF559XLA	ENCSR911LTI	DNase-seq	/human-donors/ENCDO226BUZ/	UBERON:0000948	None
Cardio_01_10413	Homo sapiens	DNase-seq	DNase-seq	Open chromatin	Tissue	Embryonic Heart	ENCODE	ENCFF566KSS	ENCFF566KSS	ENCSR311LLZ	DNase-seq	/human-donors/ENCDO640NNW/	UBERON:0000948	None
Cardio_02_10419	Mus musculus	DNase-seq	DNase-seq	Open chromatin	Tissue	Embryonic Heart	ENCODE	ENCFF566QCE	ENCFF566QCE	ENCSR749ILN	DNase-seq	/mouse-donors/ENCDO956IXV/	UBERON:0000948	None
Cardio_02_10420	Mus musculus	DNase-seq	DNase-seq	Open chromatin	Tissue	Embryonic Heart	ENCODE	ENCFF580UCR	ENCFF580UCR	ENCSR749ILN	DNase-seq	/mouse-donors/ENCDO956IXV/	UBERON:0000948	None
Cardio_01_10414	Homo sapiens	DNase-seq	DNase-seq	Open chromatin	Tissue	Embryonic Heart	ENCODE	ENCFF590FZJ	ENCFF590FZJ	ENCSR174JMM	DNase-seq	/human-donors/ENCDO453STB/	UBERON:0000948	None
Cardio_01_10417	Homo sapiens	DNase-seq	DNase-seq	Open chromatin	Tissue	Embryonic Heart	ENCODE	ENCFF619GCQ	ENCFF619GCQ	ENCSR320PGJ	DNase-seq	/human-donors/ENCDO350ZUK/	UBERON:0000948	None
Cardio_01_10418	Homo sapiens	DNase-seq	DNase-seq	Open chromatin	Tissue	Embryonic Heart	ENCODE	ENCFF622ITZ	ENCFF622ITZ	ENCSR914DOH	DNase-seq	/human-donors/ENCDO623IAT/	UBERON:0000948	None
Cardio_01_10419	Homo sapiens	DNase-seq	DNase-seq	Open chromatin	Tissue	Embryonic Heart	ENCODE	ENCFF639EEJ	ENCFF639EEJ	ENCSR705CNJ	DNase-seq	/human-donors/ENCDO647EYG/	UBERON:0000948	None
Cardio_02_10421	Mus musculus	DNase-seq	DNase-seq	Open chromatin	Tissue	Embryonic Heart	ENCODE	ENCFF661KUX	ENCFF661KUX	ENCSR749ILN	DNase-seq	/mouse-donors/ENCDO956IXV/	UBERON:0000948	None
Cardio_01_10422	Homo sapiens	DNase-seq	DNase-seq	Open chromatin	Tissue	Embryonic Heart	ENCODE	ENCFF671KDX	ENCFF671KDX	ENCSR064GBK	DNase-seq	/human-donors/ENCDO605ZCF/	UBERON:0000948	None
Cardio_01_10423	Homo sapiens	DNase-seq	DNase-seq	Open chromatin	Tissue	Embryonic Heart	ENCODE	ENCFF683SWS	ENCFF683SWS	ENCSR664PKM	DNase-seq	/human-donors/ENCDO163CLX/	UBERON:0000948	None
Cardio_01_10425	Homo sapiens	DNase-seq	DNase-seq	Open chromatin	Tissue	Embryonic Heart	ENCODE	ENCFF736AMQ	ENCFF736AMQ	ENCSR804RSI	DNase-seq	/human-donors/ENCDO662IIE/	UBERON:0000948	None
Cardio_01_10427	Homo sapiens	DNase-seq	DNase-seq	Open chromatin	Tissue	Embryonic Heart	ENCODE	ENCFF741CZJ	ENCFF741CZJ	ENCSR536NGW	DNase-seq	/human-donors/ENCDO778DGP/	UBERON:0000948	None
Cardio_01_10428	Homo sapiens	DNase-seq	DNase-seq	Open chromatin	Tissue	Embryonic Heart	ENCODE	ENCFF776TBD	ENCFF776TBD	ENCSR664PKM	DNase-seq	/human-donors/ENCDO163CLX/	UBERON:0000948	None
Cardio_01_10429	Homo sapiens	DNase-seq	DNase-seq	Open chromatin	Tissue	Embryonic Heart	ENCODE	ENCFF781ZDV	ENCFF781ZDV	ENCSR392GCE	DNase-seq	/human-donors/ENCDO249ZDZ/	UBERON:0000948	None
Cardio_01_10430	Homo sapiens	DNase-seq	DNase-seq	Open chromatin	Tissue	Embryonic Heart	ENCODE	ENCFF797TTK	ENCFF797TTK	ENCSR392GCE	DNase-seq	/human-donors/ENCDO249ZDZ/	UBERON:0000948	None
Cardio_01_10431	Homo sapiens	DNase-seq	DNase-seq	Open chromatin	Tissue	Embryonic Heart	ENCODE	ENCFF805BEX	ENCFF805BEX	ENCSR189YJQ	DNase-seq	/human-donors/ENCDO087TLK/	UBERON:0000948	None
Cardio_01_10434	Homo sapiens	DNase-seq	DNase-seq	Open chromatin	Tissue	Embryonic Heart	ENCODE	ENCFF825WDW	ENCFF825WDW	ENCSR154ZNQ	DNase-seq	/human-donors/ENCDO718LHH/	UBERON:0000948	None
Cardio_01_10435	Homo sapiens	DNase-seq	DNase-seq	Open chromatin	Tissue	Embryonic Heart	ENCODE	ENCFF828NES	ENCFF828NES	ENCSR749BWV	DNase-seq	/human-donors/ENCDO712ZBZ/	UBERON:0000948	None
Cardio_01_10436	Homo sapiens	DNase-seq	DNase-seq	Open chromatin	Tissue	Embryonic Heart	ENCODE	ENCFF830NSD	ENCFF830NSD	ENCSR664PKM	DNase-seq	/human-donors/ENCDO163CLX/	UBERON:0000948	None
Cardio_01_10437	Homo sapiens	DNase-seq	DNase-seq	Open chromatin	Tissue	Embryonic Heart	ENCODE	ENCFF833JBU	ENCFF833JBU	ENCSR154ZNQ	DNase-seq	/human-donors/ENCDO718LHH/	UBERON:0000948	None
Cardio_01_10438	Homo sapiens	DNase-seq	DNase-seq	Open chromatin	Tissue	Embryonic Heart	ENCODE	ENCFF838RWH	ENCFF838RWH	ENCSR804RSI	DNase-seq	/human-donors/ENCDO662IIE/	UBERON:0000948	None
Cardio_01_10439	Homo sapiens	DNase-seq	DNase-seq	Open chromatin	Tissue	Embryonic Heart	ENCODE	ENCFF846LVK	ENCFF846LVK	ENCSR705CNJ	DNase-seq	/human-donors/ENCDO300THQ/	UBERON:0000948	None
Cardio_01_10443	Homo sapiens	DNase-seq	DNase-seq	Open chromatin	Tissue	Embryonic Heart	ENCODE	ENCFF868AXL	ENCFF868AXL	ENCSR366EGE	DNase-seq	/human-donors/ENCDO308YQF/	UBERON:0000948	None
Cardio_01_10444	Homo sapiens	DNase-seq	DNase-seq	Open chromatin	Tissue	Embryonic Heart	ENCODE	ENCFF871GML	ENCFF871GML	ENCSR311LLZ	DNase-seq	/human-donors/ENCDO640NNW/	UBERON:0000948	None
Cardio_01_10445	Homo sapiens	DNase-seq	DNase-seq	Open chromatin	Tissue	Embryonic Heart	ENCODE	ENCFF874KUM	ENCFF874KUM	ENCSR533VAF	DNase-seq	/human-donors/ENCDO863JOG/	UBERON:0000948	None
Cardio_01_10449	Homo sapiens	DNase-seq	DNase-seq	Open chromatin	Tissue	Embryonic Heart	ENCODE	ENCFF910JLQ	ENCFF910JLQ	ENCSR804RSI	DNase-seq	/human-donors/ENCDO662IIE/	UBERON:0000948	None
Cardio_01_10451	Homo sapiens	DNase-seq	DNase-seq	Open chromatin	Tissue	Embryonic Heart	ENCODE	ENCFF926JFU	ENCFF926JFU	ENCSR536NGW	DNase-seq	/human-donors/ENCDO778DGP/	UBERON:0000948	None
Cardio_01_10455	Homo sapiens	DNase-seq	DNase-seq	Open chromatin	Tissue	Embryonic Heart	ENCODE	ENCFF967JPX	ENCFF967JPX	ENCSR705CNJ	DNase-seq	/human-donors/ENCDO647EYG/	UBERON:0000948	None
Cardio_01_10456	Homo sapiens	DNase-seq	DNase-seq	Open chromatin	Tissue	Embryonic Heart	ENCODE	ENCFF981YWC	ENCFF981YWC	ENCSR536NGW	DNase-seq	/human-donors/ENCDO778DGP/	UBERON:0000948	None
Cardio_01_10341	Homo sapiens	ChIP-seq	H3K9me3	Histone	Tissue	Embryonic Heart	ENCODE	ENCFF137LHG	ENCFF137LHG	ENCSR712WTM	Histone ChIP-seq	/human-donors/ENCDO308YQF/	UBERON:0000948	None
Cardio_02_10404	Mus musculus	ChIP-seq	H3K9me3	Histone	Tissue	Embryonic Heart	ENCODE	ENCFF386JRH	ENCFF386JRH	ENCSR463GJL	Histone ChIP-seq	/mouse-donors/ENCDO956IXV/	UBERON:0000948	None
Cardio_02_10405	Mus musculus	ChIP-seq	H3K9me3	Histone	Tissue	Embryonic Heart	ENCODE	ENCFF749BXF	ENCFF749BXF	ENCSR455REA	Histone ChIP-seq	/mouse-donors/ENCDO956IXV/	UBERON:0000948	None
Cardio_02_10406	Mus musculus	ChIP-seq	H3K9me3	Histone	Tissue	Embryonic Heart	ENCODE	ENCFF798HTO	ENCFF798HTO	ENCSR098USP	Histone ChIP-seq	/mouse-donors/ENCDO956IXV/	UBERON:0000948	None
Cardio_02_10407	Mus musculus	ChIP-seq	H3K9me3	Histone	Tissue	Embryonic Heart	ENCODE	ENCFF801DMR	ENCFF801DMR	ENCSR122CJZ	Histone ChIP-seq	/mouse-donors/ENCDO956IXV/	UBERON:0000948	None
Cardio_02_10408	Mus musculus	ChIP-seq	H3K9me3	Histone	Tissue	Embryonic Heart	ENCODE	ENCFF839GVV	ENCFF839GVV	ENCSR557SVH	Histone ChIP-seq	/mouse-donors/ENCDO956IXV/	UBERON:0000948	None
Cardio_02_10409	Mus musculus	ChIP-seq	H3K9me3	Histone	Tissue	Embryonic Heart	ENCODE	ENCFF850NRY	ENCFF850NRY	ENCSR007XTC	Histone ChIP-seq	/mouse-donors/ENCDO469XMJ/	UBERON:0000948	None
Cardio_02_10411	Mus musculus	ChIP-seq	H3K9me3	Histone	Tissue	Embryonic Heart	ENCODE	ENCFF951TUZ	ENCFF951TUZ	ENCSR071SQK	Histone ChIP-seq	/mouse-donors/ENCDO956IXV/	UBERON:0000948	None
Cardio_02_10395	Mus musculus	ChIP-seq	H3K9ac	Histone	Tissue	Embryonic Heart	ENCODE	ENCFF174FSI	ENCFF174FSI	ENCSR968NPX	Histone ChIP-seq	/mouse-donors/ENCDO956IXV/	UBERON:0000948	None
Cardio_02_10396	Mus musculus	ChIP-seq	H3K9ac	Histone	Tissue	Embryonic Heart	ENCODE	ENCFF179PHX	ENCFF179PHX	ENCSR373LNE	Histone ChIP-seq	/mouse-donors/ENCDO956IXV/	UBERON:0000948	None
Cardio_02_10397	Mus musculus	ChIP-seq	H3K9ac	Histone	Tissue	Embryonic Heart	ENCODE	ENCFF190QIL	ENCFF190QIL	ENCSR345RKE	Histone ChIP-seq	/mouse-donors/ENCDO469XMJ/	UBERON:0000948	None
Cardio_02_10398	Mus musculus	ChIP-seq	H3K9ac	Histone	Tissue	Embryonic Heart	ENCODE	ENCFF435FFR	ENCFF435FFR	ENCSR956ZCG	Histone ChIP-seq	/mouse-donors/ENCDO956IXV/	UBERON:0000948	None
Cardio_02_10401	Mus musculus	ChIP-seq	H3K9ac	Histone	Tissue	Embryonic Heart	ENCODE	ENCFF602RZE	ENCFF602RZE	ENCSR069XHI	Histone ChIP-seq	/mouse-donors/ENCDO956IXV/	UBERON:0000948	None
Cardio_02_10402	Mus musculus	ChIP-seq	H3K9ac	Histone	Tissue	Embryonic Heart	ENCODE	ENCFF785EGA	ENCFF785EGA	ENCSR751HEG	Histone ChIP-seq	/mouse-donors/ENCDO956IXV/	UBERON:0000948	None
Cardio_01_10340	Homo sapiens	ChIP-seq	H3K9ac	Histone	Tissue	Embryonic Heart	ENCODE	ENCFF978SEO	ENCFF978SEO	ENCSR085FXN	Histone ChIP-seq	/human-donors/ENCDO350ZUK/	UBERON:0000948	None
Cardio_02_10384	Mus musculus	ChIP-seq	H3K4me3	Histone	Tissue	Embryonic Heart	ENCODE	ENCFF003WOW	ENCFF003WOW	ENCSR119YTR	Histone ChIP-seq	/mouse-donors/ENCDO956IXV/	UBERON:0000948	None
Cardio_02_10385	Mus musculus	ChIP-seq	H3K4me3	Histone	Tissue	Embryonic Heart	ENCODE	ENCFF070XWK	ENCFF070XWK	ENCSR647OTD	Histone ChIP-seq	/mouse-donors/ENCDO956IXV/	UBERON:0000948	None
Cardio_02_10386	Mus musculus	ChIP-seq	H3K4me3	Histone	Tissue	Embryonic Heart	ENCODE	ENCFF076DLF	ENCFF076DLF	ENCSR782DEA	Histone ChIP-seq	/mouse-donors/ENCDO956IXV/	UBERON:0000948	None
Cardio_02_10387	Mus musculus	ChIP-seq	H3K4me3	Histone	Tissue	Embryonic Heart	ENCODE	ENCFF102NPI	ENCFF102NPI	ENCSR000CDM	Histone ChIP-seq	/mouse-donors/ENCDO956IXV/	UBERON:0000948	None
Cardio_01_10329	Homo sapiens	ChIP-seq	H3K4me3	Histone	Tissue	Embryonic Heart	ENCODE	ENCFF116CRQ	ENCFF116CRQ	ENCSR358RVW	Histone ChIP-seq	/human-donors/ENCDO375VTO/	UBERON:0000948	None
Cardio_02_10389	Mus musculus	ChIP-seq	H3K4me3	Histone	Tissue	Embryonic Heart	ENCODE	ENCFF206VAY	ENCFF206VAY	ENCSR688ZOR	Histone ChIP-seq	/mouse-donors/ENCDO956IXV/	UBERON:0000948	None
Cardio_02_10391	Mus musculus	ChIP-seq	H3K4me3	Histone	Tissue	Embryonic Heart	ENCODE	ENCFF678FCR	ENCFF678FCR	ENCSR592GQI	Histone ChIP-seq	/mouse-donors/ENCDO956IXV/	UBERON:0000948	None
Cardio_02_10392	Mus musculus	ChIP-seq	H3K4me3	Histone	Tissue	Embryonic Heart	ENCODE	ENCFF740QCT	ENCFF740QCT	ENCSR501GBJ	Histone ChIP-seq	/mouse-donors/ENCDO956IXV/	UBERON:0000948	None
Cardio_02_10393	Mus musculus	ChIP-seq	H3K4me3	Histone	Tissue	Embryonic Heart	ENCODE	ENCFF757LMZ	ENCFF757LMZ	ENCSR052CDF	Histone ChIP-seq	/mouse-donors/ENCDO469XMJ/	UBERON:0000948	None
Cardio_02_10377	Mus musculus	ChIP-seq	H3K4me2	Histone	Tissue	Embryonic Heart	ENCODE	ENCFF004HCZ	ENCFF004HCZ	ENCSR377RKW	Histone ChIP-seq	/mouse-donors/ENCDO956IXV/	UBERON:0000948	None
Cardio_02_10379	Mus musculus	ChIP-seq	H3K4me2	Histone	Tissue	Embryonic Heart	ENCODE	ENCFF219QPV	ENCFF219QPV	ENCSR406KDB	Histone ChIP-seq	/mouse-donors/ENCDO956IXV/	UBERON:0000948	None
Cardio_02_10380	Mus musculus	ChIP-seq	H3K4me2	Histone	Tissue	Embryonic Heart	ENCODE	ENCFF425FZB	ENCFF425FZB	ENCSR534HMF	Histone ChIP-seq	/mouse-donors/ENCDO469XMJ/	UBERON:0000948	None
Cardio_02_10381	Mus musculus	ChIP-seq	H3K4me2	Histone	Tissue	Embryonic Heart	ENCODE	ENCFF454NBK	ENCFF454NBK	ENCSR650UAC	Histone ChIP-seq	/mouse-donors/ENCDO956IXV/	UBERON:0000948	None
Cardio_02_10382	Mus musculus	ChIP-seq	H3K4me2	Histone	Tissue	Embryonic Heart	ENCODE	ENCFF581WKJ	ENCFF581WKJ	ENCSR747VPY	Histone ChIP-seq	/mouse-donors/ENCDO956IXV/	UBERON:0000948	None
Cardio_02_10383	Mus musculus	ChIP-seq	H3K4me2	Histone	Tissue	Embryonic Heart	ENCODE	ENCFF976DAN	ENCFF976DAN	ENCSR748BQH	Histone ChIP-seq	/mouse-donors/ENCDO956IXV/	UBERON:0000948	None
Cardio_02_10367	Mus musculus	ChIP-seq	H3K4me1	Histone	Tissue	Embryonic Heart	ENCODE	ENCFF043CBA	ENCFF043CBA	ENCSR782DGO	Histone ChIP-seq	/mouse-donors/ENCDO956IXV/	UBERON:0000948	None
Cardio_02_10368	Mus musculus	ChIP-seq	H3K4me1	Histone	Tissue	Embryonic Heart	ENCODE	ENCFF342XGS	ENCFF342XGS	ENCSR080GQM	Histone ChIP-seq	/mouse-donors/ENCDO469XMJ/	UBERON:0000948	None
Cardio_02_10371	Mus musculus	ChIP-seq	H3K4me1	Histone	Tissue	Embryonic Heart	ENCODE	ENCFF508FVF	ENCFF508FVF	ENCSR442RYY	Histone ChIP-seq	/mouse-donors/ENCDO956IXV/	UBERON:0000948	None
Cardio_02_10372	Mus musculus	ChIP-seq	H3K4me1	Histone	Tissue	Embryonic Heart	ENCODE	ENCFF595BPW	ENCFF595BPW	ENCSR000CDL	Histone ChIP-seq	/mouse-donors/ENCDO956IXV/	UBERON:0000948	None
Cardio_02_10373	Mus musculus	ChIP-seq	H3K4me1	Histone	Tissue	Embryonic Heart	ENCODE	ENCFF649ZZL	ENCFF649ZZL	ENCSR663VWL	Histone ChIP-seq	/mouse-donors/ENCDO956IXV/	UBERON:0000948	None
Cardio_01_10323	Homo sapiens	ChIP-seq	H3K4me1	Histone	Tissue	Embryonic Heart	ENCODE	ENCFF680URH	ENCFF680URH	ENCSR480OFK	Histone ChIP-seq	/human-donors/ENCDO350ZUK/	UBERON:0000948	None
Cardio_02_10374	Mus musculus	ChIP-seq	H3K4me1	Histone	Tissue	Embryonic Heart	ENCODE	ENCFF737FNO	ENCFF737FNO	ENCSR886IHN	Histone ChIP-seq	/mouse-donors/ENCDO956IXV/	UBERON:0000948	None
Cardio_01_10325	Homo sapiens	ChIP-seq	H3K4me1	Histone	Tissue	Embryonic Heart	ENCODE	ENCFF748DEV	ENCFF748DEV	ENCSR676ZKW	Histone ChIP-seq	/human-donors/ENCDO375VTO/	UBERON:0000948	None
Cardio_02_10375	Mus musculus	ChIP-seq	H3K4me1	Histone	Tissue	Embryonic Heart	ENCODE	ENCFF813HGL	ENCFF813HGL	ENCSR339LMJ	Histone ChIP-seq	/mouse-donors/ENCDO956IXV/	UBERON:0000948	None
Cardio_02_10376	Mus musculus	ChIP-seq	H3K4me1	Histone	Tissue	Embryonic Heart	ENCODE	ENCFF953VHG	ENCFF953VHG	ENCSR251LFV	Histone ChIP-seq	/mouse-donors/ENCDO956IXV/	UBERON:0000948	None
Cardio_02_10359	Mus musculus	ChIP-seq	H3K36me3	Histone	Tissue	Embryonic Heart	ENCODE	ENCFF057YDK	ENCFF057YDK	ENCSR560CIG	Histone ChIP-seq	/mouse-donors/ENCDO956IXV/	UBERON:0000948	None
Cardio_02_10360	Mus musculus	ChIP-seq	H3K36me3	Histone	Tissue	Embryonic Heart	ENCODE	ENCFF185DUB	ENCFF185DUB	ENCSR467UGM	Histone ChIP-seq	/mouse-donors/ENCDO956IXV/	UBERON:0000948	None
Cardio_02_10361	Mus musculus	ChIP-seq	H3K36me3	Histone	Tissue	Embryonic Heart	ENCODE	ENCFF301XNX	ENCFF301XNX	ENCSR840QFC	Histone ChIP-seq	/mouse-donors/ENCDO956IXV/	UBERON:0000948	None
Cardio_01_10314	Homo sapiens	ChIP-seq	H3K36me3	Histone	Tissue	Embryonic Heart	ENCODE	ENCFF342EDT	ENCFF342EDT	ENCSR621WQY	Histone ChIP-seq	/human-donors/ENCDO308YQF/	UBERON:0000948	None
Cardio_02_10362	Mus musculus	ChIP-seq	H3K36me3	Histone	Tissue	Embryonic Heart	ENCODE	ENCFF407TRS	ENCFF407TRS	ENCSR641EME	Histone ChIP-seq	/mouse-donors/ENCDO469XMJ/	UBERON:0000948	None
Cardio_02_10363	Mus musculus	ChIP-seq	H3K36me3	Histone	Tissue	Embryonic Heart	ENCODE	ENCFF439XWM	ENCFF439XWM	ENCSR631KAJ	Histone ChIP-seq	/mouse-donors/ENCDO956IXV/	UBERON:0000948	None
Cardio_02_10364	Mus musculus	ChIP-seq	H3K36me3	Histone	Tissue	Embryonic Heart	ENCODE	ENCFF482VKK	ENCFF482VKK	ENCSR328WMV	Histone ChIP-seq	/mouse-donors/ENCDO956IXV/	UBERON:0000948	None
Cardio_02_10365	Mus musculus	ChIP-seq	H3K36me3	Histone	Tissue	Embryonic Heart	ENCODE	ENCFF924ZOT	ENCFF924ZOT	ENCSR239TSZ	Histone ChIP-seq	/mouse-donors/ENCDO956IXV/	UBERON:0000948	None
Cardio_02_10349	Mus musculus	ChIP-seq	H3K27me3	Histone	Tissue	Embryonic Heart	ENCODE	ENCFF143OKF	ENCFF143OKF	ENCSR781ORQ	Histone ChIP-seq	/mouse-donors/ENCDO956IXV/	UBERON:0000948	None
Cardio_02_10351	Mus musculus	ChIP-seq	H3K27me3	Histone	Tissue	Embryonic Heart	ENCODE	ENCFF311HQB	ENCFF311HQB	ENCSR380BBL	Histone ChIP-seq	/mouse-donors/ENCDO956IXV/	UBERON:0000948	None
Cardio_02_10352	Mus musculus	ChIP-seq	H3K27me3	Histone	Tissue	Embryonic Heart	ENCODE	ENCFF531ZQR	ENCFF531ZQR	ENCSR437NPG	Histone ChIP-seq	/mouse-donors/ENCDO956IXV/	UBERON:0000948	None
Cardio_02_10353	Mus musculus	ChIP-seq	H3K27me3	Histone	Tissue	Embryonic Heart	ENCODE	ENCFF671NPI	ENCFF671NPI	ENCSR266JQW	Histone ChIP-seq	/mouse-donors/ENCDO956IXV/	UBERON:0000948	None
Cardio_01_10308	Homo sapiens	ChIP-seq	H3K27me3	Histone	Tissue	Embryonic Heart	ENCODE	ENCFF694UZE	ENCFF694UZE	ENCSR281JXC	Histone ChIP-seq	/human-donors/ENCDO308YQF/	UBERON:0000948	None
Cardio_02_10354	Mus musculus	ChIP-seq	H3K27me3	Histone	Tissue	Embryonic Heart	ENCODE	ENCFF701UXU	ENCFF701UXU	ENCSR963OLG	Histone ChIP-seq	/mouse-donors/ENCDO956IXV/	UBERON:0000948	None
Cardio_02_10356	Mus musculus	ChIP-seq	H3K27me3	Histone	Tissue	Embryonic Heart	ENCODE	ENCFF933KMD	ENCFF933KMD	ENCSR357OED	Histone ChIP-seq	/mouse-donors/ENCDO469XMJ/	UBERON:0000948	None
Cardio_02_10357	Mus musculus	ChIP-seq	H3K27me3	Histone	Tissue	Embryonic Heart	ENCODE	ENCFF982CSM	ENCFF982CSM	ENCSR122HLY	Histone ChIP-seq	/mouse-donors/ENCDO956IXV/	UBERON:0000948	None
Cardio_02_10339	Mus musculus	ChIP-seq	H3K27ac	Histone	Tissue	Embryonic Heart	ENCODE	ENCFF153DSU	ENCFF153DSU	ENCSR846PJO	Histone ChIP-seq	/mouse-donors/ENCDO956IXV/	UBERON:0000948	None
Cardio_02_10340	Mus musculus	ChIP-seq	H3K27ac	Histone	Tissue	Embryonic Heart	ENCODE	ENCFF153SIZ	ENCFF153SIZ	ENCSR360ANE	Histone ChIP-seq	/mouse-donors/ENCDO469XMJ/	UBERON:0000948	None
Cardio_02_10341	Mus musculus	ChIP-seq	H3K27ac	Histone	Tissue	Embryonic Heart	ENCODE	ENCFF309CWW	ENCFF309CWW	ENCSR574VME	Histone ChIP-seq	/mouse-donors/ENCDO956IXV/	UBERON:0000948	None
Cardio_02_10342	Mus musculus	ChIP-seq	H3K27ac	Histone	Tissue	Embryonic Heart	ENCODE	ENCFF323EFD	ENCFF323EFD	ENCSR123MLY	Histone ChIP-seq	/mouse-donors/ENCDO956IXV/	UBERON:0000948	None
Cardio_02_10344	Mus musculus	ChIP-seq	H3K27ac	Histone	Tissue	Embryonic Heart	ENCODE	ENCFF583IBI	ENCFF583IBI	ENCSR699XHY	Histone ChIP-seq	/mouse-donors/ENCDO956IXV/	UBERON:0000948	None
Cardio_02_10346	Mus musculus	ChIP-seq	H3K27ac	Histone	Tissue	Embryonic Heart	ENCODE	ENCFF814SUK	ENCFF814SUK	ENCSR582SPN	Histone ChIP-seq	/mouse-donors/ENCDO956IXV/	UBERON:0000948	None
Cardio_02_10347	Mus musculus	ChIP-seq	H3K27ac	Histone	Tissue	Embryonic Heart	ENCODE	ENCFF876UMM	ENCFF876UMM	ENCSR000CDK	Histone ChIP-seq	/mouse-donors/ENCDO956IXV/	UBERON:0000948	None
Cardio_02_10348	Mus musculus	ChIP-seq	H3K27ac	Histone	Tissue	Embryonic Heart	ENCODE	ENCFF954URD	ENCFF954URD	ENCSR222IHX	Histone ChIP-seq	/mouse-donors/ENCDO956IXV/	UBERON:0000948	None
Cardio_01_10286	Homo sapiens	ChIP-seq	CTCF	TF	Tissue	Coronary artery	ENCODE	ENCFF181YOI	ENCFF181YOI	ENCSR175FLL	TF ChIP-seq	/human-donors/ENCDO793LXB/	UBERON:0001621	None
Cardio_01_10363	Homo sapiens	DNase-seq	DNase-seq	Open chromatin	Tissue	Coronary artery	ENCODE	ENCFF021ZDC	ENCFF021ZDC	ENCSR060HPL	DNase-seq	/human-donors/ENCDO793LXB/	UBERON:0001621	None
Cardio_01_10384	Homo sapiens	DNase-seq	DNase-seq	Open chromatin	Tissue	Coronary artery	ENCODE	ENCFF269BZQ	ENCFF269BZQ	ENCSR060HPL	DNase-seq	/human-donors/ENCDO793LXB/	UBERON:0001621	None
Cardio_01_10386	Homo sapiens	DNase-seq	DNase-seq	Open chromatin	Tissue	Coronary artery	ENCODE	ENCFF289CNR	ENCFF289CNR	ENCSR999TSD	DNase-seq	/human-donors/ENCDO271OUW/	UBERON:0001621	None
Cardio_01_10426	Homo sapiens	DNase-seq	DNase-seq	Open chromatin	Tissue	Coronary artery	ENCODE	ENCFF739ASH	ENCFF739ASH	ENCSR999TSD	DNase-seq	/human-donors/ENCDO271OUW/	UBERON:0001621	None
Cardio_01_10338	Homo sapiens	ChIP-seq	H3K4me3	Histone	Tissue	Coronary artery	ENCODE	ENCFF900KYA	ENCFF900KYA	ENCSR343ZOV	Histone ChIP-seq	/human-donors/ENCDO793LXB/	UBERON:0001621	None
Cardio_01_10292	Homo sapiens	ChIP-seq	H3K27ac	Histone	Tissue	Coronary artery	ENCODE	ENCFF130AWQ	ENCFF130AWQ	ENCSR443UYU	Histone ChIP-seq	/human-donors/ENCDO793LXB/	UBERON:0001621	None
Cardio_01_10391	Homo sapiens	DNase-seq	DNase-seq	Open chromatin	Tissue	Child Heart	ENCODE	ENCFF327HDP	ENCFF327HDP	ENCSR305UJX	DNase-seq	/human-donors/ENCDO478OMA/	UBERON:0000948	None
Cardio_01_10433	Homo sapiens	DNase-seq	DNase-seq	Open chromatin	Tissue	Child Heart	ENCODE	ENCFF822VOH	ENCFF822VOH	ENCSR305UJX	DNase-seq	/human-donors/ENCDO478OMA/	UBERON:0000948	None
Cardio_01_10454	Homo sapiens	DNase-seq	DNase-seq	Open chromatin	Tissue	Child Heart	ENCODE	ENCFF960GTK	ENCFF960GTK	ENCSR305UJX	DNase-seq	/human-donors/ENCDO478OMA/	UBERON:0000948	None
Cardio_01_10289	Homo sapiens	ChIP-seq	CTCF	TF	Primary cell	Cardiomyocyte	ENCODE	ENCFF266GGD	ENCFF266GGD	ENCSR000DTI	TF ChIP-seq	/human-donors/ENCDO330AAA/	CL:0000746	None
Cardio_01_10350	Homo sapiens	DNase-seq	DNase-seq	Open chromatin	Primary cell	Cardiomyocyte	ENCODE	ENCFF001SQR	ENCFF001SQR	ENCSR000ENJ	DNase-seq	/human-donors/ENCDO330AAA/	CL:0000746	None
Cardio_01_10354	Homo sapiens	DNase-seq	DNase-seq	Open chromatin	Primary cell	Cardiomyocyte	ENCODE	ENCFF001VZQ	ENCFF001VZQ	ENCSR000ENJ	DNase-seq	/human-donors/ENCDO330AAA/	CL:0000746	None
Cardio_01_10359	Homo sapiens	DNase-seq	DNase-seq	Open chromatin	Primary cell	Cardiomyocyte	ENCODE	ENCFF001WHX	ENCFF001WHX	ENCSR000ENJ	DNase-seq	/human-donors/ENCDO330AAA/	CL:0000746	None
Cardio_01_10360	Homo sapiens	DNase-seq	DNase-seq	Open chromatin	Primary cell	Cardiomyocyte	ENCODE	ENCFF001WHY	ENCFF001WHY	ENCSR000ENJ	DNase-seq	/human-donors/ENCDO330AAA/	CL:0000746	None
Cardio_01_10374	Homo sapiens	DNase-seq	DNase-seq	Open chromatin	Primary cell	Cardiomyocyte	ENCODE	ENCFF156RTG	ENCFF156RTG	ENCSR000ENJ	DNase-seq	/human-donors/ENCDO330AAA/	CL:0000746	None
Cardio_01_10440	Homo sapiens	DNase-seq	DNase-seq	Open chromatin	Primary cell	Cardiomyocyte	ENCODE	ENCFF862ZMZ	ENCFF862ZMZ	ENCSR000ENJ	DNase-seq	/human-donors/ENCDO330AAA/	CL:0000746	None
Cardio_01_10327	Homo sapiens	ChIP-seq	H3K4me3	Histone	Primary cell	Cardiomyocyte	ENCODE	ENCFF086CFV	ENCFF086CFV	ENCSR000DTK	Histone ChIP-seq	/human-donors/ENCDO330AAA/	CL:0000746	None
Cardio_02_10336	Mus musculus	ChIP-seq	Ctcf	TF	Tissue	Adult Heart	ENCODE	ENCFF616HYA	ENCFF616HYA	ENCSR000CBI	TF ChIP-seq	/mouse-donors/ENCDO956IXV/	UBERON:0000948	None
Cardio_02_10338	Mus musculus	ChIP-seq	Ep300	TcoF	Tissue	Adult Heart	ENCODE	ENCFF383PSV	ENCFF383PSV	ENCSR000CCA	TF ChIP-seq	/mouse-donors/ENCDO956IXV/	UBERON:0000948	None
Cardio_02_10426	Mus musculus	ChIP-seq	Polr2a	RNA polymerase	Tissue	Adult Heart	ENCODE	ENCFF454MFZ	ENCFF454MFZ	ENCSR000CBS	TF ChIP-seq	/mouse-donors/ENCDO956IXV/	UBERON:0000948	None
Cardio_01_10351	Homo sapiens	DNase-seq	DNase-seq	Open chromatin	Tissue	Adult Heart	ENCODE	ENCFF001UVP	ENCFF001UVP	ENCSR000EJQ	DNase-seq		UBERON:0000948	None
Cardio_02_10412	Mus musculus	DNase-seq	DNase-seq	Open chromatin	Tissue	Adult Heart	ENCODE	ENCFF001YLB	ENCFF001YLB	ENCSR000CNE	DNase-seq	/mouse-donors/ENCDO072AAA/	UBERON:0000948	None
Cardio_02_10413	Mus musculus	DNase-seq	DNase-seq	Open chromatin	Tissue	Adult Heart	ENCODE	ENCFF001YPM	ENCFF001YPM	ENCSR000CNE	DNase-seq	/mouse-donors/ENCDO072AAA/	UBERON:0000948	None
Cardio_02_10414	Mus musculus	DNase-seq	DNase-seq	Open chromatin	Tissue	Adult Heart	ENCODE	ENCFF001YPN	ENCFF001YPN	ENCSR000CNE	DNase-seq	/mouse-donors/ENCDO072AAA/	UBERON:0000948	None
Cardio_01_10396	Homo sapiens	DNase-seq	DNase-seq	Open chromatin	Tissue	Adult Heart	ENCODE	ENCFF366TAR	ENCFF366TAR	ENCSR000EJQ	DNase-seq	/human-donors/ENCDO007AAA/	UBERON:0000948	None
Cardio_01_10415	Homo sapiens	DNase-seq	DNase-seq	Open chromatin	Tissue	Adult Heart	ENCODE	ENCFF597KNJ	ENCFF597KNJ	ENCSR000EJQ	DNase-seq	/human-donors/ENCDO007AAA/	UBERON:0000948	None
Cardio_01_10446	Homo sapiens	DNase-seq	DNase-seq	Open chromatin	Tissue	Adult Heart	ENCODE	ENCFF876KEA	ENCFF876KEA	ENCSR000EJQ	DNase-seq	/human-donors/ENCDO006AAA/	UBERON:0000948	None
Cardio_02_10425	Mus musculus	DNase-seq	DNase-seq	Open chromatin	Tissue	Adult Heart	ENCODE	ENCFF977BOJ	ENCFF977BOJ	ENCSR000CNE	DNase-seq	/mouse-donors/ENCDO072AAA/	UBERON:0000948	None
Cardio_01_10457	Homo sapiens	DNase-seq	DNase-seq	Open chromatin	Tissue	Adult Heart	ENCODE	ENCFF998JKA	ENCFF998JKA	ENCSR000EJQ	DNase-seq	/human-donors/ENCDO006AAA/	UBERON:0000948	None
Cardio_02_10400	Mus musculus	ChIP-seq	H3K9ac	Histone	Tissue	Adult Heart	ENCODE	ENCFF454UOO	ENCFF454UOO	ENCSR000CEM	Histone ChIP-seq	/mouse-donors/ENCDO956IXV/	UBERON:0000948	None
Cardio_02_10394	Mus musculus	ChIP-seq	H3K79me2	Histone	Tissue	Adult Heart	ENCODE	ENCFF206SZJ	ENCFF206SZJ	ENCSR000CEL	Histone ChIP-seq	/mouse-donors/ENCDO956IXV/	UBERON:0000948	None
Cardio_02_10390	Mus musculus	ChIP-seq	H3K4me3	Histone	Tissue	Adult Heart	ENCODE	ENCFF599BFW	ENCFF599BFW	ENCSR000CAM	Histone ChIP-seq	/mouse-donors/ENCDO956IXV/	UBERON:0000948	None
Cardio_02_10370	Mus musculus	ChIP-seq	H3K4me1	Histone	Tissue	Adult Heart	ENCODE	ENCFF481GRM	ENCFF481GRM	ENCSR000CAE	Histone ChIP-seq	/mouse-donors/ENCDO956IXV/	UBERON:0000948	None
Cardio_02_10366	Mus musculus	ChIP-seq	H3K36me3	Histone	Tissue	Adult Heart	ENCODE	ENCFF950UIP	ENCFF950UIP	ENCSR000CEK	Histone ChIP-seq	/mouse-donors/ENCDO956IXV/	UBERON:0000948	None
Cardio_02_10355	Mus musculus	ChIP-seq	H3K27me3	Histone	Tissue	Adult Heart	ENCODE	ENCFF887SZF	ENCFF887SZF	ENCSR000CEJ	Histone ChIP-seq	/mouse-donors/ENCDO956IXV/	UBERON:0000948	None
Cardio_02_10345	Mus musculus	ChIP-seq	H3K27ac	Histone	Tissue	Adult Heart	ENCODE	ENCFF733HUI	ENCFF733HUI	ENCSR000CDF	Histone ChIP-seq	/mouse-donors/ENCDO956IXV/	UBERON:0000948	None
Cardio_01_10462	Homo sapiens	ChIP-seq	CTCF	TF	Tissue	Right atrium auricular	ReMap	ENCSR066GBX	ENCFF517BTP	ENCSR066GBX	TF ChIP-seq	/human-donors/ENCDO793LXB/	UBERON:0006631	None
Cardio_01_10465	Homo sapiens	ChIP-seq	CTCF	TF	Tissue	Right atrium auricular	ReMap	ENCSR401KRN	ENCFF960YOG	ENCSR401KRN	TF ChIP-seq	/human-donors/ENCDO793LXB/	UBERON:0006631	None
Cardio_02_10429	Mus musculus	ChIP-seq	Ctcf	TF	Tissue	Postnatal Heart	ReMap	ENCSR491NUM	ENCFF231XEH	ENCSR491NUM	TF ChIP-seq	/mouse-donors/ENCDO956IXV/	UBERON:0000948	None
Cardio_02_10430	Mus musculus	ChIP-seq	Ep300	TcoF	Tissue	Postnatal Heart	ReMap	ENCSR777VNA	ENCFF951HWD	ENCSR777VNA	TF ChIP-seq	/mouse-donors/ENCDO956IXV/	UBERON:0000948	None
Cardio_01_10464	Homo sapiens	ChIP-seq	CTCF	TF	Tissue	Heart left ventricle	ReMap	ENCSR355PMV	ENCFF880GII	ENCSR355PMV	TF ChIP-seq	/human-donors/ENCDO392CRK/	UBERON:0002084	None
Cardio_01_10467	Homo sapiens	ChIP-seq	CTCF	TF	Tissue	Heart left ventricle	ReMap	ENCSR544APK	ENCFF894PNA	ENCSR544APK	TF ChIP-seq	/human-donors/ENCDO793LXB/	UBERON:0002084	None
Cardio_01_10468	Homo sapiens	ChIP-seq	CTCF	TF	Tissue	Heart left ventricle	ReMap	ENCSR565HBN	ENCFF555KAJ	ENCSR565HBN	TF ChIP-seq	/human-donors/ENCDO411EVD/	UBERON:0002084	None
Cardio_01_10469	Homo sapiens	ChIP-seq	CTCF	TF	Tissue	Heart left ventricle	ReMap	ENCSR718SDR	ENCFF805QSE	ENCSR718SDR	TF ChIP-seq	/human-donors/ENCDO271OUW/	UBERON:0002084	None
Cardio_01_10470	Homo sapiens	ChIP-seq	CTCF	TF	Tissue	Heart left ventricle	ReMap	ENCSR778ZPK	ENCFF044OVM	ENCSR778ZPK	TF ChIP-seq	/human-donors/ENCDO856ZOJ/	UBERON:0002084	None
Cardio_01_10471	Homo sapiens	ChIP-seq	CTCF	TF	Tissue	Heart left ventricle	ReMap	ENCSR791AYW	ENCFF200MZP	ENCSR791AYW	TF ChIP-seq	/human-donors/ENCDO271OUW/	UBERON:0002084	None
Cardio_01_10460	Homo sapiens	ChIP-seq	CTCF	TF	Primary cell	Fibroblast of the aortic adventitia	ReMap	ENCSR000DPY	ENCFF001GYI	ENCSR000DPY	TF ChIP-seq	/human-donors/ENCDO175AAA/	CL:0002547	None
Cardio_01_10461	Homo sapiens	ChIP-seq	CTCF	TF	Primary cell	Fibroblast	ReMap	ENCSR000DTF	ENCFF001HKB	ENCSR000DTF	TF ChIP-seq	/human-donors/ENCDO230AAA/	CL:0002548	None
Cardio_01_10463	Homo sapiens	ChIP-seq	CTCF	TF	Tissue	Coronary artery	ReMap	ENCSR175FLL	ENCFF300ZPP	ENCSR175FLL	TF ChIP-seq	/human-donors/ENCDO793LXB/	UBERON:0001621	None
Cardio_01_10466	Homo sapiens	ChIP-seq	CTCF	TF	Tissue	Coronary artery	ReMap	ENCSR447ANW	ENCFF481WXK	ENCSR447ANW	TF ChIP-seq	/human-donors/ENCDO271OUW/	UBERON:0001621	None
Cardio_02_10427	Mus musculus	ChIP-seq	Ctcf	TF	Tissue	Adult Heart	ReMap	ENCSR000CBI	ENCFF001LJK	ENCSR000CBI	TF ChIP-seq	/mouse-donors/ENCDO956IXV/	UBERON:0000948	None
Cardio_02_10428	Mus musculus	ChIP-seq	Ep300	TcoF	Tissue	Adult Heart	ReMap	ENCSR000CCA	ENCFF001LKA	ENCSR000CCA	TF ChIP-seq	/mouse-donors/ENCDO956IXV/	UBERON:0000948	None
