# Supplementary material for: Cis-Cardio: A comprehensive analysis platform for cardiovascular-relavant cis-regulation in human and mouse
Source: Mol Ther Nucleic Acids. 2023 Jul 27;33:655–67. doi: 10.1016/j.omtn.2023.07.030 (PMC10458290; doi:10.1016/j.omtn.2023.07.030)
Supplement: Table S3. Pathway gene set of Cis-Cardio analysis panel [file mmc3.xlsx]

## Sheet: Sheet1
pathway0000001	5-arachidonylglycerol_biosynthesis	DAGLA	LIPH	PLA1A	PLCB1	PLCB2	PLCB3
pathway0000002	5-Hydroxytryptamine degredation	ALDH1A2	ALDH3A1	ALDH3A2	MAOA	MAOB
pathway0000003	5HT1 type receptor mediated signaling pathway	ADCY2	ADCY7	GNAI1	GNAI2	GNAI3	GNAO1	HTR1A	HTR1B	HTR1D	HTR1E	HTR1F	KCNK3	KCNK9	PRKACA	PRKACB	PRKACG	PRKAR2A	PRKAR2B	PRKX	SLC6A4	SNAP23	SNAP25	SNAP29	STX3	VAMP1	VAMP2	VAMP3
pathway0000004	5HT2 type receptor mediated signaling pathway	GNA11	GNA14	GNAQ	HTR2A	HTR2B	HTR2C	KCNK3	KCNK9	PLCB1	PLCB2	PLCB3	PLCB4	PLCD1	PLCD4	PLCE1	PLCG1	PLCG2	PLCZ1	PRKCA	PRKCB	PRKCD	PRKCE	PRKCG	PRKCH	PRKCI	PRKCQ	PRKCZ	SLC18A1	SLC18A2	SLC6A4
pathway0000005	5HT3 type receptor mediated signaling pathway	KCNK3	KCNK9	SLC18A1	SLC18A2	SLC6A4	SNAP23	SNAP25	SNAP29	STX3	VAMP1	VAMP2	VAMP3	VAMP8
pathway0000006	5HT4 type receptor mediated signaling pathway	ADCY2	ADCY7	HTR4	KCNK3	KCNK9	SLC18A1	SLC18A2	SLC6A4	SNAP23	SNAP25	SNAP29	STX3	VAMP1	VAMP2	VAMP3	VAMP8
pathway0000007	&gamma;-glutamyl cycle	CNDP2	GCLC	GCLM	GGCT	GGT5	GSS	OPLAH
pathway0000008	&gamma;-linolenate biosynthesis	ACSBG1	ACSBG2	ACSL1	ACSL3	ACSL4	ACSL5	ACSL6	ACSM1	ACSM3	ACSM4	ACSM5	ACSM6	FADS2	SLC27A2
pathway0000009	[[3-deazaneplanocin co-treated with trichostatin A] affects the acetylation of HIST4H4 protein]	HIST1H4A	HIST1H4B	HIST1H4C	HIST1H4D	HIST1H4E	HIST1H4F	HIST1H4H	HIST1H4I	HIST1H4J	HIST1H4K	HIST1H4L	HIST2H4A	HIST2H4B	HIST4H4
pathway0000010	[alitretinoin co-treated with Dimethyl Sulfoxide] promotes the reaction [HIST4H4 protein binds to TGM2 gene]	HIST1H4A	HIST1H4B	HIST1H4C	HIST1H4D	HIST1H4E	HIST1H4F	HIST1H4H	HIST1H4I	HIST1H4J	HIST1H4K	HIST1H4L	HIST2H4A	HIST2H4B	HIST4H4
pathway0000011	[CGB protein results in increased activity of LHCGR protein]	CGB	CGB5	CGB7	CGB8	LHCGR
pathway0000012	11-beta-hydroxylase deficiency (CYP11B1)	AKR1C4	AKR1D1	CYP11A1	CYP11B1	CYP11B2	CYP17A1	CYP21A2	HSD11B1	HSD11B2	HSD3B1	HSD3B2
pathway0000013	17-alpha-hydroxylase deficiency (CYP17)	AKR1C4	AKR1D1	CYP11A1	CYP11B1	CYP11B2	CYP17A1	CYP21A2	HSD11B1	HSD11B2	HSD3B1	HSD3B2
pathway0000014	17-Beta Hydroxysteroid Dehydrogenase III Deficiency	AKR1D1	CYP17A1	CYP19A1	HSD17B1	HSD17B3	HSD3B1	SRD5A1	STS	SULT1E1	SULT2B1	UGT2B11	UGT2B17
pathway0000015	1D-myo-inositol hexakisphosphate biosynthesis II (mammalian)	INPP5A	INPP5B	INPP5D	INPP5J	INPP5K	INPPL1	IPMK	IPPK	ITPK1	ITPKA	ITPKB	ITPKC	OCRL	SYNJ1	SYNJ2
pathway0000016	2'-deoxy-&alpha;-D-ribose 1-phosphate degradation	ALDH1B1	ALDH3A1	ALDH3B1	ALDH3B2	DERA	PGM2
pathway0000017	2-aminoadipic 2-oxoadipic aciduria	AADAT	AASS	ACAT1	ALDH7A1	DHTKD1	DLD	DLST	ECHS1	GCDH	HADH	PIPOX	SLC25A2	SLC7A2
pathway0000018	2-Hydroxyglutric Aciduria (D And L Form)	ABAT	ALDH4A1	ALDH5A1	CAD	CPS1	EARS2	GAD1	GCLC	GCLM	GFPT1	GLS2	GLUD1	GMPS	GNPNAT1	GOT2	GPT	GSR	GSS	NAGK	PPAT	QARS
pathway0000019	2-ketoglutarate dehydrogenase complex deficiency	ACO2	CS	DHTKD1	DLAT	DLD	DLST	FH	IDH3A	IDH3B	IDH3G	MDH1	MPC1	PC	PDHA1	PDHB	SDHA	SDHB	SDHC	SDHD	SUCLG1	SUCLG2
pathway0000020	2-LTR circle formation	BANF1	HMGA1	LIG4	PSIP1	XRCC4	XRCC5	XRCC6
pathway0000021	2-Methyl-3-Hydroxybutryl CoA Dehydrogenase Deficiency	ABAT	ACAA2	ACAD8	ACADM	ACADS	ACADSB	ACAT1	ALDH2	ALDH6A1	AOX1	AUH	BCAT1	BCKDHA	BCKDHB	DBT	DLD	ECHS1	HIBADH	HIBCH	HMGCL	HMGCS2	HSD17B10	IVD	MCCC1	MCCC2	OXCT1	PCCA	PCCB
pathway0000022	2-oxobutanoate degradation	BCKDHA	BCKDHB	DBT	DLD	MCEE	MUT	PCCA	PCCB
pathway0000023	21-hydroxylase deficiency (CYP21)	AKR1C4	AKR1D1	CYP11A1	CYP11B1	CYP11B2	CYP17A1	CYP21A2	HSD11B1	HSD11B2	HSD3B1	HSD3B2
pathway0000024	27-Hydroxylase Deficiency	ACOX2	AKR1C4	AKR1D1	AMACR	BAAT	CH25H	CYP27A1	CYP39A1	CYP46A1	CYP7A1	CYP7B1	CYP8B1	HSD17B4	HSD3B7	LIPA	SCP2	SLC27A5
pathway0000025	3-Beta-Hydroxysteroid Dehydrogenase Deficiency	AKR1C4	AKR1D1	CYP11A1	CYP11B1	CYP11B2	CYP17A1	CYP21A2	HSD11B1	HSD11B2	HSD3B1	HSD3B2
pathway0000026	3-Hydroxy-3-Methylglutaryl-CoA Lyase Deficiency	ABAT	ACAA2	ACAD8	ACADM	ACADS	ACADSB	ACAT1	ALDH2	ALDH6A1	AOX1	AUH	BCAT1	BCKDHA	BCKDHB	DBT	DLD	ECHS1	HIBADH	HIBCH	HMGCL	HMGCS2	HSD17B10	IVD	MCCC1	MCCC2	OXCT1	PCCA	PCCB
pathway0000027	3-hydroxyisobutyric acid dehydrogenase deficiency	ABAT	ACAA2	ACAD8	ACADM	ACADS	ACADSB	ACAT1	ALDH2	ALDH6A1	AOX1	AUH	BCAT1	BCKDHA	BCKDHB	DBT	DLD	ECHS1	HIBADH	HIBCH	HMGCL	HMGCS2	HSD17B10	IVD	MCCC1	MCCC2	OXCT1	PCCA	PCCB
pathway0000028	3-hydroxyisobutyric aciduria	ABAT	ACAA2	ACAD8	ACADM	ACADS	ACADSB	ACAT1	ALDH2	ALDH6A1	AOX1	AUH	BCAT1	BCKDHA	BCKDHB	DBT	DLD	ECHS1	HIBADH	HIBCH	HMGCL	HMGCS2	HSD17B10	IVD	MCCC1	MCCC2	OXCT1	PCCA	PCCB
pathway0000029	3-Methylcrotonyl Coa Carboxylase Deficiency Type I	ABAT	ACAA2	ACAD8	ACADM	ACADS	ACADSB	ACAT1	ALDH2	ALDH6A1	AOX1	AUH	BCAT1	BCKDHA	BCKDHB	DBT	DLD	ECHS1	HIBADH	HIBCH	HMGCL	HMGCS2	HSD17B10	IVD	MCCC1	MCCC2	OXCT1	PCCA	PCCB
pathway0000030	3-Methylglutaconic Aciduria Type I	ABAT	ACAA2	ACAD8	ACADM	ACADS	ACADSB	ACAT1	ALDH2	ALDH6A1	AOX1	AUH	BCAT1	BCKDHA	BCKDHB	DBT	DLD	ECHS1	HIBADH	HIBCH	HMGCL	HMGCS2	HSD17B10	IVD	MCCC1	MCCC2	OXCT1	PCCA	PCCB
pathway0000031	3-Methylglutaconic Aciduria Type III	ABAT	ACAA2	ACAD8	ACADM	ACADS	ACADSB	ACAT1	ALDH2	ALDH6A1	AOX1	AUH	BCAT1	BCKDHA	BCKDHB	DBT	DLD	ECHS1	HIBADH	HIBCH	HMGCL	HMGCS2	HSD17B10	IVD	MCCC1	MCCC2	OXCT1	PCCA	PCCB
pathway0000032	3-Methylglutaconic Aciduria Type IV	ABAT	ACAA2	ACAD8	ACADM	ACADS	ACADSB	ACAT1	ALDH2	ALDH6A1	AOX1	AUH	BCAT1	BCKDHA	BCKDHB	DBT	DLD	ECHS1	HIBADH	HIBCH	HMGCL	HMGCS2	HSD17B10	IVD	MCCC1	MCCC2	OXCT1	PCCA	PCCB
pathway0000033	3-Methylthiofentanyl Action Pathway	ADRA1A	CACNA1A	CACNA2D2	CACNB1	CHRNA4	CHRNB2	DRD1	GRIN1	GRIN2A	GRIN3A	HTR1A	KCND2	KCNIP2	OPRM1	PCSK2	POMC	SCN10A	SCN1B	SLC6A2	SLC6A3	SLC6A4
pathway0000034	3-Phosphoglycerate dehydrogenase deficiency	AGXT	ALAS1	ALDH2	AMT	DLD	DMGDH	GAMT	GARS	GATM	GCAT	GLDC	GLYCTK	GNMT	MAOA	PHGDH	PSAT1	PSPH	SARDH	SARS	SDS	SHMT1	SHMT2	SRR
pathway0000035	3-phosphoinositide biosynthesis	CDIPT	FIG4	PI4K2A	PI4K2B	PI4KA	PI4KB	PIK3C2A	PIK3C2B	PIK3C2G	PIK3C3	PIK3CA	PIK3CB	PIK3CD	PIK3CG	PIK3R1	PIK3R2	PIK3R3	PIK3R4	PIK3R5	PIK3R6	PIKFYVE	PIP4K2B	PIP5K1A	PIP5K1B	PIP5K1C	PIP5KL1	SACM1L
pathway0000036	3-phosphoinositide degradation	INPP4A	INPP4B	INPP5B	INPP5D	INPP5E	INPP5F	INPP5J	INPP5K	INPPL1	MTMR14	MTMR3	OCRL	PMPCA	PTEN	SACM1L	SYNJ1	SYNJ2	TMEM55A	TMEM55B	TPTE2
pathway0000037	4-hydroxy-2-nonenal detoxification	GSTA1	GSTA3	GSTA4	GSTA5	GSTP1
pathway0000038	4-Hydroxybutyric Aciduria/Succinic Semialdehyde Dehydrogenase Deficiency	ABAT	ALDH4A1	ALDH5A1	CAD	CPS1	EARS2	GAD1	GCLC	GCLM	GFPT1	GLS2	GLUD1	GMPS	GNPNAT1	GOT2	GPT	GSR	GSS	NAGK	PPAT	QARS
pathway0000039	5-oxoprolinase deficiency	ANPEP	CASP7	GCLC	GCLM	GGCT	GGT6	GPX1	GSR	GSS	GSTO2	OPLAH
pathway0000040	5-Oxoprolinuria	ANPEP	CASP7	GCLC	GCLM	GGCT	GGT6	GPX1	GSR	GSS	GSTO2	OPLAH
pathway0000041	A tetrasaccharide linker sequence is required for GAG synthesis	AGRN	B3GALT6	B3GAT1	B3GAT2	B3GAT3	B4GALT7	BCAN	BGN	CSPG4	CSPG5	DCN	GPC1	GPC2	GPC3	GPC4	GPC5	GPC6	GXYLT1	GXYLT2	HSPG2	NCAN	SDC1	SDC2	SDC3	SDC4	VCAN
pathway0000042	A third proteolytic cleavage releases NICD	APH1A	APH1B	NCSTN	NOTCH1	NOTCH2	NOTCH3	NOTCH4	PSEN2	PSENEN
pathway0000043	a4b7 Integrin signaling	ITGA4	ITGB1	ITGB7	MADCAM1	PTK2	PXN	RHOA	VCAM1
pathway0000044	a6b1 and a6b4 Integrin signaling	AKT1	CASP3	CASP7	CD9	CDH1	COL17A1	EGF	EGFR	ERBB2	ERBB3	GRB2	HRAS	IL1A	ITGA6	ITGB1	ITGB4	LAMA1	LAMA2	LAMA3	LAMA4	LAMA5	LAMB1	LAMB2	LAMB3	LAMC1	LAMC2	MET	MST1	MST1R	PIK3CA	PIK3R1	PMP22	PRKCA	RAC1	RPS6KB1	RXRA	RXRB	RXRG	SFN	SHC1	YWHAB	YWHAE	YWHAG	YWHAH	YWHAQ	YWHAZ
pathway0000045	Abacavir metabolism	ADAL	ADH1A	GUK1	NT5C2	PCK1
pathway0000046	Abacavir transmembrane transport	ABCB1	ABCG2	SLC22A1	SLC22A2	SLC22A3
pathway0000047	ABC-family proteins mediated transport	ABCA4	ABCA8	ABCB1	ABCB4	ABCB5	ABCB9	ABCC1	ABCC10	ABCC11	ABCC2	ABCC3	ABCC4	ABCC5	ABCC6	ABCC8	ABCC9	ABCE1	ABCF1	CFTR	EIF2S1	EIF2S2	EIF2S3	KCNJ11	RNASEL
pathway0000048	ABC transporters in lipid homeostasis	ABCA10	ABCA12	ABCA2	ABCA3	ABCA6	ABCA7	ABCA9	ABCD1	ABCD2	ABCD3	ABCG1	ABCG4	ABCG5	ABCG8	APOA1	PEX19	PEX3
pathway0000049	Abortive elongation of HIV-1 transcript in the absence of Tat	CTDP1	GTF2F1	GTF2F2	NCBP1	NCBP2	NELFA	NELFB	NELFCD	NELFE	POLR2A	POLR2B	POLR2C	POLR2D	POLR2E	POLR2F	POLR2G	POLR2H	POLR2I	POLR2J	POLR2K	POLR2L	SUPT4H1	SUPT5H
pathway0000050	Acebutolol Action Pathway	ABCC8	ABCC9	ADRB1	AGTR1	ALG10B	ATP1A1	ATP1A2	ATP1A3	ATP1A4	ATP1B1	ATP1B2	ATP1B3	ATP2A2	CACNA1C	CACNA1G	CACNA1H	CACNA2D2	CACNB1	CALM1	CALM2	CALM3	CHRM2	DLG1	FXYD2	HCN4	ITPR1	KCNA5	KCND3	KCNE1	KCNE2	KCNH2	KCNIP2	KCNJ11	KCNJ2	KCNJ3	KCNJ4	KCNJ5	KCNJ8	KCNK1	KCNQ1	MYLK	PLCB1	PLN	PRKACA	PRKAR1A	RYR2	SCN5A	SLC8A1
pathway0000051	Acenocoumarol Action Pathway	COL1A1	F10	F11	F12	F13A1	F13B	F2	F3	F5	F7	F8	F9	FGA	FGB	FGG	GGCX	KLKB1	PLAT	PLG	VKORC1
pathway0000052	Acetaminophen Action Pathway	AKR1C3	ALOX12	ALOX15	ALOX15B	ALOX5	CBR1	CYP2B6	CYP2C8	CYP2E1	CYP2J2	CYP2U1	CYP4A11	CYP4F2	CYP4F3	CYP4F8	EPHX2	FAM213B	GGT1	GPX1	LTA4H	LTC4S	PLA2G4B	PTGDS	PTGES	PTGIS	PTGS1	PTGS2	TBXAS1
pathway0000053	Acetaminophen Metabolism Pathway	ABCB1	ABCC1	ABCC4	ABCC5	ABCG2	CYP1A2	CYP2A6	CYP2D6	CYP2E1	CYP3A4	DNAJB11	ERP29	GSTP1	GSTT1	HSPA5	PDIA2	PDIA4	PDIA6	PPIB	SDF2L1	SULT1A1	SULT1A2	SULT1A3	SULT1A4	SULT1E1	SULT2A1	UGT1A1	UGT1A6	UGT1A9	UGT2B15
pathway0000054	Acetylcholine Neurotransmitter Release Cycle	BZRAP1	CHAT	CPLX1	PPFIA1	PPFIA2	PPFIA3	PPFIA4	RAB3A	RIMS1	SLC18A3	SLC5A7	SNAP25	STX1A	STXBP1	SYT1	UNC13B	VAMP2
pathway0000055	Acetylcholine regulates insulin secretion	CHRM3	GNA11	GNA14	GNA15	GNAQ	MARCKS	PLCB1	PLCB2	PLCB3	PRKCA
pathway0000056	Acetylsalicylic Acid Action Pathway	AKR1C3	ALOX12	ALOX15	ALOX15B	ALOX5	CBR1	CYP2B6	CYP2C8	CYP2E1	CYP2J2	CYP2U1	CYP4A11	CYP4F2	CYP4F3	CYP4F8	EPHX2	FAM213B	GGT1	GPX1	LTA4H	LTC4S	PLA2G4B	PTGDS	PTGES	PTGIS	PTGS1	PTGS2	TBXAS1
pathway0000057	Activated NOTCH1 Transmits Signal to the Nucleus	ADAM10	ADAM17	APH1A	APH1B	ARRB1	ARRB2	CNTN1	DLK1	DLL1	DLL4	DNER	DTX1	DTX2	DTX4	ITCH	JAG1	JAG2	MIB1	MIB2	NCSTN	NEURL1	NEURL1B	NOTCH1	NUMB	PSEN2	PSENEN	RPS27A	UBA52	UBB	UBC
pathway0000058	Activated PKN1 stimulates transcription of AR (androgen receptor) regulated genes KLK2 and KLK3	AR	H2AFB1	H2AFX	H2AFZ	H2BFS	H3F3A	H3F3B	HIST1H2AB	HIST1H2AC	HIST1H2AD	HIST1H2AE	HIST1H2AJ	HIST1H2BA	HIST1H2BB	HIST1H2BC	HIST1H2BD	HIST1H2BE	HIST1H2BF	HIST1H2BG	HIST1H2BH	HIST1H2BI	HIST1H2BJ	HIST1H2BK	HIST1H2BL	HIST1H2BM	HIST1H2BN	HIST1H2BO	HIST1H3A	HIST1H3B	HIST1H3C	HIST1H3D	HIST1H3E	HIST1H3F	HIST1H3G	HIST1H3H	HIST1H3I	HIST1H3J	HIST1H4A	HIST1H4B	HIST1H4C	HIST1H4D	HIST1H4E	HIST1H4F	HIST1H4H	HIST1H4I	HIST1H4J	HIST1H4K	HIST1H4L
pathway0000059	Activated point mutants of FGFR2	FGF1	FGF10	FGF16	FGF17	FGF18	FGF2	FGF20	FGF22	FGF23	FGF3	FGF4	FGF5	FGF6	FGF7	FGF8	FGF9	FGFR2
pathway0000060	activated TAK1 mediates p38 MAPK activation	IKBKG	IRAK1	IRAK2	MAP2K3	MAP2K6	MAP3K7	MAPK11	MAPK14	MAPKAPK2	MAPKAPK3	NOD1	NOD2	RIPK2	TAB1	TAB2	TAB3	TRAF6
pathway0000061	Activation of anterior HOX genes in hindbrain development during early embryogenesis	AJUBA	ASH2L	CNOT6	CREBBP	CTCF	EED	EGR2	EP300	EZH2	H2AFB1	H2AFX	H2AFZ	H2BFS	H3F3A	H3F3B	HDAC3	HIST1H2AB	HIST1H2AC	HIST1H2AD	HIST1H2AE	HIST1H2AJ	HIST1H2BA	HIST1H2BB	HIST1H2BC	HIST1H2BD	HIST1H2BE	HIST1H2BF	HIST1H2BG	HIST1H2BH	HIST1H2BI	HIST1H2BJ	HIST1H2BK	HIST1H2BL	HIST1H2BM	HIST1H2BN	HIST1H2BO	HIST1H3A	HIST1H3B	HIST1H3C	HIST1H3D	HIST1H3E	HIST1H3F	HIST1H3G	HIST1H3H	HIST1H3I	HIST1H3J	HIST1H4A	HIST1H4B
pathway0000062	Activation of ATR in response to replication stress	ATR	ATRIP	CDC25A	CDC25C	CDC45	CDC6	CDC7	CDK2	CHEK1	CLSPN	DBF4	HUS1	MCM10	MCM2	MCM3	MCM4	MCM5	MCM6	MCM7	MCM8	ORC1	ORC2	ORC3	ORC4	ORC5	ORC6	RAD1	RAD17	RAD9A	RAD9B	RFC2	RFC3	RFC4	RFC5	RPA1	RPA2	RPA3
pathway0000063	Activation of BAD and translocation to mitochondria	AKT1	AKT2	AKT3	BAD	BCL2	BID	PPP3CC	PPP3R1	SFN	YWHAB	YWHAE	YWHAG	YWHAH	YWHAQ	YWHAZ
pathway0000064	Activation of C3 and C5	C2	C3	C4A	C4B	C4B_2	C5	CFB
pathway0000065	Activation of Ca-permeable Kainate Receptor	CALM1	CALM2	CALM3	DLG1	DLG3	DLG4	GRIK1	GRIK2	GRIK3	GRIK4	GRIK5	NCALD
pathway0000066	Activation of caspases through apoptosome-mediated cleavage	APAF1	CASP3	CASP7	CASP9	CYCS
pathway0000067	Activation of DNA fragmentation factor	CASP3	DFFA	DFFB	H1F0	HIST1H1A	HIST1H1B	HIST1H1C	HIST1H1D	HIST1H1E	HMGB1	HMGB2	KPNA1	KPNB1
pathway0000068	Activation of G protein gated Potassium channels	GABBR1	GABBR2	GNB1	GNB2	GNB3	GNG10	GNG12	GNG2	GNG3	GNG4	GNG5	GNG7	GNG8	GNGT1	GNGT2	KCNJ10	KCNJ12	KCNJ15	KCNJ16	KCNJ2	KCNJ3	KCNJ4	KCNJ5	KCNJ6	KCNJ9
pathway0000069	Activation of gene expression by SREBF (SREBP)	ACACA	ACACB	CARM1	CHD9	CREBBP	CYP51A1	DHCR7	ELOVL6	FASN	FDFT1	FDPS	GGPS1	GPAM	HELZ2	HMGCR	HMGCS1	IDI1	LSS	MED1	MTF1	MVD	MVK	NCOA1	NCOA2	NCOA6	NFYA	NFYB	NFYC	PMVK	PPARA	RXRA	SC5D	SCD	SMARCD3	SP1	SQLE	SREBF1	SREBF2	TBL1X	TBL1XR1	TGS1	TM7SF2
pathway0000070	Activation of IRF3/IRF7 mediated by TBK1/IKK epsilon	CD14	IKBKE	IRF3	IRF7	LY96	PTPN11	RPS27A	SARM1	TANK	TBK1	TICAM1	TICAM2	TLR3	TLR4	TRAF3	UBA52	UBB	UBC
pathway0000071	Activation of Matrix Metalloproteinases	CMA1	COL18A1	CTRB1	CTRB2	CTSG	CTSK	CTSV	ELANE	FURIN	KLK2	KLKB1	MMP1	MMP10	MMP11	MMP13	MMP14	MMP15	MMP16	MMP17	MMP2	MMP24	MMP25	MMP3	MMP7	MMP8	MMP9	PLG	PRSS1	PRSS2	TIMP1	TIMP2	TPSAB1
pathway0000072	Activation of NF-kappaB in B cells	BCL10	BTRC	CARD11	CHUK	CUL1	FBXW11	IKBKB	IKBKG	MALT1	MAP3K7	NFKB1	NFKBIA	NFKBIB	NFKBIE	PRKCB	PSMA1	PSMA2	PSMA3	PSMA4	PSMA5	PSMA6	PSMA7	PSMA8	PSMB1	PSMB10	PSMB11	PSMB2	PSMB3	PSMB4	PSMB5	PSMB6	PSMB7	PSMB8	PSMB9	PSMC1	PSMC2	PSMC3	PSMC4	PSMC5	PSMC6	PSMD1	PSMD10	PSMD11	PSMD12	PSMD13	PSMD14	PSMD2	PSMD3
pathway0000073	Activation of NIMA Kinases NEK9, NEK6, NEK7	CCNB1	CCNB2	CDK1	NEK6	NEK7	NEK9	PLK1
pathway0000074	Activation of PPARGC1A (PGC-1alpha) by phosphorylation	MAPK11	MAPK12	MAPK14	PPARGC1A	PRKAA2	PRKAB1	PRKAB2	PRKAG1	PRKAG2	PRKAG3
pathway0000075	Activation of PUMA and translocation to mitochondria	BBC3	E2F1	PPP1R13B	TFDP1	TP53	TP53BP2	TP63	TP73
pathway0000076	Activation of Rac	GPC1	NCK1	NCK2	PAK1	PAK2	PAK3	PAK4	PAK6	PAK7	RAC1	ROBO1	SLIT2	SOS1	SOS2
pathway0000077	Activation of RAS in B cells	HRAS	KRAS	NRAS	RASGRP1	RASGRP3
pathway0000078	Activation of rRNA Expression by ERCC6 (CSB) and EHMT2 (G9a)	CBX3	CHD3	CHD4	EHMT2	ERCC6	GATAD2A	GATAD2B	H2AFB1	H2AFX	H2AFZ	H2BFS	H3F3A	H3F3B	HDAC1	HDAC2	HIST1H2AB	HIST1H2AC	HIST1H2AD	HIST1H2AE	HIST1H2AJ	HIST1H2BA	HIST1H2BB	HIST1H2BC	HIST1H2BD	HIST1H2BE	HIST1H2BF	HIST1H2BG	HIST1H2BH	HIST1H2BI	HIST1H2BJ	HIST1H2BK	HIST1H2BL	HIST1H2BM	HIST1H2BN	HIST1H2BO	HIST1H3A	HIST1H3B	HIST1H3C	HIST1H3D	HIST1H3E	HIST1H3F	HIST1H3G	HIST1H3H	HIST1H3I	HIST1H3J	HIST1H4A	HIST1H4B	HIST1H4C
pathway0000079	Activation of SMO	ADRBK1	ARRB1	ARRB2	BOC	CDON	CSNK1A1	DHH	EFCAB7	EVC	EVC2	GAS1	GAS8	IHH	IQCE	KIF3A	PTCH1	SHH	SMO
pathway0000080	Activation of the AP-1 family of transcription factors	ATF2	FOS	JUN	MAPK1	MAPK10	MAPK11	MAPK14	MAPK3	MAPK8	MAPK9
pathway0000081	Activation of the mRNA upon binding of the cap-binding complex and eIFs, and subsequent binding to 43S	EIF4A1	EIF4A2	EIF4B	EIF4E	EIF4EBP1	EIF4G1	EIF4H
pathway0000082	Activation of the phototransduction cascade	CNGA1	CNGB1	GNAT1	GNB1	GNGT1	PDE6A	PDE6B	PDE6G	RHO	SAG	SLC24A1
pathway0000083	Activation of the pre-replicative complex	CDC45	CDC6	CDC7	CDK2	CDT1	DBF4	MCM10	MCM2	MCM3	MCM4	MCM5	MCM6	MCM7	MCM8	ORC1	ORC2	ORC3	ORC4	ORC5	ORC6	POLA1	POLA2	POLE	POLE2	PRIM1	PRIM2	RPA1	RPA2	RPA3	RPA4
pathway0000084	Acute Intermittent Porphyria	ALAD	ALAS1	BLVRA	COX10	COX15	CPOX	FECH	FTMT	GUSB	HMBS	HMOX1	PPOX	UGT2B11	UROD	UROS
pathway0000085	Acyl chain remodeling of CL	HADHA	HADHB	LCLAT1	PLA2G4A	PLA2G6	TAZ
pathway0000086	Acyl chain remodeling of DAG and TAG	AWAT2	DGAT1	DGAT2	DGAT2L6	MGLL	PNPLA2	PNPLA3
pathway0000087	Acyl chain remodelling of PC	LPCAT1	LPCAT2	LPCAT3	LPCAT4	MBOAT2	PLA2G10	PLA2G12A	PLA2G16	PLA2G1B	PLA2G2A	PLA2G2D	PLA2G2E	PLA2G2F	PLA2G3	PLA2G4A	PLA2G4B	PLA2G4C	PLA2G4D	PLA2G4E	PLA2G4F	PLA2G5	PLA2G6	PLB1	PLBD1	PNPLA8
pathway0000088	Acyl chain remodelling of PE	LPCAT3	LPCAT4	MBOAT1	MBOAT2	PLA2G10	PLA2G12A	PLA2G16	PLA2G1B	PLA2G2A	PLA2G2D	PLA2G2E	PLA2G2F	PLA2G3	PLA2G4A	PLA2G4B	PLA2G4C	PLA2G4D	PLA2G4E	PLA2G4F	PLA2G5	PLA2G6	PLBD1	PNPLA8
pathway0000089	Acyl chain remodelling of PG	CRLS1	LPCAT1	LPCAT4	LPGAT1	PLA2G10	PLA2G12A	PLA2G1B	PLA2G2A	PLA2G2D	PLA2G2E	PLA2G2F	PLA2G3	PLA2G4A	PLA2G4B	PLA2G4D	PLA2G4F	PLA2G5
pathway0000090	Acyl chain remodelling of PI	MBOAT7	PLA2G10	PLA2G12A	PLA2G16	PLA2G1B	PLA2G2A	PLA2G2D	PLA2G2E	PLA2G2F	PLA2G4A	PLA2G4C	PLA2G4D	PLA2G4E	PLA2G4F	PLA2G5	PLBD1
pathway0000091	Acyl chain remodelling of PS	LPCAT3	LPCAT4	MBOAT1	PLA2G10	PLA2G12A	PLA2G16	PLA2G1B	PLA2G2A	PLA2G2D	PLA2G2E	PLA2G2F	PLA2G4A	PLA2G4B	PLA2G4D	PLA2G4E	PLA2G4F	PLA2G5
pathway0000092	Adenine and hypoxanthine salvage pathway	ADA	APRT	HPRT1	PNP	XDH
pathway0000093	Adenine phosphoribosyltransferase deficiency (APRT)	ADA	ADCY2	ADSL	ADSS	AK1	AMPD1	APRT	ATAD1	ATIC	DGUOK	ENTPD5	ENTPD8	GART	GDA	GMPR	GMPS	GUCY1A2	GUCY1B3	GUK1	HPRT1	IMPDH1	ITPA	NME6	NT5C2	NUDT2	NUDT5	PAICS	PDE10A	PDE4D	PFAS	PNP	PPAT	PRPS1L1	RRM1	RRM2	TXN	XDH
pathway0000094	Adenosine Deaminase Deficiency	ADA	ADCY2	ADSL	ADSS	AK1	AMPD1	APRT	ATAD1	ATIC	DGUOK	ENTPD5	ENTPD8	GART	GDA	GMPR	GMPS	GUCY1A2	GUCY1B3	GUK1	HPRT1	IMPDH1	ITPA	NME6	NT5C2	NUDT2	NUDT5	PAICS	PDE10A	PDE4D	PFAS	PNP	PPAT	PRPS1L1	RRM1	RRM2	TXN	XDH
pathway0000095	adenosine deoxyribonucleotides de novo biosynthesis	NME1	NME2	NME2P1	NME3	NME4	NME5	NME6	NME7	RRM1	RRM2	RRM2B
pathway0000096	adenosine nucleotides degradation	ADA	NT5C1A	NT5C2	NT5C3A	NT5E	PNP	XDH
pathway0000097	adenosine ribonucleotides de novo biosynthesis	ADSL	ADSS	ADSSL1	AK1	AK2	AK3	AK4	AK5	AK7	AK8	ATP5A1	ATP5B	ATP5C1	ATP5D	ATP5E	ATP5EP2	ATP5F1	ATP5H	ATP5I	ATP5J2	ATP5L	ATP5L2	ATP5S
pathway0000098	Adenylate cyclase activating pathway	ADCY1	ADCY2	ADCY3	ADCY4	ADCY5	ADCY6	ADCY7	ADCY8	ADCY9	GNAL
pathway0000099	Adenylate cyclase activation signaling ( GPCR signaling (G alpha i) )	ADCY1	ADCY10	ADCY2	ADCY3	ADCY4	ADCY5	ADCY6	ADCY7	ADCY8	ADCY9	GNAS
pathway0000100	Adenylate cyclase activation signaling ( GPCR signaling (pertussis toxin) )	ADCY1	ADCY10	ADCY2	ADCY3	ADCY4	ADCY5	ADCY6	ADCY7	ADCY8	ADCY9	GNAS
pathway0000101	Adenylate cyclase inactivation signaling ( GPCR signaling (G alpha i) )	ADCY1	ADCY10	ADCY2	ADCY3	ADCY4	ADCY5	ADCY6	ADCY7	ADCY8	ADCY9	GNAI1	GNAI2
pathway0000102	Adenylate cyclase inactivation signaling ( GPCR signaling (pertussis toxin) )	ADCY1	ADCY10	ADCY2	ADCY3	ADCY4	ADCY5	ADCY6	ADCY7	ADCY8	ADCY9	GNAI1	GNAI2
pathway0000103	Adenylate cyclase inhibitory pathway	ADCY1	ADCY2	ADCY3	ADCY4	ADCY5	ADCY6	ADCY7	ADCY8	ADCY9	GNAI1	GNAI2	GNAI3	GNAL	GNAT3
pathway0000104	Adenylosuccinate Lyase Deficiency	ADA	ADCY2	ADSL	ADSS	AK1	AMPD1	APRT	ATAD1	ATIC	DGUOK	ENTPD5	ENTPD8	GART	GDA	GMPR	GMPS	GUCY1A2	GUCY1B3	GUK1	HPRT1	IMPDH1	ITPA	NME6	NT5C2	NUDT2	NUDT5	PAICS	PDE10A	PDE4D	PFAS	PNP	PPAT	PRPS1L1	RRM1	RRM2	TXN	XDH
pathway0000105	Adherens junctions interactions	ANG	CADM1	CADM2	CADM3	CDH1	CDH10	CDH11	CDH12	CDH13	CDH15	CDH17	CDH18	CDH2	CDH24	CDH3	CDH4	CDH5	CDH6	CDH7	CDH8	CDH9	CTNNA1	CTNNB1	CTNND1	JUP	MLLT4	PVRL1	PVRL2	PVRL3	PVRL4
pathway0000106	ADP signalling through P2Y purinoceptor 1	GNA11	GNA14	GNA15	GNAQ	GNB1	GNB2	GNB3	GNB4	GNB5	GNG10	GNG11	GNG12	GNG13	GNG2	GNG3	GNG4	GNG5	GNG7	GNG8	GNGT1	GNGT2	MAPK14	P2RY1	PLA2G4A	SRC
pathway0000107	ADP signalling through P2Y purinoceptor 12	GNAI1	GNAI2	GNAI3	GNAT3	GNB1	GNB2	GNB3	GNB4	GNB5	GNG10	GNG11	GNG12	GNG13	GNG2	GNG3	GNG4	GNG5	GNG7	GNG8	GNGT1	GNGT2	P2RY12
pathway0000108	Adrenal Hyperplasia Type 3 or Congenital Adrenal Hyperplasia due to 21-hydroxylase Deficiency	AKR1C4	AKR1D1	CYP11A1	CYP11B1	CYP11B2	CYP17A1	CYP21A2	HSD11B1	HSD11B2	HSD3B1	HSD3B2
pathway0000109	Adrenal Hyperplasia Type 5 or Congenital Adrenal Hyperplasia due to 17 Alpha-hydroxylase Deficiency	AKR1C4	AKR1D1	CYP11A1	CYP11B1	CYP11B2	CYP17A1	CYP21A2	HSD11B1	HSD11B2	HSD3B1	HSD3B2
pathway0000110	Adrenaline and noradrenaline biosynthesis	COMT	DBH	DDC	MAOA	MAOB	PNMT	SLC18A1	SLC18A2	SLC6A15	SLC6A16	SLC6A17	SLC6A18	SLC6A19	SLC6A2	SLC6A20	SLC6A3	SNAP23	SNAP25	SNAP29	STX12	STX7	TH	VAMP1	VAMP2	VTI1B
pathway0000111	Adrenaline,noradrenaline inhibits insulin secretion	ADCY5	ADCY6	ADRA2A	ADRA2C	CACNA1C	CACNA1D	CACNA2D2	CACNB2	CACNB3	GNAI1	GNAI2	GNB1	GNB2	GNB3	GNB4	GNB5	GNG10	GNG11	GNG12	GNG13	GNG2	GNG3	GNG4	GNG5	GNG7	GNG8	GNGT1	GNGT2
pathway0000112	Adrenoceptors	ADRA1A	ADRA1B	ADRA1D	ADRA2A	ADRA2B	ADRA2C	ADRB1	ADRB2	ADRB3
pathway0000113	Adrenoleukodystrophy, X-linked	ABCD1	ABCD2	ACSL1	CPT2	CRAT	CROT	PEX11G	PEX13	PEX14	SLC25A20
pathway0000114	Advanced glycosylation endproduct receptor signaling	AGER	APP	CAPZA1	CAPZA2	DDOST	HMGB1	LGALS3	MAPK1	MAPK3	PRKCSH	S100A12	S100B	SAA1
pathway0000115	Aflatoxin activation and detoxification	ACY1	ACY3	AKR7A2	AKR7A3	AKR7L	CYP1A2	CYP2A13	CYP3A4	CYP3A5	DPEP1	DPEP2	DPEP3	GGT1	GGT2	GGT3P	GGT5	GGT6	GGT7	MGST1	MGST2	MGST3
pathway0000116	AICA-Ribosiduria	ADA	ADCY2	ADSL	ADSS	AK1	AMPD1	APRT	ATAD1	ATIC	DGUOK	ENTPD5	ENTPD8	GART	GDA	GMPR	GMPS	GUCY1A2	GUCY1B3	GUK1	HPRT1	IMPDH1	ITPA	NME6	NT5C2	NUDT2	NUDT5	PAICS	PDE10A	PDE4D	PFAS	PNP	PPAT	PRPS1L1	RRM1	RRM2	TXN	XDH
pathway0000117	AKT phosphorylates targets in the cytosol	AKT1	AKT1S1	AKT2	AKT3	BAD	CASP9	CDKN1A	CDKN1B	CHUK	GSK3A	GSK3B	MDM2	TSC2
pathway0000118	AKT phosphorylates targets in the nucleus	AKT1	AKT2	AKT3	CREB1	FOXO1	FOXO3	FOXO4	NR4A1	RPS6KB2
pathway0000119	AKT(PKB)-Bad signaling ( EPO signaling pathway(JAK2 STAT1 STAT3 STAT5) )	ACVR1	ACVR1B	ACVR2A	ACVR2B	ACVRL1	ADRBK1	ADRBK2	AKT1	AKT2	AKT3	ALK	AMHR2	ARAF	BAD	BMPR1A	BMPR1B	BMPR2	BRAF	BTK	CAMK2A	CAMK2B	CAMK2D	CAMK2G	CCNH	CDC7	CDK1	CDK2	CDK3	CDK4	CDK5	CDK6	CDK7	CDK8	CDK9	CHUK	CSK	CSNK1A1	CSNK1D	CSNK1E	CSNK1G1	CSNK1G2	CSNK1G3	EGFR	FGFR1	FGFR2	FGFR3	FGFR4	FLT1
pathway0000120	AKT(PKB)-Bad signaling ( IL-7 signaling(JAK1 JAK3 STAT5) )	ACVR1	ACVR1B	ACVR2A	ACVR2B	ACVRL1	ADRBK1	ADRBK2	AKT1	AKT2	AKT3	ALK	AMHR2	ARAF	BAD	BMPR1A	BMPR1B	BMPR2	BRAF	BTK	CAMK2A	CAMK2B	CAMK2D	CAMK2G	CCNH	CDC7	CDK1	CDK2	CDK3	CDK4	CDK5	CDK6	CDK7	CDK8	CDK9	CHUK	CSK	CSNK1A1	CSNK1D	CSNK1E	CSNK1G1	CSNK1G2	CSNK1G3	EGFR	FGFR1	FGFR2	FGFR3	FGFR4	FLT1
pathway0000121	AKT(PKB)-Bad signaling ( Insulin receptor signaling (D. melanogaster) )	AKT1	AKT2	AKT3	BAD	SFN	YWHAB	YWHAE	YWHAG	YWHAH	YWHAQ	YWHAZ
pathway0000122	AKT(PKB)-Bad signaling ( Insulin receptor signaling (Mammal) )	AKT1	AKT2	AKT3	BAD	SFN	YWHAB	YWHAE	YWHAG	YWHAH	YWHAQ	YWHAZ
pathway0000123	AKT(PKB)-GSK3beta signaling ( Insulin receptor signaling (D. melanogaster) )	AKT1	AKT2	AKT3	GSK3B	GYS1	GYS2
pathway0000124	AKT(PKB)-GSK3beta signaling ( Insulin receptor signaling (Mammal) )	AKT1	AKT2	AKT3	GSK3B	GYS1	GYS2
pathway0000125	AKT(PKB)-mTOR signaling ( Insulin receptor signaling (Mammal) )	AKT1	AKT2	AKT3	EIF4A1	EIF4A2	EIF4E	EIF4EBP1	EIF4G1	EIF4G3	MTOR	PTEN	RHEB	RPS6	RPS6KB1	TSC2
pathway0000126	AKT(PKB)-TOR signaling ( Insulin receptor signaling (D. melanogaster) )	AKT1	AKT2	AKT3	EIF4A1	EIF4A2	EIF4E	EIF4EBP1	EIF4G1	EIF4G3	MTOR	PTEN	RHEB	RPS6	RPS6KB1	TSC2
pathway0000127	AKT(PKB) activation signaling ( IGF1 signaling pathway )	AKT1	AKT2	AKT3	PDPK1	PIK3CA	PIK3CB	PIK3CD
pathway0000128	AKT(PKB) activation signaling ( Insulin receptor signaling (D. melanogaster) )	AKT1	AKT2	AKT3	PDPK1	PIK3CA	PIK3CB	PIK3CD
pathway0000129	AKT(PKB) activation signaling ( Insulin receptor signaling (Mammal) )	AKT1	AKT2	AKT3	MAPKAP1	MLST8	MTOR	PDPK1	PIK3CA	PIK3CB	PIK3CD	RICTOR	TSC1	TSC2
pathway0000130	AKT(PKB) activation signaling ( PDGF signaling pathway )	AKT1	AKT2	AKT3	PDPK1	PIK3CA	PIK3CB	PIK3CD
pathway0000131	Alanine Metabolism	AARS	AARS2	AGXT	GPT	PC
pathway0000132	Alanine,Aspartic acid and Asparagine metabolism ( Alanine,Aspartic acid and Asparagine metabolism )	AARS	ADSS	ADSSL1	ASNS	ASPA	ASS1	CAD	DARS	DDO	GAD1	GAD2	NARS
pathway0000133	Alendronate Action Pathway	ACAT2	CYP51A1	DHCR24	EBP	FDFT1	FDPS	GGPS1	HMGCR	HSD17B7	IDI1	LIPA	LSS	MSMO1	MVD	MVK	NSDHL	PMVK	SC5D	SOAT1	SQLE	TM7SF2
pathway0000134	Alfentanil Action Pathway	ADRA1A	CACNA1A	CACNA2D2	CACNB1	CHRNA4	CHRNB2	DRD1	GRIN1	GRIN2A	GRIN3A	HTR1A	KCND2	KCNIP2	OPRM1	PCSK2	POMC	SCN10A	SCN1B	SLC6A2	SLC6A3	SLC6A4
pathway0000135	ALK1 signaling events	ACVR1	ACVR2A	ACVR2B	ACVRL1	ARRB2	BMPR2	CAV1	CSNK2B	ENG	FKBP1A	GDF2	ID1	INHBA	MAPK1	MAPK3	PPP1CA	SMAD1	SMAD4	SMAD5	SMAD7	SMAD9	TGFB1	TGFB3	TGFBR1	TGFBR2	TLX2
pathway0000136	ALK2 signaling events	ACVR1	AMH	AMHR2	BMP7	BMPR2	FKBP1A	SMAD1	SMAD4	SMAD5	SMAD9	TLX2
pathway0000137	Alkaptonuria	ADH1A	ALDH3A1	AOC1	COMT	DBH	DCT	DDC	FAH	GOT1	GSTZ1	HAAO	HGD	MAOA	MIF	PNMT	TYR
pathway0000138	allopregnanolone biosynthesis	AKR1C1	AKR1C2	AKR1C3	AKR1C4	SRD5A1	SRD5A2
pathway0000139	Alpha-defensins	ART1	CD4	DEFA1	DEFA1B	DEFA3	DEFA4	DEFA5	DEFA6	PRSS2	PRSS3
pathway0000140	alpha-linolenic acid (ALA) metabolism	ABCD1	ACAA1	ACOT8	ACOX1	ACSL1	ELOVL1	ELOVL2	ELOVL3	ELOVL5	FADS1	FADS2	HSD17B4	SCP2
pathway0000141	Alpha-oxidation of phytanate	ALDH3A2	HACL1	PHYH	SLC25A17	SLC27A2
pathway0000142	Alpha-synuclein signaling	BAD	BLK	CAPN1	CSNK2A1	FGR	FKBP1A	FYN	GRK5	HCK	HSPA4	KLK6	LCK	LYN	MAOB	PARK2	PARK7	PLCB2	PLD1	PLD2	PPP2R5D	PRKCD	PRRT2	PTK2B	SLC6A3	SNCA	SNCAIP	SRC	STUB1	SYK	TH	TOR1A	UBE2L3	UCHL1	YES1
pathway0000143	Alpha adrenergic receptor signaling pathway	ADRA1A	ADRA1B	ADRA2A	ADRA2B	ADRA2C	GNA11	ITPR1	PLCB1	PLCB2	PLCB3	PLCB4	PLCE1	PRKCA	PRKCD	PRKCE	PRKCG	SNAP23	SNAP25	STX10	STX6	VAMP1	VAMP2	VAMP3
pathway0000144	Alpha Linolenic Acid and Linoleic Acid Metabolism	ELOVL4	ELOVL5	FADS1	FADS2	PLA2G4B
pathway0000145	Alpha4 beta1 integrin signaling events	ABI1	ADAM28	AMICA1	ARF6	BCAR1	CD14	CD81	CDC42	CRK	DOCK1	FN1	GIT1	IGSF8	ITGA4	ITGB1	JAM2	MDK	MYH2	PRKACA	PRKACB	PRKAR1A	PRKAR1B	PTK2	PTK2B	PTPRA	PXN	RAC1	SPP1	SRC	THBS1	THBS2	TLN1	VCAM1	YWHAZ
pathway0000146	Alpha6 beta4 integrin-ligand interactions	ITGA6	ITGB4	LAMA1	LAMA2	LAMA3	LAMA5	LAMB1	LAMB2	LAMB3	LAMC1	LAMC2
pathway0000147	Alpha6Beta4Integrin	ABL1	AKT1	AR	BAD	CASP3	CD151	CLCA1	CLCA2	COL17A1	DSP	DST	EGFR	EIF4E	EIF4EBP1	EIF6	EPHB2	ERBB2	ERBB2IP	FOS	FYN	GAB1	GRB2	IRS1	IRS2	ITGA6	ITGB4	JUN	LAMA1	LAMA2	LAMA3	LAMA5	LAMB1	LAMB2	LAMB3	LAMC1	LAMC2	MAPK1	MAPK14	MAPK3	MET	MST1R	MTOR	MYLK3	NTN1	PAK1	PIK3CA	PIK3CB	PIK3CD
pathway0000148	Alpha9 beta1 integrin signaling events	ADAM12	ADAM15	ADAM2	ADAM8	BCAR1	CSF2	CSF2RA	F13A1	FIGF	FN1	ITGA9	ITGB1	KCNJ15	NOS2	PAOX	PXN	RAC1	SAT1	SPP1	SRC	TGM2	TNC	VCAM1	VEGFA	VEGFC
pathway0000149	Alprenolol Action Pathway	ABCC8	ABCC9	ADRB1	AGTR1	ALG10B	ATP1A1	ATP1A2	ATP1A3	ATP1A4	ATP1B1	ATP1B2	ATP1B3	ATP2A2	CACNA1C	CACNA1G	CACNA1H	CACNA2D2	CACNB1	CALM1	CALM2	CALM3	CHRM2	DLG1	FXYD2	HCN4	ITPR1	KCNA5	KCND3	KCNE1	KCNE2	KCNH2	KCNIP2	KCNJ11	KCNJ2	KCNJ3	KCNJ4	KCNJ5	KCNJ8	KCNK1	KCNQ1	MYLK	PLCB1	PLN	PRKACA	PRKAR1A	RYR2	SCN5A	SLC8A1
pathway0000150	Alteplase Action Pathway	COL1A1	F10	F11	F12	F13A1	F13B	F2	F3	F5	F7	F8	F9	FGA	FGB	FGG	GGCX	KLKB1	PLAT	PLG	VKORC1
pathway0000151	Alternative NF-kappaB pathway	BTRC	CHUK	MAP3K14	NFKB1	NFKB2	RELB
pathway0000152	Alvimopan Action Pathway	ADRA1A	CACNA1A	CACNA2D2	CACNB1	CHRNA4	CHRNB2	DRD1	GRIN1	GRIN2A	GRIN3A	HTR1A	KCND2	KCNIP2	OPRM1	PCSK2	POMC	SCN10A	SCN1B	SLC6A2	SLC6A3	SLC6A4
pathway0000153	Alzheimer disease-amyloid secretase pathway	ADAM10	ADAM17	ADAM9	APBA1	APBA2	APBA3	APH1B	APP	BACE1	CACNA1C	CACNA1D	CACNA1F	CACNA1S	CACNB1	CACNB2	CHRM1	CHRM2	CHRM3	CHRM4	CHRM5	CHRNA7	FURIN	KAT5	KLC1	KLC2	KLC3	KLC4	MAPK1	MAPK10	MAPK11	MAPK12	MAPK13	MAPK14	MAPK15	MAPK3	MAPK4	MAPK6	MAPK7	MAPK8	MAPK9	NCSTN	PKN1	PKN2	PKN3	PRKCA	PRKCB	PRKCD	PRKCE
pathway0000154	Alzheimer disease-presenilin pathway	ACTA1	ACTA2	ACTB	ACTBL2	ACTC1	ACTG1	ACTG2	ACTR2	ADAM17	APH1B	APP	BACE1	CD44	CDH1	CDH3	CTNNB1	DVL1	DVL2	DVL3	ERBB4	ERN1	FURIN	FZD1	FZD10	FZD2	FZD3	FZD4	FZD5	FZD6	FZD7	FZD8	FZD9	GSK3B	JUP	KAT5	LEF1	LRP1	LRP1B	LRP2	LRP4	LRP5	LRP6	MLLT4	MMP1	MMP13	MMP14	MMP15	MMP16
pathway0000155	amb2 Integrin signaling	AGER	APOB	CTGF	HCK	HMGB1	ICAM1	IL6	ITGAM	ITGB2	JAM2	JAM3	LPA	LRP1	MMP2	MMP9	MST1	MST1R	MYH2	NFKB1	PLAT	PLAU	PLAUR	PLG	RAP1A	RAP1B	RHOA	ROCK1	SELP	SELPLG	THY1	TLN1	TNF
pathway0000156	Amiloride Action Pathway	AQP1	AQP2	AQP3	ATP1A1	ATP1A2	ATP1A3	ATP1A4	ATP1B1	ATP1B2	ATP1B3	CLCNKA	FXYD2	SCNN1A	SCNN1B	SCNN1D	SCNN1G	SLC12A1	SLC12A3	SLC12A6	SLC14A2	SLC1A1	SLC22A2	SLC22A6	SLC38A4	SLC3A1	SLC3A2	SLC6A20	SLC7A5	SLC7A6	SLC7A7	SLC7A8	SLC7A9
pathway0000157	Amine compound SLC transporters	SLC14A1	SLC14A2	SLC44A1	SLC44A2	SLC44A3	SLC44A4	SLC44A5	SLC5A7
pathway0000158	Amine ligand-binding receptors	GPR143	TAAR1	TAAR2	TAAR3	TAAR5	TAAR6	TAAR8	TAAR9
pathway0000159	Amino acid and oligopeptide SLC transporters	SLC1A1	SLC1A2	SLC1A3	SLC1A6	SLC1A7	SLC32A1
pathway0000160	Amino acid synthesis and interconversion (transamination)	ALDH18A1	ASNS	ASPA	ASPG	CCBL1	FOLH1	FOLH1B	GADL1	GLS	GLS2	GLUD1	GLUD2	GLUL	GOT1	GOT2	GPT	GPT2	NAALAD2	OAT	PYCR1	PYCR2	PYCRL
pathway0000161	Amino acid transport across the plasma membrane	SLC16A10	SLC1A4	SLC1A5	SLC36A1	SLC36A2	SLC38A1	SLC38A2	SLC38A3	SLC38A4	SLC38A5	SLC3A1	SLC3A2	SLC43A1	SLC43A2	SLC6A12	SLC6A14	SLC6A15	SLC6A18	SLC6A19	SLC6A20	SLC6A6	SLC7A1	SLC7A10	SLC7A11	SLC7A2	SLC7A3	SLC7A5	SLC7A6	SLC7A7	SLC7A8	SLC7A9
pathway0000162	Amino Sugar Metabolism	AMDHD2	CHIT1	CMAS	GFPT1	GNE	GNPDA1	GNPNAT1	HEXA	HK1	NAGK	NANP	NANS	NPL	PGM3	RENBP	SLC17A5	UAP1
pathway0000163	Aminocaproic Acid Action Pathway	COL1A1	F10	F11	F12	F13A1	F13B	F2	F3	F5	F7	F8	F9	FGA	FGB	FGG	GGCX	KLKB1	PLAT	PLG	VKORC1
pathway0000164	Aminosugars metabolism ( Aminosugars metabolism )	CMAS	GCK	GNE	GNPNAT1	HK1	HK2	HK3	NAGK	NANS
pathway0000165	Amiodarone Action Pathway	ABCC8	ABCC9	ADRB1	AGTR1	ALG10B	ATP1A1	ATP1A2	ATP1A3	ATP1A4	ATP1B1	ATP1B2	ATP1B3	ATP2A2	CACNA1C	CACNA1G	CACNA1H	CACNA2D2	CACNB1	CALM1	CALM2	CALM3	CHRM2	DLG1	FXYD2	HCN4	ITPR1	KCNA5	KCND3	KCNE1	KCNE2	KCNH2	KCNIP2	KCNJ11	KCNJ2	KCNJ3	KCNJ4	KCNJ5	KCNJ8	KCNK1	KCNQ1	MYLK	PLCB1	PLN	PRKACA	PRKAR1A	RYR2	SCN5A	SLC8A1
pathway0000166	Amlodipine Action Pathway	ABCC8	ABCC9	ADRB1	AGTR1	ALG10B	ATP1A1	ATP1A2	ATP1A3	ATP1A4	ATP1B1	ATP1B2	ATP1B3	ATP2A2	CACNA1C	CACNA1G	CACNA1H	CACNA2D2	CACNB1	CALM1	CALM2	CALM3	CHRM2	DLG1	FXYD2	HCN4	ITPR1	KCNA5	KCND3	KCNE1	KCNE2	KCNH2	KCNIP2	KCNJ11	KCNJ2	KCNJ3	KCNJ4	KCNJ5	KCNJ8	KCNK1	KCNQ1	MYLK	PLCB1	PLN	PRKACA	PRKAR1A	RYR2	SCN5A	SLC8A1
pathway0000167	Ammonia Recycling	AMT	ASNS	ASRGL1	CPS1	DLD	GLDC	GLS2	GLUD1	HAL	SDS
pathway0000168	AMPK inhibits chREBP transcriptional activation activity	ADIPOQ	ADIPOR1	ADIPOR2	MLXIPL	PRKAA2	PRKAB2	PRKAG2	STK11
pathway0000169	Amyloid fiber formation	APCS	APOA1	APOA4	APP	B2M	BACE1	CALCA	CST3	FGA	FURIN	GGA1	GGA2	GGA3	GSN	H2AFB1	H2AFX	H2AFZ	H2BFS	H3F3A	H3F3B	HIST1H2AB	HIST1H2AC	HIST1H2AD	HIST1H2AE	HIST1H2AJ	HIST1H2BA	HIST1H2BB	HIST1H2BC	HIST1H2BD	HIST1H2BE	HIST1H2BF	HIST1H2BG	HIST1H2BH	HIST1H2BI	HIST1H2BJ	HIST1H2BK	HIST1H2BL	HIST1H2BM	HIST1H2BN	HIST1H2BO	HIST1H3A	HIST1H3B	HIST1H3C	HIST1H3D	HIST1H3E	HIST1H3F	HIST1H3G	HIST1H3H
pathway0000170	Anchoring fibril formation	BMP1	COL7A1	LAMA3	LAMB3	LAMC2	TLL1	TLL2
pathway0000171	Anchoring of the basal body to the plasma membrane	ACTR1A	AHI1	AKAP9	ALMS1	B9D1	B9D2	C2CD3	CC2D2A	CCP110	CDK1	CDK5RAP2	CENPJ	CEP131	CEP135	CEP152	CEP162	CEP164	CEP192	CEP250	CEP290	CEP41	CEP57	CEP63	CEP70	CEP72	CEP76	CEP78	CEP83	CEP89	CEP97	CETN2	CKAP5	CLASP1	CNTRL	CSNK1D	CSNK1E	DCTN1	DCTN2	DCTN3	DYNC1H1	DYNC1I2	DYNLL1	FBF1	FGFR1OP	HAUS1	HAUS2	HAUS3	HAUS4
pathway0000172	Androgen and Estrogen Metabolism	AKR1D1	CYP17A1	CYP19A1	HSD17B1	HSD17B3	HSD3B1	SRD5A1	STS	SULT1E1	SULT2B1	UGT2B11	UGT2B17
pathway0000173	androgen biosynthesis	AKR1C3	CYP17A1	HSD17B3	HSD3B1	HSD3B2	SRD5A1	SRD5A2
pathway0000174	Androgen biosynthesis	CGA	CYP17A1	HSD17B12	HSD17B3	HSD3B1	HSD3B2	LHB	POMC	SRD5A1	SRD5A2	SRD5A3
pathway0000175	Androgen/estrogene/progesterone biosynthesis	CYP19A1	HSD17B1	HSD17B2	HSD17B6	HSD17B7	LIPA	SOAT1	SOAT2
pathway0000176	AndrogenReceptor	AES	AHR	AKT1	APPL1	AR	ARNT	ATF2	BAG1	BRCA1	BRINP1	CALR	CASP1	CASP3	CASP7	CASP8	CAV1	CCND1	CCND3	CCNE1	CCNH	CDC25A	CDC25B	CDC37	CDK1	CDK11B	CDK5	CDK7	CDK9	CEBPA	COX5B	CREB1	CREBBP	CTNNB1	DAPK3	DAXX	DBT	DDC	DDX5	EFCAB6	EGFR	EP300	ERCC2	ERCC3	ESR1	ETV5	FHL2	FKBP4	FLNA
pathway0000177	Angiogenesis	AKT1	AKT2	AKT3	ANGPT1	ANGPT2	APC	APC2	ARAF	ARHGAP1	ARHGAP8	AXIN1	BIRC5	BRAF	CASP9	CRK	CRKL	CTNNB1	DLK1	DLL3	DLL4	DOK2	DVL1	DVL2	DVL3	EFNB1	EFNB2	EPHB1	EPHB2	EPHB3	ETS1	F2R	F3	F7	FGF1	FGFR1	FOS	FRS2	FZD1	FZD2	FZD3	FZD5	GRB14	GRB7	GSK3B	HIF1A	HRAS	HSPB1	JAG1
pathway0000178	Angiopoietin receptor Tie2-mediated signaling	AGTR1	AKT1	ANGPT1	ANGPT2	ANGPT4	BMX	CDKN1A	CRK	DOK2	ELF1	ELF2	ELK1	ETS1	F2	FES	FGF2	FN1	FOXO1	FYN	GRB14	GRB2	GRB7	ITGA5	ITGB1	MAPK1	MAPK14	MAPK3	MAPK8	MMP2	NCK1	NFKB1	NOS3	PAK1	PIK3CA	PIK3R1	PLD2	PLG	PTK2	PTPN11	PXN	RAC1	RASA1	RELA	RPS6KB1	SHC1	STAT5A	STAT5B	TEK
pathway0000179	Angiotensin_II-stimulated_signaling_through_G_proteins_and_beta-arrestin	ADRBK1	ADRBK2	AGT	AGTR1	ARRB1	ARRB2	ELK1	GNAQ	GNB1	GNB2	GNB3	GNB4	GNB5	GNG10	GNG11	GNG3	GNG4	GNG7	GNG8	GNGT2	GRK5	GRK6	ITPR1	ITPR2	ITPR3	MAP2K1	MAP2K2	MAPK1	MAPK3	PLCB1	PLCB2	PLCB3	PRKCA	RAF1
pathway0000180	Anileridine Action Pathway	ADRA1A	CACNA1A	CACNA2D2	CACNB1	CHRNA4	CHRNB2	DRD1	GRIN1	GRIN2A	GRIN3A	HTR1A	KCND2	KCNIP2	OPRM1	PCSK2	POMC	SCN10A	SCN1B	SLC6A2	SLC6A3	SLC6A4
pathway0000181	Anistreplase Action Pathway	COL1A1	F10	F11	F12	F13A1	F13B	F2	F3	F5	F7	F8	F9	FGA	FGB	FGG	GGCX	KLKB1	PLAT	PLG	VKORC1
pathway0000182	Antigen activates B Cell Receptor (BCR) leading to generation of second messengers	AHCYL1	BLK	BLNK	BTK	CALM1	CALM2	CALM3	CBL	CBLB	CD19	CD22	CD79A	CD79B	DAPP1	FYN	GRB2	IGHD	IGHM	IGHV3-23	IGKC	IGKV1-5	IGKV1D-16	IGKV4-1	IGLC1	IGLC2	IGLC3	IGLC6	IGLC7	ITPR1	ITPR2	ITPR3	LYN	NCK1	ORAI1	PIK3AP1	PIK3CD	PIK3R1	PLCG1	PLCG2	PTPN6	SH3KBP1	SHC1	SOS1	SRMS	STIM1	SYK	TRPC1	VAV1
pathway0000183	Antigen Presentation: Folding, assembly and peptide loading of class I MHC	B2M	CALR	CANX	ERAP1	ERAP2	HLA-A	HLA-B	HLA-C	HLA-E	HLA-F	HLA-G	HLA-H	HSPA5	PDIA3	SAR1B	SEC13	SEC23A	SEC24A	SEC24B	SEC24C	SEC24D	SEC31A	TAP1	TAP2	TAPBP
pathway0000184	Antigen processing: Ubiquitination & Proteasome degradation	ANAPC1	ANAPC10	ANAPC11	ANAPC13	ANAPC2	ANAPC4	ANAPC5	ANAPC7	AREL1	ARIH2	ASB1	ASB10	ASB11	ASB12	ASB13	ASB14	ASB15	ASB16	ASB17	ASB18	ASB2	ASB3	ASB4	ASB5	ASB6	ASB7	ASB8	ASB9	ATG7	BLMH	BTBD1	BTRC	CBLB	CDC16	CDC20	CDC23	CDC26	CDC27	CDC34	CUL1	CUL2	CUL3	CUL5	CUL7	DET1	DTX3L	DZIP3	FBXL4
pathway0000185	Antipyrine Action Pathway	AKR1C3	ALOX12	ALOX15	ALOX15B	ALOX5	CBR1	CYP2B6	CYP2C8	CYP2E1	CYP2J2	CYP2U1	CYP4A11	CYP4F2	CYP4F3	CYP4F8	EPHX2	FAM213B	GGT1	GPX1	LTA4H	LTC4S	PLA2G4B	PTGDS	PTGES	PTGIS	PTGS1	PTGS2	TBXAS1
pathway0000186	Antrafenine Action Pathway	AKR1C3	ALOX12	ALOX15	ALOX15B	ALOX5	CBR1	CYP2B6	CYP2C8	CYP2E1	CYP2J2	CYP2U1	CYP4A11	CYP4F2	CYP4F3	CYP4F8	EPHX2	FAM213B	GGT1	GPX1	LTA4H	LTC4S	PLA2G4B	PTGDS	PTGES	PTGIS	PTGS1	PTGS2	TBXAS1
pathway0000187	AP-1 transcription factor network	ACTA1	AGT	ATF2	ATF3	BAG1	BCL2L11	CBFB	CCL2	CCND1	CDK1	CDKN1B	CDKN2A	COL1A2	COPS5	CREB1	CRTC1	CSF2	CTNNB1	CXCL8	CYR61	DMP1	DMTF1	DUSP1	EDN1	EGR1	ELF1	EP300	ESR1	ETS1	FABP4	FOS	FOSB	FOSL1	FOSL2	GATA2	GJA1	HIF1A	HLA-A	IFNG	IL10	IL2	IL4	IL5	IL6	JUN	JUNB	JUND	MAF
pathway0000188	APC-Cdc20 mediated degradation of Nek2A	ANAPC1	ANAPC10	ANAPC11	ANAPC15	ANAPC16	ANAPC2	ANAPC4	ANAPC5	ANAPC7	BUB1B	BUB3	CDC16	CDC20	CDC23	CDC26	CDC27	MAD2L1	NEK2	RPS27A	UBA52	UBB	UBC	UBE2C	UBE2D1	UBE2E1
pathway0000189	APC truncation mutants have impaired AXIN binding	AMER1	APC	AXIN1	CSNK1A1	GSK3B	PPP2CA	PPP2CB	PPP2R1A	PPP2R1B	PPP2R5A	PPP2R5B	PPP2R5C	PPP2R5D	PPP2R5E
pathway0000190	APC/C:Cdc20 mediated degradation of Cyclin B	ANAPC1	ANAPC10	ANAPC11	ANAPC15	ANAPC16	ANAPC2	ANAPC4	ANAPC5	ANAPC7	CCNB1	CDC16	CDC20	CDC23	CDC26	CDC27	CDK1	RPS27A	UBA52	UBB	UBC	UBE2C	UBE2D1	UBE2E1
pathway0000191	APC/C:Cdc20 mediated degradation of mitotic proteins	ANAPC1	ANAPC10	ANAPC11	ANAPC15	ANAPC16	ANAPC2	ANAPC4	ANAPC5	ANAPC7	BUB1B	BUB3	CDC16	CDC20	CDC23	CDC26	CDC27	MAD2L1	UBE2C	UBE2D1	UBE2E1
pathway0000192	APC/C:Cdc20 mediated degradation of Securin	ANAPC1	ANAPC10	ANAPC11	ANAPC15	ANAPC16	ANAPC2	ANAPC4	ANAPC5	ANAPC7	CDC16	CDC20	CDC23	CDC26	CDC27	PSMA1	PSMA2	PSMA3	PSMA4	PSMA5	PSMA6	PSMA7	PSMA8	PSMB1	PSMB10	PSMB11	PSMB2	PSMB3	PSMB4	PSMB5	PSMB6	PSMB7	PSMB8	PSMB9	PSMC1	PSMC2	PSMC3	PSMC4	PSMC5	PSMC6	PSMD1	PSMD10	PSMD11	PSMD12	PSMD13	PSMD14	PSMD2	PSMD3	PSMD4
pathway0000193	APC/C:Cdh1 mediated degradation of Cdc20 and other APC/C:Cdh1 targeted proteins in late mitosis/early G1	ANAPC1	ANAPC10	ANAPC11	ANAPC15	ANAPC16	ANAPC2	ANAPC4	ANAPC5	ANAPC7	AURKA	AURKB	CDC16	CDC20	CDC23	CDC26	CDC27	FZR1	PLK1	PSMA1	PSMA2	PSMA3	PSMA4	PSMA5	PSMA6	PSMA7	PSMA8	PSMB1	PSMB10	PSMB11	PSMB2	PSMB3	PSMB4	PSMB5	PSMB6	PSMB7	PSMB8	PSMB9	PSMC1	PSMC2	PSMC3	PSMC4	PSMC5	PSMC6	PSMD1	PSMD10	PSMD11	PSMD12	PSMD13
pathway0000194	APEX1-Independent Resolution of AP Sites via the Single Nucleotide Replacement Pathway	LIG3	NEIL1	NEIL2	OGG1	PNKP	POLB	XRCC1
pathway0000195	APOBEC3G mediated resistance to HIV-1 infection	APOBEC3G	BANF1	HMGA1	PPIA	PSIP1
pathway0000196	Apoptosis signaling pathway	AIFM1	AKT1	AKT2	AKT3	APAF1	ATF2	ATF3	ATF4	ATF6	ATF6B	ATF7	BAG3	BAG4	BAK1	BAX	BCL2	BCL2L1	BCL2L10	BCL2L11	BCL2L2	BCL2L2-PABPN1	BIK	BIRC2	BIRC3	BOK	CASP10	CASP3	CASP7	CASP8	CASP9	CFLAR	CHUK	CRADD	CYCS	DAXX	DIABLO	EIF2AK2	EIF2S1	ENDOG	FADD	FAS	FASLG	FOS	GZMB	HSPA1A	HSPA1B	HSPA1L	HSPA2
pathway0000197	Apoptotic cleavage of cell adhesion proteins	CASP3	CDH1	CTNNB1	DSG1	DSG2	DSG3	DSP	OCLN	PKP1	TJP1	TJP2
pathway0000198	Apoptotic cleavage of cellular proteins	ACIN1	APC	BCAP31	BIRC2	BMX	CASP3	CASP6	CASP7	CASP8	CLSPN	FNTA	PRKCD	PRKCQ	PTK2	ROCK1	SATB1	STK24	STK26
pathway0000199	Apparent mineralocorticoid excess syndrome	AKR1C4	AKR1D1	CYP11A1	CYP11B1	CYP11B2	CYP17A1	CYP21A2	HSD11B1	HSD11B2	HSD3B1	HSD3B2
pathway0000200	Aprotinin Action Pathway	COL1A1	F10	F11	F12	F13A1	F13B	F2	F3	F5	F7	F8	F9	FGA	FGB	FGG	GGCX	KLKB1	PLAT	PLG	VKORC1
pathway0000201	Arachidonate production from DAG	ABHD12	ABHD6	DAGLA	DAGLB	MGLL
pathway0000202	Arachidonic Acid Metabolism	AKR1C3	ALOX12	ALOX15	ALOX15B	ALOX5	CBR1	CYP2B6	CYP2C8	CYP2E1	CYP2J2	CYP2U1	CYP4A11	CYP4F2	CYP4F3	CYP4F8	EPHX2	FAM213B	GGT1	GPX1	LTA4H	LTC4S	PLA2G4B	PTGDS	PTGES	PTGIS	PTGS1	PTGS2	TBXAS1
pathway0000203	Arbutamine Action Pathway	ABCC8	ABCC9	ADRB1	AGTR1	ALG10B	ATP1A1	ATP1A2	ATP1A3	ATP1A4	ATP1B1	ATP1B2	ATP1B3	ATP2A2	CACNA1C	CACNA1G	CACNA1H	CACNA2D2	CACNB1	CALM1	CALM2	CALM3	CHRM2	DLG1	FXYD2	HCN4	ITPR1	KCNA5	KCND3	KCNE1	KCNE2	KCNH2	KCNIP2	KCNJ11	KCNJ2	KCNJ3	KCNJ4	KCNJ5	KCNJ8	KCNK1	KCNQ1	MYLK	PLCB1	PLN	PRKACA	PRKAR1A	RYR2	SCN5A	SLC8A1
pathway0000204	Ardeparin Action Pathway	COL1A1	F10	F11	F12	F13A1	F13B	F2	F3	F5	F7	F8	F9	FGA	FGB	FGG	GGCX	KLKB1	PLAT	PLG	SERPINC1	VKORC1
pathway0000205	Arf1 pathway	ACTR2	ACTR3	AP2A1	AP2M1	ARF1	ARFGAP1	ARFGEF1	ARFIP2	ARHGAP10	ASAP1	CD4	CLTA	CLTB	COPA	CYTH1	CYTH2	EREG	GBF1	GGA3	GIT1	GOSR2	KDELR1	PAPOLA	PIP5K1A	PLD2	RAC1	USO1	YKT6
pathway0000206	Arf6 downstream pathway	ARF1	ARF6	KALRN	MAPK1	MAPK3	NME1	PIP5K1A	PLAUR	PLD1	PLD2	RAB11A	RAB11FIP3	RAC1	RHOA	TIAM1
pathway0000207	Arf6 signaling events	ACAP1	ACAP2	ADAP1	ADRB2	AGTR1	ARAP2	ARF6	ARRB1	ARRB2	CYTH2	CYTH3	EFNA1	EGF	EGFR	EPHA2	FBXO8	GIT1	GNA11	GNA14	GNA15	GNAQ	GULP1	HGF	IPCEF1	IQSEC1	ITGA2B	ITGB3	KIF13B	LHCGR	MET	NCK1	PSD	PXN	SRC	TSHR	USP6
pathway0000208	Arf6 trafficking events	ACAP1	ADRB2	AGTR1	ARF6	ASAP2	AVPR2	BIN1	CDH1	CLTC	CPE	CTNNA1	CTNNB1	CTNND1	DNM2	EXOC1	EXOC2	EXOC3	EXOC4	EXOC5	EXOC6	EXOC7	EXOC8	INS	ITGA1	ITGA10	ITGA11	ITGA2	ITGA3	ITGA4	ITGA5	ITGA6	ITGA7	ITGA8	ITGA9	ITGAV	ITGB1	KLC1	MAPK8IP3	NME1	PIP5K1C	PLD1	PLD2	RALA	SCAMP2	SLC2A4	SPAG9	TSHR	VAMP3
pathway0000209	Argatroban Action Pathway	COL1A1	F10	F11	F12	F13A1	F13B	F2	F3	F5	F7	F8	F9	FGA	FGB	FGG	GGCX	KLKB1	PLAT	PLG	VKORC1
pathway0000210	Arginine and Proline metabolism ( Arginine and Proline metabolism )	ALDH1A1	ALDH1B1	ALDH2	ALDH3A2	ALDH4A1	ALDH7A1	ALDH9A1	AMD1	AOC1	AOC2	AOC3	ARG1	ARG2	ASS1	EPRS	GAMT	MAOA	MAOB	NOS1	NOS2	NOS3	ODC1	OTC	P4HA1	P4HA2	RARS	SAT1	SMS	SRM
pathway0000211	Arginine and Proline Metabolism	ALDH4A1	ARG1	ASL	ASS1	CKB	CPS1	DAO	EPRS	GAMT	GATM	GLUD1	GOT1	NOS1	OAT	OTC	P4HA3	PRODH	PYCR2	RARS2	SLC25A15
pathway0000212	Arginine biosynthesis	ASL	ASS1	CAD	CPS1	NAGS	OTC
pathway0000213	Arginine: Glycine Amidinotransferase Deficiency (AGAT Deficiency)	ALDH4A1	ARG1	ASL	ASS1	CKB	CPS1	DAO	EPRS	GAMT	GATM	GLUD1	GOT1	NOS1	OAT	OTC	P4HA3	PRODH	PYCR2	RARS2	SLC25A15
pathway0000214	Argininemia	ARG1	ASL	ASS1	CPS1	GLS2	GLUD1	GOT2	GPT	OTC	SLC1A4	SLC1A5	SLC25A12	SLC25A15
pathway0000215	Argininosuccinic Aciduria	ARG1	ASL	ASS1	CPS1	GLS2	GLUD1	GOT2	GPT	OTC	SLC1A4	SLC1A5	SLC25A12	SLC25A15
pathway0000216	ARMS-mediated activation	BRAF	CRK	KIDINS220	NGF	NTRK1	RAP1A	YWHAB
pathway0000217	Aromatase deficiency	AKR1D1	CYP17A1	CYP19A1	HSD17B1	HSD17B3	HSD3B1	SRD5A1	STS	SULT1E1	SULT2B1	UGT2B11	UGT2B17
pathway0000218	Asparagine N-linked glycosylation	DAD1	DDOST	MAGT1	RPN1	RPN2	STT3A	TUSC3
pathway0000219	Aspartate Metabolism	ABAT	ADSL	ADSSL1	ASL	ASNS	ASPA	ASRGL1	ASS1	CAD	DARS	DDO	GAD1	IL4I1	NARS
pathway0000220	Aspirin promotes the reaction [HIST4H4 protein binds to PLAUR promoter]	HIST1H4A	HIST1H4B	HIST1H4C	HIST1H4D	HIST1H4E	HIST1H4F	HIST1H4H	HIST1H4I	HIST1H4J	HIST1H4K	HIST1H4L	HIST2H4A	HIST2H4B	HIST4H4
pathway0000221	Assembly of collagen fibrils and other multimeric structures	CD151	COL10A1	COL11A1	COL11A2	COL15A1	COL18A1	COL1A1	COL1A2	COL24A1	COL27A1	COL2A1	COL3A1	COL4A1	COL4A2	COL4A3	COL4A4	COL4A5	COL4A6	COL5A1	COL5A2	COL5A3	COL6A1	COL6A2	COL6A3	COL6A5	COL6A6	COL8A1	COL8A2	CTSB	CTSL	CTSS	CTSV	DST	ITGA6	ITGB4	LAMA3	LAMB3	LAMC2	MMP13	MMP20	MMP3	MMP7	MMP9	PLEC
pathway0000222	Assembly Of The HIV Virion	PPIA	RPS27A	UBA52	UBB	UBC
pathway0000223	Assembly of the ORC complex at the origin of replication	ORC1	ORC2	ORC3	ORC4	ORC5	ORC6
pathway0000224	Assembly of the pre-replicative complex	CDC6	CDT1	MCM2	MCM3	MCM4	MCM5	MCM6	MCM7	MCM8	ORC1	ORC2	ORC3	ORC4	ORC5	ORC6
pathway0000225	Association of licensing factors with the pre-replicative complex	CDC6	CDT1	E2F1	E2F2	E2F3	GMNN	ORC1	ORC2	ORC3	ORC4	ORC5	RPS27A	UBA52	UBB	UBC
pathway0000226	Association of TriC/CCT with target proteins during biosynthesis	AP3M1	ARFGEF2	CCNE1	CCNE2	CCT2	CCT3	CCT4	CCT5	CCT6A	CCT6B	CCT7	CCT8	DCAF7	FBXL3	FBXL5	FBXO4	FBXO6	FBXW10	FBXW2	FBXW4	FBXW5	FBXW7	FBXW9	FKBP9	GAPDHS	GBA	HDAC3	KIF13A	KIFC3	LONP2	NOP56	SKIV2L	SPHK1	STAT3	TCP1	TP53	USP11	WRAP53	XRN2
pathway0000227	Asymmetric localization of PCP proteins	DVL2	FZD1	FZD2	FZD3	FZD4	FZD5	FZD7	FZD8	PARD6A	PRICKLE1	PSMA1	PSMA2	PSMA3	PSMA4	PSMA5	PSMA6	PSMA7	PSMA8	PSMB1	PSMB10	PSMB11	PSMB2	PSMB3	PSMB4	PSMB5	PSMB6	PSMB7	PSMB8	PSMB9	PSMC1	PSMC2	PSMC3	PSMC4	PSMC5	PSMC6	PSMD1	PSMD10	PSMD11	PSMD12	PSMD13	PSMD14	PSMD2	PSMD3	PSMD4	PSMD5	PSMD6	PSMD7	PSMD8
pathway0000228	Atenolol Action Pathway	ABCC8	ABCC9	ADRB1	AGTR1	ALG10B	ATP1A1	ATP1A2	ATP1A3	ATP1A4	ATP1B1	ATP1B2	ATP1B3	ATP2A2	CACNA1C	CACNA1G	CACNA1H	CACNA2D2	CACNB1	CALM1	CALM2	CALM3	CHRM2	DLG1	FXYD2	HCN4	ITPR1	KCNA5	KCND3	KCNE1	KCNE2	KCNH2	KCNIP2	KCNJ11	KCNJ2	KCNJ3	KCNJ4	KCNJ5	KCNJ8	KCNK1	KCNQ1	MYLK	PLCB1	PLN	PRKACA	PRKAR1A	RYR2	SCN5A	SLC8A1
pathway0000229	ATF-2 transcription factor network	ACHE	ARG1	ATF2	ATF3	BCL2	BCL2L1	BRCA1	CBFB	CCNA2	CCND1	CDK4	COL24A1	CREB1	CSRP2	CUL3	CXCL8	DDIT3	DUSP1	DUSP10	DUSP5	DUSP8	EP300	ESR1	FOS	GADD45A	H2AFY	HBG2	HES1	HRK	IFNG	IL23A	IL6	INS	JDP2	JUN	JUNB	JUND	KAT5	MAPK1	MAPK11	MAPK14	MAPK3	MAPK8	MAPK9	MMP2	NF1	NOS2	PDGFRA
pathway0000230	ATF4 activates genes	ASNS	ATF3	ATF4	ATF6	CCL2	CXCL8	DCP2	DDIT3	DIS3	EXOSC1	EXOSC2	EXOSC3	EXOSC4	EXOSC5	EXOSC6	EXOSC7	EXOSC8	EXOSC9	HERPUD1	IGFBP1	KHSRP	NFYA	NFYB	NFYC	PARN
pathway0000231	ATF6-alpha activates chaperone genes	ATF4	ATF6	CALR	DDIT3	HSP90B1	HSPA5	NFYA	NFYB	NFYC	XBP1
pathway0000232	ATM pathway	ABL1	ATM	BID	BLM	BRCA1	CDC25A	CDC25C	CHEK2	CTBP1	DCLRE1C	FAM175A	FANCD2	H2AFX	KAT5	MDC1	MDM2	MRE11A	NBN	RAD17	RAD50	RAD9A	RBBP8	RFWD2	RNF8	SMC1A	SMC3	TERF2	TOP3A	TP53BP1	TRIM28	UBE2N	UIMC1	XRCC4	YWHAB
pathway0000233	Atorvastatin Action Pathway	ACAT2	CYP51A1	DHCR24	EBP	FDFT1	FDPS	GGPS1	HMGCR	HSD17B7	IDI1	LIPA	LSS	MSMO1	MVD	MVK	NSDHL	PMVK	SC5D	SOAT1	SQLE	TM7SF2
pathway0000234	ATP + ADP = ADP + ATP ( Purine nucleotides and Nucleosides metabolism )	NME1	NME2	NME3	NME4	NME5	NME6	NME7
pathway0000235	ATP + CDP = ADP + CTP ( Pyrimidine Nucleotides and Nucleosides metabolism )	NME1	NME2	NME3	NME4	NME5	NME6	NME7
pathway0000236	ATP + Creatine = ADP + N-Phospho-creatine ( Arginine and Proline metabolism )	CKB	CKM	CKMT1A	CKMT1B	CKMT2
pathway0000237	ATP + dADP = ADP + dATP ( Purine nucleotides and Nucleosides metabolism )	NME1	NME2	NME3	NME4	NME5	NME6	NME7
pathway0000238	ATP + dCDP = ADP + dCTP ( Pyrimidine Nucleotides and Nucleosides metabolism )	NME1	NME2	NME3	NME4	NME5	NME6	NME7
pathway0000239	ATP + dGDP = ADP + dGTP ( Purine nucleotides and Nucleosides metabolism )	NME1	NME2	NME3	NME4	NME5	NME6	NME7
pathway0000240	ATP + dIDP = ADP + dITP ( Purine nucleotides and Nucleosides metabolism )	NME1	NME2	NME3	NME4	NME5	NME6	NME7
pathway0000241	ATP + dTDP = ADP + dTTP ( Pyrimidine Nucleotides and Nucleosides metabolism )	NME1	NME2	NME3	NME4	NME5	NME6	NME7
pathway0000242	ATP + dUDP = ADP + dUTP ( Pyrimidine Nucleotides and Nucleosides metabolism )	NME1	NME2	NME3	NME4	NME5	NME6	NME7
pathway0000243	ATP + GDP = ADP + GTP ( Folate metabolism )	NME1	NME2	NME3	NME4	NME5	NME6	NME7
pathway0000244	ATP + GDP = ADP + GTP ( Purine nucleotides and Nucleosides metabolism )	NME1	NME2	NME3	NME4	NME5	NME6	NME7
pathway0000245	ATP + IDP = ADP + ITP ( Purine nucleotides and Nucleosides metabolism )	NME1	NME2	NME3	NME4	NME5	NME6	NME7
pathway0000246	ATP + UDP = ADP + UTP ( Pyrimidine Nucleotides and Nucleosides metabolism )	NME1	NME2	NME3	NME4	NME5	NME6	NME7
pathway0000247	ATR signaling pathway	ATR	ATRIP	BRCA2	BTRC	CCNA2	CDC25A	CDC25C	CDC6	CDK2	CEP164	CHEK1	CLSPN	FANCD2	FBXW11	HUS1	MCM2	MCM7	MDM2	NBN	PLK1	PPP2CA	PPP2R1A	PPP2R2B	RAD1	RAD17	RAD51	RAD9A	RFC2	RFC3	RFC4	RFC5	RPA1	RPA2	SMARCAL1	TIMELESS	TIPIN	TOPBP1	YWHAB	YWHAZ
pathway0000248	Attachment of GPI anchor to uPAR	GPAA1	PGAP1	PIGK	PIGS	PIGT	PIGU	PLAUR
pathway0000249	Attenuation phase	COL4A6	CREBBP	CRYBA4	DEDD2	DNAJB1	DNAJB6	EP300	FKBP4	GML	HSBP1	HSF1	HSP90AA1	HSP90AB1	HSPA1A	HSPA1B	HSPA1L	HSPA2	HSPA6	HSPA8	HSPB1	HSPB2	HSPH1	MRPL18	PTGES3	RLN1	SERPINH1	TNFRSF21	UBB
pathway0000250	Atypical NF-kappaB pathway	ARRB2	BCL3	BTRC	IKBKB	LCK	MAPK14	NFKB1	NFKBIA	PIK3CA	PIK3R1	REL	RELA	SRC	SYK
pathway0000251	AUF1 (hnRNP D0) binds and destabilizes mRNA	EIF4G1	HNRNPD	HSPA1A	HSPA8	HSPB1	PABPC1	PSMA1	PSMA2	PSMA3	PSMA4	PSMA5	PSMA6	PSMA7	PSMA8	PSMB1	PSMB10	PSMB11	PSMB2	PSMB3	PSMB4	PSMB5	PSMB6	PSMB7	PSMB8	PSMB9	PSMC1	PSMC2	PSMC3	PSMC4	PSMC5	PSMC6	PSMD1	PSMD10	PSMD11	PSMD12	PSMD13	PSMD14	PSMD2	PSMD3	PSMD4	PSMD5	PSMD6	PSMD7	PSMD8	PSMD9	PSME1	PSME2	PSME3
pathway0000252	AURKA Activation by TPX2	ACTR1A	AKAP9	ALMS1	AURKA	CCP110	CDK1	CDK5RAP2	CENPJ	CEP131	CEP135	CEP152	CEP164	CEP192	CEP250	CEP290	CEP41	CEP57	CEP63	CEP70	CEP72	CEP76	CEP78	CETN2	CKAP5	CLASP1	CNTRL	CSNK1D	CSNK1E	DCTN1	DCTN2	DCTN3	DYNC1H1	DYNC1I2	DYNLL1	FGFR1OP	HAUS1	HAUS2	HAUS3	HAUS4	HAUS5	HAUS6	HAUS7	HAUS8	HMMR	HSP90AA1	MAPRE1	NDE1	NEDD1
pathway0000253	Aurora A signaling	AJUBA	AKT1	ARHGEF7	AURKA	AURKAIP1	AURKB	BIRC5	BRCA1	CDC25B	CENPA	CKAP5	CPEB1	DLGAP5	FZR1	GADD45A	GIT1	GSK3B	KPNA1	KPNB1	MDM2	NDEL1	NFKBIA	OAZ1	PAK1	PPP2R5D	PRKACA	RAN	RASA1	TACC1	TACC3	TDRD7	TP53	TPX2
pathway0000254	Aurora B signaling	AURKA	AURKB	AURKC	BIRC5	BUB1	CBX5	CDCA8	CENPA	CUL3	DES	EVI5	H3F3A	H3F3B	INCENP	KIF20A	KIF23	KIF2C	KLHL13	KLHL9	MYLK	NCAPD2	NCAPG	NCAPH	NCL	NDC80	NPM1	NSUN2	PEBP1	PPP1CC	PPP2R5D	PSMA3	RACGAP1	RASA1	RHOA	2023-09-01	SGOL1	SMC2	SMC4	STMN1	TACC1	VIM
pathway0000255	Aurora C signaling	AURKB	AURKC	H3F3A	H3F3B	INCENP
pathway0000256	Autodegradation of Cdh1 by Cdh1:APC/C	ANAPC1	ANAPC10	ANAPC11	ANAPC15	ANAPC16	ANAPC2	ANAPC4	ANAPC5	ANAPC7	CDC16	CDC23	CDC26	CDC27	FZR1	PSMA1	PSMA2	PSMA3	PSMA4	PSMA5	PSMA6	PSMA7	PSMB1	PSMB10	PSMB2	PSMB3	PSMB4	PSMB5	PSMB6	PSMB7	PSMB8	PSMB9	PSMC1	PSMC2	PSMC3	PSMC4	PSMC5	PSMC6	PSMD1	PSMD10	PSMD11	PSMD12	PSMD13	PSMD14	PSMD2	PSMD3	PSMD4	PSMD5	PSMD6
pathway0000257	Autodegradation of the E3 ubiquitin ligase COP1	ATM	PSMA1	PSMA2	PSMA3	PSMA4	PSMA5	PSMA6	PSMA7	PSMA8	PSMB1	PSMB10	PSMB11	PSMB2	PSMB3	PSMB4	PSMB5	PSMB6	PSMB7	PSMB8	PSMB9	PSMC1	PSMC2	PSMC3	PSMC4	PSMC5	PSMC6	PSMD1	PSMD10	PSMD11	PSMD12	PSMD13	PSMD14	PSMD2	PSMD3	PSMD4	PSMD5	PSMD6	PSMD7	PSMD8	PSMD9	PSME1	PSME2	PSME3	PSME4	PSMF1	RFWD2	RPS27A	TP53
pathway0000258	AXIN missense mutants destabilize the destruction complex	AMER1	APC	AXIN1	CSNK1A1	GSK3B	PPP2CA	PPP2CB	PPP2R1A	PPP2R1B	PPP2R5A	PPP2R5B	PPP2R5C	PPP2R5D	PPP2R5E
pathway0000259	Axon guidance mediated by netrin	ABLIM1	CDC42	DCC	NFATC2	NFATC3	NFATC4	NTN1	NTN3	NTN4	NTNG1	NTNG2	PIK3C2A	PIK3C2B	PIK3CA	PIK3CB	PIK3CD	PIK3CG	PIK3R1	PIK3R2	PIK3R3	PIK3R5	PLCG1	PLCG2	RAC1	RAC2	RHOU	UNC5B	UNC5C	UNC5D	VASP
pathway0000260	Axon guidance mediated by semaphorins	ARHGEF1	CDK5	CRMP1	DPYSL2	DPYSL4	DPYSL5	FES	FYN	NRP1	PAK1	PLXNA1	PLXNB1	RAC1	RAC2	RHOA	SEMA3A	SEMA4D
pathway0000261	Axon guidance mediated by Slit/Robo	ABL1	CDC42	CXCL12	CXCR4	DCC	NTN1	NTN3	NTN4	NTNG1	NTNG2	RAC1	RAC2	RHOC	ROBO1	SLIT1	SLIT2	SLIT3	SRGAP1
pathway0000262	Axonal growth inhibition (RHOA activation)	ARHGDIA	ARHGEF1	LINGO1	MAG	NGFR	OMG	RHOA	RTN4
pathway0000263	Azathioprine Action Pathway	ABCC4	ABCC5	ADA	ADCY2	ADK	ADSL	ADSS	AK1	AMPD1	AOX1	APRT	ATAD1	ATIC	DGUOK	ENTPD5	ENTPD8	GART	GDA	GMPR	GMPS	GUCY1A2	GUCY1B3	GUK1	HPRT1	IMPDH1	ITPA	NME6	NT5C2	NUDT2	NUDT5	PAICS	PDE10A	PDE4D	PFAS	PNP	PPAT	PRPS1L1	RAC1	RRM1	RRM2	SLC28A2	SLC28A3	SLC29A1	SLC29A2	TPMT	TXN	XDH
pathway0000264	B-WICH complex positively regulates rRNA expression	ACTB	BAZ1B	CD3EAP	DDX21	DEK	EP300	ERCC6	GSK3B	H2AFB1	H2AFX	H2AFZ	H2BFS	H3F3A	H3F3B	HIST1H2AB	HIST1H2AC	HIST1H2AD	HIST1H2AE	HIST1H2AJ	HIST1H2BA	HIST1H2BB	HIST1H2BC	HIST1H2BD	HIST1H2BE	HIST1H2BF	HIST1H2BG	HIST1H2BH	HIST1H2BI	HIST1H2BJ	HIST1H2BK	HIST1H2BL	HIST1H2BM	HIST1H2BN	HIST1H2BO	HIST1H3A	HIST1H3B	HIST1H3C	HIST1H3D	HIST1H3E	HIST1H3F	HIST1H3G	HIST1H3H	HIST1H3I	HIST1H3J	HIST1H4A	HIST1H4B	HIST1H4C	HIST1H4D
pathway0000265	B cell activation	ARAF	BLNK	BTK	CD19	CD22	CD79A	CD79B	CHUK	FOS	HRAS	IKBKB	ITPR1	ITPR2	ITPR3	JUN	LYN	MAP2K1	MAP2K2	MAP3K2	MAP3K3	MAPK1	MAPK10	MAPK11	MAPK12	MAPK13	MAPK14	MAPK3	MAPK8	MAPK9	NFKBIA	NFKBIL1	NRAS	PIK3CA	PIK3CB	PIK3CD	PIK3CG	PLCG2	PPP3CA	PPP3CB	PRKCB	PRKCD	PTPN6	PTPRC	RAC1	RAC2	RAF1	SOS1	SOS2
pathway0000266	B cell receptor signaling pathway ( B cell receptor signaling )	BLNK	CD19	CD79A	CD79B	DAPP1	FYN	GRB2	IGHD	IGHM	IGKC	IGKV1-5	IGKV1D-16	IGKV4-1	IGLC1	LCK	PIK3CA	PIK3CB	PIK3CD	PIK3R1	PIK3R2	PLCG2	PRKCB	SRC	SYK	VAV1
pathway0000267	BARD1 signaling events	ATM	ATR	BACH1	BARD1	BRCA1	CCNE1	CDK2	CSTF1	EWSR1	FANCA	FANCC	FANCD2	FANCE	FANCF	FANCG	FANCL	MRE11A	NBN	PCNA	PRKDC	RAD50	RAD51	RBBP8	TOPBP1	TP53	UBE2D3	UBE2L3	XRCC5	XRCC6
pathway0000268	Basigin interactions	ATP1B1	ATP1B2	ATP1B3	BSG	CAV1	ITGA3	ITGA6	ITGB1	L1CAM	MAG	MMP1	PPIA	PPIL2	SLC16A1	SLC16A3	SLC16A8	SLC3A2	SLC7A10	SLC7A11	SLC7A5	SLC7A6	SLC7A7	SLC7A8	SLC7A9	SPN
pathway0000269	BBSome-mediated cargo-targeting to cilium	ARL6	BBIP1	BBS1	BBS10	BBS12	BBS2	BBS4	BBS5	BBS7	BBS9	CCT2	CCT3	CCT4	CCT5	CCT8	LZTFL1	MCHR1	MKKS	RAB3IP	SMO	SSTR3	TCP1	TTC8
pathway0000270	BCR	AKT1	ATF2	ATP2B4	BANK1	BAX	BCAR1	BCL10	BCL2	BCL2L11	BCL6	BLK	BLNK	BRAF	BTK	BTLA	CARD11	CASP3	CASP7	CASP9	CBL	CBLB	CCL3	CCL4	CCNA2	CCND2	CCND3	CCNE1	CD19	CD22	CD5	CD72	CD79A	CD79B	CD81	CDK2	CDK4	CDK6	CDK7	CHST15	CHUK	CMTM3	CR2	CREB1	CRK	CRKL	CSK	CTNNB1	CYCS
pathway0000271	BCR signaling pathway	AKT1	BCL10	BCL2A1	BCL6	BCR	BLNK	BTK	CALM1	CALM2	CALM3	CAMK2G	CARD11	CD19	CD22	CD72	CD79A	CD79B	CHUK	CSK	CSNK2A1	DAPP1	DOK1	ELK1	ETS1	FCGR2B	FOS	GRB2	HRAS	IBTK	IKBKB	IKBKG	INPP5D	JUN	LYN	MALT1	MAP2K1	MAP3K1	MAP3K7	MAP4K1	MAPK1	MAPK14	MAPK3	MAPK8	NFATC1	NFKB1	NFKBIA	NFKBIB	PAG1
pathway0000272	Bendroflumethiazide Action Pathway	AQP1	AQP2	AQP3	ATP1A1	ATP1A2	ATP1A3	ATP1A4	ATP1B1	ATP1B2	ATP1B3	CLCNKA	FXYD2	SCNN1A	SCNN1B	SCNN1D	SCNN1G	SLC12A1	SLC12A3	SLC12A6	SLC14A2	SLC1A1	SLC22A2	SLC22A6	SLC38A4	SLC3A1	SLC3A2	SLC6A20	SLC7A5	SLC7A6	SLC7A7	SLC7A8	SLC7A9
pathway0000273	Benzocaine Action Pathway	ADRA1A	CACNA1A	CACNA2D2	CACNB1	CHRNA4	CHRNB2	DRD1	GRIN1	GRIN2A	GRIN3A	HTR1A	KCND2	KCNIP2	OPRM1	PCSK2	POMC	SCN10A	SCN1B	SLC6A2	SLC6A3	SLC6A4
pathway0000274	benzyloxycarbonylleucyl-leucyl-leucine aldehyde inhibits the reaction [Progesterone results in increased acetylation of HIST4H4 protein]	HIST1H4A	HIST1H4B	HIST1H4C	HIST1H4D	HIST1H4E	HIST1H4F	HIST1H4H	HIST1H4I	HIST1H4J	HIST1H4K	HIST1H4L	HIST2H4A	HIST2H4B	HIST4H4
pathway0000275	Beta-Alanine Metabolism	ABAT	ALDH2	ALDH6A1	AOC3	CNDP1	DPYD	DPYS	GAD1	UPB1
pathway0000276	Beta-catenin phosphorylation cascade	AMER1	APC	AXIN1	CSNK1A1	CTNNB1	FRAT1	FRAT2	GSK3B	PPP2CA	PPP2CB	PPP2R1A	PPP2R1B	PPP2R5A	PPP2R5B	PPP2R5C	PPP2R5D	PPP2R5E
pathway0000277	Beta-Ketothiolase Deficiency	ABAT	ACAA2	ACAD8	ACADM	ACADS	ACADSB	ACAT1	ALDH2	ALDH6A1	AOX1	AUH	BCAT1	BCKDHA	BCKDHB	DBT	DLD	ECHS1	HIBADH	HIBCH	HMGCL	HMGCS2	HSD17B10	IVD	MCCC1	MCCC2	OXCT1	PCCA	PCCB
pathway0000278	Beta-mercaptolactate-cysteine disulfiduria	CARS	CDO1	CTH	CTNS	GCLC	GCLM	GOT1	LDHA	MPST
pathway0000279	Beta-oxidation of pristanoyl-CoA	ACOT8	ACOX2	ACOX3	ACOXL	AMACR	CRAT	CROT	HSD17B4	NUDT19	SCP2
pathway0000280	Beta-oxidation of very long chain fatty acids	ABCD1	ACAA1	ACOT8	ACOX1	CRAT	HSD17B4
pathway0000281	Beta catenin degradation signaling (Canonical) ( C. elegans endoderm induction Wnt signaling pathway Diagram )	APC	AXIN1	AXIN2	BTRC	CTNNB1	CUL1	GSK3B	SKP1
pathway0000282	Beta catenin degradation signaling (Canonical) ( Canonical Wnt signaling pathway Diagram )	APC	AXIN1	AXIN2	BTRC	CTNNB1	CUL1	GSK3B	SKP1
pathway0000283	Beta catenin degradation signaling (Canonical) ( Drosophila Wingless/Wnt signaling pathway Diagram )	APC	AXIN1	AXIN2	BTRC	CTNNB1	CUL1	GSK3B	SKP1
pathway0000284	Beta catenin degradation signaling (Canonical) ( Mammalian Wnt signaling pathway Diagram )	APC	AXIN1	AXIN2	BTRC	CTNNB1	CUL1	GSK3B	SKP1
pathway0000285	Beta catenin degradation signaling (Canonical) ( Xenopus axis formation Wnt signaling pathway Diagram )	APC	AXIN1	AXIN2	BTRC	CTNNB1	CUL1	GSK3B	SKP1
pathway0000286	Beta catenin degradation signaling (Mammal) ( Mammalian Wnt signaling pathway Diagram )	APC	AXIN1	AXIN2	BTRC	CTNNB1	CUL1	GSK3B	SKP1
pathway0000287	Beta defensins	CCR2	CCR6	DEFB1	DEFB103A	DEFB103B	DEFB104A	DEFB104B	DEFB105A	DEFB105B	DEFB106A	DEFB106B	DEFB107A	DEFB107B	DEFB108B	DEFB108P1	DEFB108P2	DEFB109P1	DEFB109P1B	DEFB110	DEFB112	DEFB113	DEFB114	DEFB115	DEFB116	DEFB118	DEFB119	DEFB121	DEFB123	DEFB124	DEFB125	DEFB126	DEFB127	DEFB128	DEFB129	DEFB130	DEFB130L	DEFB131	DEFB132	DEFB133	DEFB134	DEFB135	DEFB136	DEFB4A	DEFB4B	TLR1	TLR2
pathway0000288	Beta oxidation of decanoyl-CoA to octanoyl-CoA-CoA	ACADM	ECHS1	HADH	HADHA	HADHB
pathway0000289	Beta oxidation of hexanoyl-CoA to butanoyl-CoA	ACADS	ECHS1	HADH	HADHA	HADHB
pathway0000290	Beta oxidation of lauroyl-CoA to decanoyl-CoA-CoA	ACADL	ECHS1	HADH	HADHA	HADHB
pathway0000291	Beta oxidation of octanoyl-CoA to hexanoyl-CoA	ACADM	ECHS1	HADH	HADHA	HADHB
pathway0000292	Beta Oxidation of Very Long Chain Fatty Acids	ABCD1	ABCD2	ACSL1	CPT2	CRAT	CROT	PEX11G	PEX13	PEX14	SLC25A20
pathway0000293	Beta Ureidopropionase Deficiency	AK3	CAD	CANT1	CDA	CMPK2	CTPS1	DCTD	DHODH	DPYD	DPYS	DUT	GDA	ITPA	NME6	NT5C2	RRM2	RRM2B	TK1	TYMP	TYMS	UCKL1	UPB1	UPP2
pathway0000294	Beta1 adrenergic receptor signaling pathway	ADCY2	ADCY7	ADRB1	PRKACA	PRKACB	PRKACG	PRKAR2A	PRKAR2B	PRKX	SNAP23	SNAP25	SNAP29	STX3	VAMP1	VAMP2	VAMP3	VAMP8
pathway0000295	Beta1 integrin cell surface interactions	CD14	CD81	COL11A1	COL11A2	COL18A1	COL1A1	COL1A2	COL2A1	COL3A1	COL4A1	COL4A2	COL4A3	COL4A4	COL4A5	COL4A6	COL5A1	COL5A2	COL6A1	COL6A2	COL6A3	COL6A5	COL6A6	COL7A1	CSPG4	F13A1	FBN1	FGA	FGB	FGG	FN1	IGSF8	ITGA1	ITGA10	ITGA11	ITGA2	ITGA3	ITGA4	ITGA5	ITGA6	ITGA7	ITGA8	ITGA9	ITGAV	ITGB1	JAM2	LAMA1	LAMA2	LAMA3
pathway0000296	Beta2 adrenergic receptor signaling pathway	ADCY2	ADCY7	ADRB2	PRKACA	PRKACB	PRKACG	PRKAR2A	PRKAR2B	PRKX
pathway0000297	Beta2 integrin cell surface interactions	C3	CD40LG	CYR61	F10	F11R	FCGR2A	FGA	FGB	FGG	GP1BA	ICAM1	ICAM2	ICAM3	ICAM4	ITGAD	ITGAL	ITGAM	ITGAX	ITGB2	JAM3	KNG1	PLAT	PLAU	PLAUR	PROC	SPON2	TGFBI	THY1	VCAM1
pathway0000298	Beta3 adrenergic receptor signaling pathway	ADCY2	ADCY7	ADRB3	SNAP23	SNAP25	SNAP29	STX3	VAMP1	VAMP2	VAMP3	VAMP8
pathway0000299	Beta3 integrin cell surface interactions	CD47	COL1A1	COL1A2	COL4A1	COL4A2	COL4A3	COL4A4	COL4A5	COL4A6	CYR61	EDIL3	F11R	FBN1	FGA	FGB	FGG	FN1	HMGB1	IBSP	ITGA2B	ITGAV	ITGB3	KDR	L1CAM	LAMA4	LAMB1	LAMC1	PDGFB	PDGFRB	PECAM1	PLAU	PLAUR	PVR	SDC1	SDC4	SPHK1	SPP1	TGFBI	TGFBR2	THBS1	THY1	TNC	VEGFA	VTN
pathway0000300	Beta5 beta6 beta7 and beta8 integrin cell surface interactions	CYR61	EDIL3	FBN1	FN1	ITGA4	ITGAV	ITGB5	ITGB6	ITGB7	ITGB8	MADCAM1	PLAU	PLAUR	SDC1	TGFBR1	VCAM1	VTN
pathway0000301	Betaine Metabolism	AHCY	ALDH7A1	BHMT	CHDH	MAT2A	MAT2B	MTR	PEMT
pathway0000302	Betaxolol Action Pathway	ABCC8	ABCC9	ADRB1	AGTR1	ALG10B	ATP1A1	ATP1A2	ATP1A3	ATP1A4	ATP1B1	ATP1B2	ATP1B3	ATP2A2	CACNA1C	CACNA1G	CACNA1H	CACNA2D2	CACNB1	CALM1	CALM2	CALM3	CHRM2	DLG1	FXYD2	HCN4	ITPR1	KCNA5	KCND3	KCNE1	KCNE2	KCNH2	KCNIP2	KCNJ11	KCNJ2	KCNJ3	KCNJ4	KCNJ5	KCNJ8	KCNK1	KCNQ1	MYLK	PLCB1	PLN	PRKACA	PRKAR1A	RYR2	SCN5A	SLC8A1
pathway0000303	Betazole Action Pathway	ATP4A	ATP4B	CA1	CCKBR	CHRM3	CLIC2	GAST	HRH2	SLC26A3	SST	SSTR4
pathway0000304	Bevantolol Action Pathway	ABCC8	ABCC9	ADRB1	AGTR1	ALG10B	ATP1A1	ATP1A2	ATP1A3	ATP1A4	ATP1B1	ATP1B2	ATP1B3	ATP2A2	CACNA1C	CACNA1G	CACNA1H	CACNA2D2	CACNB1	CALM1	CALM2	CALM3	CHRM2	DLG1	FXYD2	HCN4	ITPR1	KCNA5	KCND3	KCNE1	KCNE2	KCNH2	KCNIP2	KCNJ11	KCNJ2	KCNJ3	KCNJ4	KCNJ5	KCNJ8	KCNK1	KCNQ1	MYLK	PLCB1	PLN	PRKACA	PRKAR1A	RYR2	SCN5A	SLC8A1
pathway0000305	BH3-only proteins associate with and inactivate anti-apoptotic BCL-2 members	BAD	BBC3	BCL2	BCL2L1	BCL2L11	BID	BMF	PMAIP1
pathway0000306	Bicarbonate transporters	SLC4A1	SLC4A10	SLC4A2	SLC4A3	SLC4A4	SLC4A5	SLC4A7	SLC4A8	SLC4A9
pathway0000307	Bile Acid Biosynthesis	ACOX2	AKR1C4	AKR1D1	AMACR	BAAT	CH25H	CYP27A1	CYP39A1	CYP46A1	CYP7A1	CYP7B1	CYP8B1	HSD17B4	HSD3B7	LIPA	SCP2	SLC27A5
pathway0000308	bile acid biosynthesis, neutral pathway	ACAA2	ACOX2	AKR1D1	AMACR	BAAT	CYP27A1	CYP2R1	CYP7A1	CYP8B1	HSD3B7	POR	SCP2	SLC27A2	SLC27A5
pathway0000309	Binding of TCF/LEF:CTNNB1 to target gene promoters	AXIN2	CTNNB1	LEF1	MYC	TCF7	TCF7L1	TCF7L2
pathway0000310	Biosynthesis of the N-glycan precursor (dolichol lipid-linked oligosaccharide, LLO) and transfer to a nascent protein	ALG1	ALG10	ALG10B	ALG11	ALG12	ALG13	ALG14	ALG2	ALG3	ALG6	ALG8	ALG9	DPAGT1	MPDU1	RFT1
pathway0000311	Biotin transport and metabolism	ACACA	ACACB	BTD	HLCS	MCCC1	MCCC2	PC	PCCA	PCCB	PDZD11	SLC5A6
pathway0000312	Bisoprolol Action Pathway	ABCC8	ABCC9	ADRB1	AGTR1	ALG10B	ATP1A1	ATP1A2	ATP1A3	ATP1A4	ATP1B1	ATP1B2	ATP1B3	ATP2A2	CACNA1C	CACNA1G	CACNA1H	CACNA2D2	CACNB1	CALM1	CALM2	CALM3	CHRM2	DLG1	FXYD2	HCN4	ITPR1	KCNA5	KCND3	KCNE1	KCNE2	KCNH2	KCNIP2	KCNJ11	KCNJ2	KCNJ3	KCNJ4	KCNJ5	KCNJ8	KCNK1	KCNQ1	MYLK	PLCB1	PLN	PRKACA	PRKAR1A	RYR2	SCN5A	SLC8A1
pathway0000313	Bivalirudin Action Pathway	COL1A1	F10	F11	F12	F13A1	F13B	F2	F3	F5	F7	F8	F9	FGA	FGB	FGG	GGCX	KLKB1	PLAT	PLG	VKORC1
pathway0000314	Blood coagulation	APP	F10	F12	F13B	F2	F2R	F2RL3	F3	F7	F8	F9	FGA	FGB	FGG	GP1BA	GP1BB	GP5	GP9	ITGA2B	KLKB1	KNG1	PLAT	PLAU	PLAUR	PLG	PROC	PROCR	PROS1	PROZ	SERPINA1	SERPINA10	SERPINB2	SERPINC1	SERPINE1	SERPINF2	TFPI	THBD	VWF
pathway0000315	Blue diaper syndrome	AQP1	AQP2	AQP3	ATP1A1	ATP1A2	ATP1A3	ATP1A4	ATP1B1	ATP1B2	ATP1B3	CLCNKA	FXYD2	SCNN1A	SCNN1B	SCNN1D	SCNN1G	SLC12A1	SLC12A3	SLC12A6	SLC14A2	SLC1A1	SLC22A2	SLC22A6	SLC38A4	SLC3A1	SLC3A2	SLC6A20	SLC7A5	SLC7A6	SLC7A7	SLC7A8	SLC7A9
pathway0000316	BMAL1:CLOCK,NPAS2 activates circadian gene expression	ARNTL	ARNTL2	AVP	BHLHE40	BHLHE41	CARM1	CHD9	CLOCK	CREB1	CREBBP	CRTC1	CRY1	CRY2	DBP	EP300	F7	HDAC3	HELZ2	HIF1A	MED1	NAMPT	NCOA1	NCOA2	NCOA6	NCOR1	NOCT	NPAS2	NR1D1	NR3C1	NRIP1	PER1	PER2	PPARA	PPARGC1A	RORA	RXRA	SERPINE1	SIK1	SMARCD3	TBL1X	TBL1XR1	TGS1
pathway0000317	BMP receptor signaling	AHSG	BAMBI	BMP2	BMP4	BMP6	BMP7	BMPR1A	BMPR1B	BMPR2	CER1	CHRD	CHRDL1	CTDSP1	CTDSP2	CTDSPL	FST	GREM1	GSK3B	HFE2	MAP3K7	MAPK1	NOG	NUP214	PPM1A	PPP1CA	PPP1R15A	RGMA	RGMB	SKI	SMAD1	SMAD4	SMAD5	SMAD6	SMAD7	SMAD9	SMURF1	SMURF2	SOSTDC1	TAB1	TAB2	XIAP	ZFYVE16
pathway0000318	BMP signaling in Drosophila ( BMP signaling in Drosophila )	CREBBP	EP300	MAML1	MAML2	MAML3	SMARCA4	WT1
pathway0000319	BMP signaling in Drosophila (dorsal midline) ( BMP signaling in Drosophila )	CREBBP	EP300	MAML1	MAML2	MAML3	SMARCA4	WT1
pathway0000320	BMP signaling in Drosophila (dorsolateral) ( BMP signaling in Drosophila )	CREBBP	EP300	MAML1	MAML2	MAML3	SMARCA4	WT1
pathway0000321	BMP signaling pathway ( TGF-beta_BMP Diagram(MolecularVariation) )	BMP10	BMP15	BMP2	BMP3	BMP4	BMP5	BMP6	BMP7	BMP8B	BMPR1A	BMPR1B	BMPR2	CREBBP	EP300	GDF10	GDF11	GDF2	GDF3	GDF5	GDF6	GDF7	GDF9	MAML1	MAML2	MAML3	MSTN	SMAD1	SMAD2	SMAD3	SMAD4	SMAD5	SMAD9	SMARCA4	WT1
pathway0000322	BMP Signalling Pathway	ACVR2A	BMP2	BMPR1B	SMAD4	ZFYVE16
pathway0000323	BMP2 signaling pathway(through Smad) ( TGF-beta_BMP Diagram(MolecularVariation) )	BAMBI	BMP2	BMPR1A	BMPR1B	BMPR2	CREBBP	EP300	SMAD1	SMAD4	SMAD6	SMAD7	STAT3	ZNF423
pathway0000324	BMP2 signaling pathway(through TAK1) ( BMP2 signaling(through TAK1) )	BMP2	BMPR1A	BMPR1B	BMPR2	MAP3K7	SMAD6	TAB1	XIAP
pathway0000325	Bopindolol Action Pathway	ABCC8	ABCC9	ADRB1	AGTR1	ALG10B	ATP1A1	ATP1A2	ATP1A3	ATP1A4	ATP1B1	ATP1B2	ATP1B3	ATP2A2	CACNA1C	CACNA1G	CACNA1H	CACNA2D2	CACNB1	CALM1	CALM2	CALM3	CHRM2	DLG1	FXYD2	HCN4	ITPR1	KCNA5	KCND3	KCNE1	KCNE2	KCNH2	KCNIP2	KCNJ11	KCNJ2	KCNJ3	KCNJ4	KCNJ5	KCNJ8	KCNK1	KCNQ1	MYLK	PLCB1	PLN	PRKACA	PRKAR1A	RYR2	SCN5A	SLC8A1
pathway0000326	Branched-chain amino acid catabolism	ACAD8	ACADSB	ACAT1	ALDH6A1	AUH	BCAT1	BCAT2	BCKDHA	BCKDHB	BCKDK	DBT	DLD	HIBADH	HIBCH	HSD17B10	IVD	MCCC1	MCCC2	PPM1K
pathway0000327	Bromfenac Action Pathway	AKR1C3	ALOX12	ALOX15	ALOX15B	ALOX5	CBR1	CYP2B6	CYP2C8	CYP2E1	CYP2J2	CYP2U1	CYP4A11	CYP4F2	CYP4F3	CYP4F8	EPHX2	FAM213B	GGT1	GPX1	LTA4H	LTC4S	PLA2G4B	PTGDS	PTGES	PTGIS	PTGS1	PTGS2	TBXAS1
pathway0000328	Budding and maturation of HIV virion	CHMP2A	CHMP2B	CHMP3	CHMP4A	CHMP4B	CHMP4C	CHMP5	CHMP6	CHMP7	NEDD4L	PDCD6IP	PPIA	RPS27A	TSG101	UBA52	UBB	UBC	VPS28	VPS37A	VPS37B	VPS37C	VPS37D	VPS4A	VPS4B	VTA1
pathway0000329	Budesonide inhibits the reaction [IL1B protein results in increased acetylation of HIST4H4 protein]	HIST1H4A	HIST1H4B	HIST1H4C	HIST1H4D	HIST1H4E	HIST1H4F	HIST1H4H	HIST1H4I	HIST1H4J	HIST1H4K	HIST1H4L	HIST2H4A	HIST2H4B	HIST4H4	IL1B
pathway0000330	Bumetanide Action Pathway	AQP1	AQP2	AQP3	ATP1A1	ATP1A2	ATP1A3	ATP1A4	ATP1B1	ATP1B2	ATP1B3	CLCNKA	FXYD2	SCNN1A	SCNN1B	SCNN1D	SCNN1G	SLC12A1	SLC12A3	SLC12A6	SLC14A2	SLC1A1	SLC22A2	SLC22A6	SLC38A4	SLC3A1	SLC3A2	SLC6A20	SLC7A5	SLC7A6	SLC7A7	SLC7A8	SLC7A9
pathway0000331	Bupivacaine Action Pathway	ADRA1A	CACNA1A	CACNA2D2	CACNB1	CHRNA4	CHRNB2	DRD1	GRIN1	GRIN2A	GRIN3A	HTR1A	KCND2	KCNIP2	OPRM1	PCSK2	POMC	SCN10A	SCN1B	SLC6A2	SLC6A3	SLC6A4
pathway0000332	Bupranolol Action Pathway	ABCC8	ABCC9	ADRB1	AGTR1	ALG10B	ATP1A1	ATP1A2	ATP1A3	ATP1A4	ATP1B1	ATP1B2	ATP1B3	ATP2A2	CACNA1C	CACNA1G	CACNA1H	CACNA2D2	CACNB1	CALM1	CALM2	CALM3	CHRM2	DLG1	FXYD2	HCN4	ITPR1	KCNA5	KCND3	KCNE1	KCNE2	KCNH2	KCNIP2	KCNJ11	KCNJ2	KCNJ3	KCNJ4	KCNJ5	KCNJ8	KCNK1	KCNQ1	MYLK	PLCB1	PLN	PRKACA	PRKAR1A	RYR2	SCN5A	SLC8A1
pathway0000333	Buprenorphine Action Pathway	ADRA1A	CACNA1A	CACNA2D2	CACNB1	CHRNA4	CHRNB2	DRD1	GRIN1	GRIN2A	GRIN3A	HTR1A	KCND2	KCNIP2	OPRM1	PCSK2	POMC	SCN10A	SCN1B	SLC6A2	SLC6A3	SLC6A4
pathway0000334	Butyrate Response Factor 1 (BRF1) binds and destabilizes mRNA	AKT1	DCP1A	DCP2	DIS3	EXOSC1	EXOSC2	EXOSC3	EXOSC4	EXOSC5	EXOSC6	EXOSC7	EXOSC8	EXOSC9	MAPKAPK2	XRN1	YWHAB	ZFP36L1
pathway0000335	C-MYB transcription factor network	ADA	ADORA2B	ANPEP	ATP2B1	BCL2	BIRC3	CA1	CASP6	CBX4	CCNA1	CCNB1	CCND1	CD34	CD4	CDK6	CDKN1A	CDKN1B	CDKN2A	CEBPA	CEBPB	CEBPD	CLTA	COL1A2	COPA	CREBBP	CSF1R	ELANE	EP300	ETS1	ETS2	GATA1	GATA3	GSTM1	H2AFZ	HES1	HIPK2	HRAS	HSPA5	HSPA8	IQGAP1	KIT	KITLG	KRAS	LECT2	LEF1	LYZ	MAD1L1	MAF
pathway0000336	C-MYC pathway	ACTL6A	AXIN1	CDKN2A	FBXW7	GSK3B	HBP1	KAT2A	KAT5	MAX	MYC	PAK2	PIN1	PML	PPP2CA	PPP2R5A	RUVBL1	RUVBL2	SKP2	SUPT3H	SUPT7L	TAF10	TAF12	TAF9	TRRAP	ZBTB17
pathway0000337	C. elegans Notch signaling pathway ( Notch signaling pathway Diagram )	CREBBP	EP300	NOTCH1	NOTCH2	NOTCH3	NOTCH4	PSEN1	PSEN2
pathway0000338	C20 prostanoid biosynthesis	HPGDS	PTGDS	PTGES	PTGES2	PTGES3	PTGIS	PTGS1	PTGS2	TBXAS1
pathway0000339	Ca activated K+ channels	KCNMA1	KCNMB1	KCNMB2	KCNMB3	KCNMB4	KCNN1	KCNN2	KCNN3	KCNN4
pathway0000340	Ca2+ pathway	AGO1	AGO2	AGO3	AGO4	AXIN2	CALM1	CALM2	CALM3	CAMK2A	CTNNB1	FZD2	FZD3	FZD4	FZD5	FZD6	GNAO1	GNAT2	GNB1	GNB2	GNB3	GNB4	GNB5	GNG10	GNG11	GNG12	GNG13	GNG2	GNG3	GNG4	GNG5	GNG7	GNG8	GNGT1	GNGT2	ITPR1	ITPR2	ITPR3	LEF1	MAP3K7	MOV10	NFATC1	NLK	PDE6A	PDE6B	PDE6G	PLCB1	PLCB2	PLCB3
pathway0000341	Cadherin signaling pathway	ACTA1	ACTA2	ACTB	ACTBL2	ACTC1	ACTG1	ACTG2	ACTR2	CDH1	CDH10	CDH11	CDH12	CDH13	CDH15	CDH16	CDH17	CDH18	CDH19	CDH2	CDH20	CDH22	CDH23	CDH24	CDH3	CDH4	CDH5	CDH6	CDH7	CDH8	CDH9	CDHR1	CDHR2	CELSR1	CELSR2	CELSR3	CSNK2A2	CSNK2A3	CSNK2B	CTNNB1	CTNND1	CTNND2	DCHS1	EGFR	ERBB2	ERBB3	ERBB4	FAT1	FAT2
pathway0000342	Caffeine Metabolism	CYP1A2	CYP2A6	CYP2C8	CYP2C9	CYP2E1	CYP3A4	NAT2	XDH
pathway0000343	Calcineurin-regulated NFAT-dependent transcription in lymphocytes	BATF3	BCE1	CALM1	CALM2	CALM3	CASP3	CBLB	CD40LG	CDK4	CREM	CSF2	CTLA4	CXCL8	DGKA	E2F1	EGR1	EGR2	EGR3	EGR4	FASLG	FOS	FOSL1	FOXP3	GATA3	GBP3	IFNG	IKZF1	IL2	IL2RA	IL3	IL4	IL5	IRF4	ITCH	JUN	JUNB	MAF	NFATC1	NFATC2	NFATC3	POU2F1	PPARG	PRKCQ	PTGS2	PTPN1	PTPRK	RNF128	SLC3A2
pathway0000344	Calcineurin activation signaling ( CD4 T cell receptor signaling (JNK cascade) )	CALM1	CALM2	CALM3	PPP3CA	PPP3CB	PPP3CC	PPP3R1
pathway0000345	Calcineurin activation signaling ( CD4 T cell receptor signaling )	CALM1	CALM2	CALM3	PPP3CA	PPP3CB	PPP3CC	PPP3R1
pathway0000346	Calcitonin-like ligand receptors	ADM	ADM2	CALCA	CALCB	CALCR	CALCRL	IAPP	RAMP1	RAMP2	RAMP3
pathway0000347	Calcium signaling in the CD4+ TCR pathway	AKAP5	BATF3	CABIN1	CALM1	CALM2	CALM3	CD40LG	CHP1	CREM	CSF2	FASLG	FKBP1A	FOS	FOSL1	IFNG	IL2	IL2RA	IL3	IL4	JUN	JUNB	NFATC1	NFATC2	NFATC3	POU2F1	PRKACA	PTGS2	RCAN1	RCAN2
pathway0000348	Calmodulin induced events	ADRBK1	CALM1	CALM2	CALM3	PRKCA	PRKCD	PRKCG
pathway0000349	Calnexin/calreticulin cycle	CALR	CANX	GANAB	PDIA3	PRKCSH
pathway0000350	Cam-PDE 1 activation	CALM1	CALM2	CALM3	PDE1A	PDE1B	PDE1C
pathway0000351	CaMK IV-mediated phosphorylation of CREB	CALM1	CALM2	CALM3	CAMK4	CREB1
pathway0000352	Canavan Disease	ABAT	ADSL	ADSSL1	ASL	ASNS	ASPA	ASRGL1	ASS1	CAD	DARS	DDO	GAD1	IL4I1	NARS
pathway0000353	Canonical NF-kappaB pathway	ATM	BCL10	BIRC2	BTRC	CHUK	CYLD	ERC1	IKBKB	IKBKG	MALT1	MAP3K3	NFKB1	NFKBIA	NOD2	PRKCA	RAN	RELA	RIPK2	TNF	TNFAIP3	TNFRSF1A	TRAF6	UBE2D3	XPO1
pathway0000354	Canonical Notch signaling pathway ( Notch signaling pathway Diagram )	ADAM10	ADAM17	CREBBP	DLL1	DLL3	DLL4	EP300	JAG1	JAG2	MAML1	MAML2	MAML3	NOTCH1	NOTCH2	NOTCH3	NOTCH4	PSEN1	PSEN2	RBPJ
pathway0000355	Canonical Wnt signaling pathway ( C. elegans endoderm induction Wnt signaling pathway Diagram )	AGRN	CBY1	CD44	CTNNB1	CTNNBIP1	DKK1	DKK2	DKK3	DKK4	FRZB	GPC1	GPC4	HSPG2	KREMEN1	KREMEN2	LEF1	LRP5	LRP6	MAP3K7	NLK	SDC1	SDC2	SDC3	SDC4	SFN	SFRP2	SFRP4	TCF7	TCF7L1	TCF7L2	WIF1	WNT1	WNT10A	WNT10B	WNT11	WNT16	WNT2	WNT2B	WNT3	WNT3A	WNT4	WNT5A	WNT5B	WNT6	WNT7A	WNT7B	WNT8A	WNT8B
pathway0000356	Canonical Wnt signaling pathway ( Canonical Wnt signaling pathway Diagram )	AGRN	CBY1	CD44	CTNNB1	CTNNBIP1	DKK1	DKK2	DKK3	DKK4	FRZB	GPC1	GPC4	HSPG2	KREMEN1	KREMEN2	LEF1	LRP5	LRP6	MAP3K7	NLK	SDC1	SDC2	SDC3	SDC4	SFN	SFRP2	SFRP4	TCF7	TCF7L1	TCF7L2	WIF1	WNT1	WNT10A	WNT10B	WNT11	WNT16	WNT2	WNT2B	WNT3	WNT3A	WNT4	WNT5A	WNT5B	WNT6	WNT7A	WNT7B	WNT8A	WNT8B
pathway0000357	Canonical Wnt signaling pathway ( Drosophila Wingless/Wnt signaling pathway Diagram )	AGRN	CBY1	CD44	CTNNB1	CTNNBIP1	DKK1	DKK2	DKK3	DKK4	FRZB	GPC1	GPC4	HSPG2	KREMEN1	KREMEN2	LEF1	LRP5	LRP6	MAP3K7	NLK	SDC1	SDC2	SDC3	SDC4	SFN	SFRP2	SFRP4	TCF7	TCF7L1	TCF7L2	WIF1	WNT1	WNT10A	WNT10B	WNT11	WNT16	WNT2	WNT2B	WNT3	WNT3A	WNT4	WNT5A	WNT5B	WNT6	WNT7A	WNT7B	WNT8A	WNT8B
pathway0000358	Canonical Wnt signaling pathway ( Mammalian Wnt signaling pathway Diagram )	AGRN	CBY1	CD44	CTNNB1	CTNNBIP1	DKK1	DKK2	DKK3	DKK4	FRZB	GPC1	GPC4	HSPG2	KREMEN1	KREMEN2	LEF1	LRP5	LRP6	MAP3K7	NLK	SDC1	SDC2	SDC3	SDC4	SFN	SFRP2	SFRP4	TCF7	TCF7L1	TCF7L2	WIF1	WNT1	WNT10A	WNT10B	WNT11	WNT16	WNT2	WNT2B	WNT3	WNT3A	WNT4	WNT5A	WNT5B	WNT6	WNT7A	WNT7B	WNT8A	WNT8B
pathway0000359	Canonical Wnt signaling pathway ( Xenopus axis formation Wnt signaling pathway Diagram )	AGRN	CBY1	CD44	CTNNB1	CTNNBIP1	DKK1	DKK2	DKK3	DKK4	FRZB	GPC1	GPC4	HSPG2	KREMEN1	KREMEN2	LEF1	LRP5	LRP6	MAP3K7	NLK	SDC1	SDC2	SDC3	SDC4	SFN	SFRP2	SFRP4	TCF7	TCF7L1	TCF7L2	WIF1	WNT1	WNT10A	WNT10B	WNT11	WNT16	WNT2	WNT2B	WNT3	WNT3A	WNT4	WNT5A	WNT5B	WNT6	WNT7A	WNT7B	WNT8A	WNT8B
pathway0000360	Canonical Wnt signaling pathway	APC	AXIN1	CAV1	CSNK1G1	CTNNB1	CUL3	DVL1	DVL2	DVL3	FZD5	GRK5	GSK3A	GSK3B	KLHL12	LRP6	NKD2	PI4K2A	PIP5K1B	PPP2R5A	RANBP3	WNT3A
pathway0000361	Capecitabine Action Pathway	CDA	CES1	SLC28A1	TYMP	TYMS
pathway0000362	Capecitabine Metabolism Pathway	CDA	CES1	SLC28A1	TYMP	TYMS
pathway0000363	Carbamazepine Metabolism Pathway	CYP2B6	CYP2C19	CYP2C8	CYP3A4	CYP3A5	CYP3A7	EPHX1
pathway0000364	Carbamoyl Phosphate Synthetase Deficiency	ARG1	ASL	ASS1	CPS1	GLS2	GLUD1	GOT2	GPT	OTC	SLC1A4	SLC1A5	SLC25A12	SLC25A15
pathway0000365	Carfentanil Action Pathway	ADRA1A	CACNA1A	CACNA2D2	CACNB1	CHRNA4	CHRNB2	DRD1	GRIN1	GRIN2A	GRIN3A	HTR1A	KCND2	KCNIP2	OPRM1	PCSK2	POMC	SCN10A	SCN1B	SLC6A2	SLC6A3	SLC6A4
pathway0000366	Cargo concentration in the ER	AREG	CD59	CNIH1	CNIH2	CNIH3	COL7A1	CTAGE5	CTSC	CTSZ	F5	F8	FOLR1	GOSR2	GRIA1	LMAN1	LMAN1L	LMAN2	LMAN2L	MCFD2	MIA3	PREB	SAR1B	SEC22B	SEC23A	SEC24A	SEC24B	SEC24C	SEC24D	SERPINA1	STX5	TGFA	TMED10	TMED2
pathway0000367	Carnitine-acylcarnitine translocase deficiency	ABCD1	ABCD2	ACSL1	CPT2	CRAT	CROT	PEX11G	PEX13	PEX14	SLC25A20
pathway0000368	Carnitine palmitoyl transferase deficiency (I)	ACAA2	ACADL	ACADM	ACADS	ACADSB	ACADVL	ACAT1	ACSL1	CPT1A	CPT2	ECHS1	GCDH	HADHA	HADHB
pathway0000369	Carnitine palmitoyl transferase deficiency (II)	ACAA2	ACADL	ACADM	ACADS	ACADSB	ACADVL	ACAT1	ACSL1	CPT1A	CPT2	ECHS1	GCDH	HADHA	HADHB
pathway0000370	Carnitine Synthesis	ALDH9A1	BBOX1	SETD7	SHMT1	TMLHE
pathway0000371	Carnosinuria, carnosinemia	ABAT	ALDH2	ALDH6A1	AOC3	CNDP1	DPYD	DPYS	GAD1	UPB1
pathway0000372	Carprofen Action Pathway	AKR1C3	ALOX12	ALOX15	ALOX15B	ALOX5	CBR1	CYP2B6	CYP2C8	CYP2E1	CYP2J2	CYP2U1	CYP4A11	CYP4F2	CYP4F3	CYP4F8	EPHX2	FAM213B	GGT1	GPX1	LTA4H	LTC4S	PLA2G4B	PTGDS	PTGES	PTGIS	PTGS1	PTGS2	TBXAS1
pathway0000373	Carteolol Action Pathway	ABCC8	ABCC9	ADRB1	AGTR1	ALG10B	ATP1A1	ATP1A2	ATP1A3	ATP1A4	ATP1B1	ATP1B2	ATP1B3	ATP2A2	CACNA1C	CACNA1G	CACNA1H	CACNA2D2	CACNB1	CALM1	CALM2	CALM3	CHRM2	DLG1	FXYD2	HCN4	ITPR1	KCNA5	KCND3	KCNE1	KCNE2	KCNH2	KCNIP2	KCNJ11	KCNJ2	KCNJ3	KCNJ4	KCNJ5	KCNJ8	KCNK1	KCNQ1	MYLK	PLCB1	PLN	PRKACA	PRKAR1A	RYR2	SCN5A	SLC8A1
pathway0000374	Carvedilol Action Pathway	ABCC8	ABCC9	ADRA1A	ADRB1	AGTR1	ALG10B	ATP1A1	ATP1A2	ATP1A3	ATP1A4	ATP1B1	ATP1B2	ATP1B3	ATP2A2	CACNA1C	CACNA1G	CACNA1H	CACNA2D2	CACNB1	CALM1	CALM2	CALM3	CHRM2	DLG1	FXYD2	HCN4	ITPR1	KCNA5	KCND3	KCNE1	KCNE2	KCNH2	KCNIP2	KCNJ11	KCNJ2	KCNJ3	KCNJ4	KCNJ5	KCNJ8	KCNK1	KCNQ1	MYLK	PLCB1	PLN	PRKACA	PRKAR1A	RYR2	SCN5A
pathway0000375	CASP8 activity is inhibited	CASP8	CFLAR	FADD	FAS	FASLG	RIPK1	TNFRSF10A	TNFRSF10B	TNFSF10	TRADD	TRAF2
pathway0000376	Caspase-mediated cleavage of cytoskeletal proteins	ADD1	CASP3	CASP6	CASP7	CASP8	DBNL	GAS2	GSN	MAPT	PLEC	SPTAN1	VIM
pathway0000377	Caspase Cascade in Apoptosis	ACTA1	AKT1	APAF1	APP	ARHGDIB	BAX	BCL2	BCL2L1	BID	BIRC3	CASP10	CASP2	CASP3	CASP6	CASP7	CASP8	CASP9	CFL2	CRADD	CYCS	DFFA	DFFB	DIABLO	FADD	FAS	FASLG	GAS2	GSN	GZMB	KRT18	LIMK1	LMNA	LMNB1	LMNB2	MADD	MAP3K1	NUMA1	PARP1	PIDD1	PRF1	PTK2	RIPK1	SATB1	SLK	SPTAN1	SREBF1	TFAP2A	TNF
pathway0000378	Catabolism of glucuronate to xylulose-5-phosphate	AKR1A1	CRYL1	DCXR	SORD	XYLB
pathway0000379	Cation-coupled Chloride cotransporters	SLC12A1	SLC12A2	SLC12A3	SLC12A4	SLC12A5	SLC12A6	SLC12A7
pathway0000380	CD209 (DC-SIGN) signaling	CD209	CREBBP	EP300	FYN	HRAS	ICAM2	ICAM3	KRAS	LYN	NFKB1	NRAS	PAK1	PAK2	PAK3	PRKACA	PRKACB	PRKACG	RAF1	RELA	RELB	RPS6KA5
pathway0000381	CD22 mediated BCR regulation	CD22	CD79A	CD79B	IGHD	IGHM	IGHV3-23	IGKC	IGKV1-5	IGKV1D-16	IGKV4-1	IGLC1	IGLC2	IGLC3	IGLC6	IGLC7	LYN	PTPN6
pathway0000382	CD28 co-stimulation	CD28	CD80	CD86	FYN	GRAP2	LCK	LYN	SRC	YES1
pathway0000383	CD28 dependent PI3K/Akt signaling	AKT1	AKT2	AKT3	CD28	CD80	CD86	FYN	LCK	MAP3K14	MAP3K8	MAPKAP1	MLST8	MTOR	PDPK1	PIK3CA	PIK3R1	PIK3R2	PIK3R3	PRR5	RICTOR	THEM4	TRIB3
pathway0000384	CD28 dependent Vav1 pathway	CD28	CD80	CD86	CDC42	FYN	GRB2	LCK	PAK1	PAK2	PAK3	RAC1	VAV1
pathway0000385	CD28 signaling ( CD4 T cell receptor signaling (NF-kB cascade) )	AKT1	AKT2	AKT3	CD28	CD80	CD86	FYN	LCK	PDPK1	PIK3CA	PIK3CB	PIK3CD	PIK3R1	PIK3R2
pathway0000386	CD28 signaling ( CD4 T cell receptor signaling )	AKT1	AKT2	AKT3	CD28	CD80	CD86	FYN	LCK	PDPK1	PIK3CA	PIK3CB	PIK3CD	PIK3R1	PIK3R2
pathway0000387	CD4 T cell receptor signaling (through Vav, Rac and JNK cascade ( CD4 T cell receptor signaling (JNK cascade) )	CD247	CD3D	CD3E	CD3G	CD4	HLA-DPA1	HLA-DPB1	HLA-DQA1	HLA-DQA2	HLA-DQB1	HLA-DQB2	HLA-DRA	HLA-DRB1	HLA-DRB3	HLA-DRB4	LAT	LCK	PLCG1	PLCG2	PRKCQ	RAC1	RAC2	RAC3	TCRA	TCRB	TRAC	TRBC1	TRBV12-3	VAV1	ZAP70
pathway0000388	CD40/CD40L signaling	AKT1	BCL2L1	BIRC2	BIRC3	C4BPA	CBLB	CD40	CD40LG	FCAMR	IL4	JAK3	JUN	MAP2K4	MAP3K1	MAP3K14	MAPK10	MAPK11	MAPK14	MAPK8	MAPK9	MYC	NFKB1	NFKBIA	PIK3CA	PIK3CB	PIK3CG	PIK3R1	PIK3R6	RELA	STAT5A	TDP2	TNFAIP3	TRAF1	TRAF2	TRAF3	TRAF6
pathway0000389	Cdc20:Phospho-APC/C mediated degradation of Cyclin A	ANAPC1	ANAPC10	ANAPC11	ANAPC15	ANAPC16	ANAPC2	ANAPC4	ANAPC5	ANAPC7	BUB1B	BUB3	CCNA1	CCNA2	CDC16	CDC20	CDC23	CDC26	CDC27	CDK1	MAD2L1	PSMA1	PSMA2	PSMA3	PSMA4	PSMA5	PSMA6	PSMA7	PSMA8	PSMB1	PSMB10	PSMB11	PSMB2	PSMB3	PSMB4	PSMB5	PSMB6	PSMB7	PSMB8	PSMB9	PSMC1	PSMC2	PSMC3	PSMC4	PSMC5	PSMC6	PSMD1	PSMD10	PSMD11
pathway0000390	CDC42 signaling events	ACTR2	ACTR3	APC	ARHGDIA	ARHGEF6	ARHGEF7	ARPC1B	ARPC2	ARPC3	ARPC4	ARPC5	ATF2	BAIAP2	BCAR1	BRAF	CBL	CDC42	CDC42BPA	CDH1	CFL1	CTNNA1	CTNNB1	DIAPH3	DLG1	ENAH	EPS8	EXOC7	F2RL2	GSK3B	HES5	HRAS	IQGAP1	IQGAP3	JUN	LIMK1	LIMK2	MAP2K3	MAP2K4	MAP2K6	MAP2K7	MAP3K1	MAP3K11	MAPK1	MAPK14	MAPK3	MAPK8	MAPK9	MTOR
pathway0000391	CDC6 association with the ORC:origin complex	CDC6	E2F1	E2F2	E2F3	MCM8	ORC1	ORC2	ORC3	ORC4	ORC5	ORC6
pathway0000392	CDK-mediated phosphorylation and removal of Cdc6	CDC6	CDK2	PSMA1	PSMA2	PSMA3	PSMA4	PSMA5	PSMA6	PSMA7	PSMA8	PSMB1	PSMB10	PSMB11	PSMB2	PSMB3	PSMB4	PSMB5	PSMB6	PSMB7	PSMB8	PSMB9	PSMC1	PSMC2	PSMC3	PSMC4	PSMC5	PSMC6	PSMD1	PSMD10	PSMD11	PSMD12	PSMD13	PSMD14	PSMD2	PSMD3	PSMD4	PSMD5	PSMD6	PSMD7	PSMD8	PSMD9	PSME1	PSME2	PSME3	PSME4	PSMF1	RPS27A	UBA52
pathway0000393	CDO in myogenesis	ABL1	BNIP2	BOC	CDC42	CDH15	CDH2	CDH4	CDON	CTNNA1	CTNNA2	CTNNB1	MAP2K6	MAPK11	MAPK12	MAPK14	MEF2A	MEF2B	MEF2C	MEF2D	MYF5	MYF6	MYOD1	MYOG	NEO1	NTN3	SPAG9	TCF12	TCF3	TCF4
pathway0000394	CDP-diacylglycerol biosynthesis	ABHD5	AGPAT1	AGPAT2	AGPAT3	AGPAT4	AGPAT5	CDS1	CDS2	GK	GK2	GK3P	GK5	GPAM	GPAT2	GPAT3	GPAT4	LCLAT1	LPCAT3	LPCAT4	MBOAT1	MBOAT2	MBOAT7
pathway0000395	CDT1 association with the CDC6:ORC:origin complex	CDC6	CDT1	GMNN	MCM8	ORC1	ORC2	ORC3	ORC4	ORC5	ORC6	PSMA1	PSMA2	PSMA3	PSMA4	PSMA5	PSMA6	PSMA7	PSMA8	PSMB1	PSMB10	PSMB11	PSMB2	PSMB3	PSMB4	PSMB5	PSMB6	PSMB7	PSMB8	PSMB9	PSMC1	PSMC2	PSMC3	PSMC4	PSMC5	PSMC6	PSMD1	PSMD10	PSMD11	PSMD12	PSMD13	PSMD14	PSMD2	PSMD3	PSMD4	PSMD5	PSMD6	PSMD7	PSMD8
pathway0000396	Celecoxib Action Pathway	ADH1A	ADH1B	AKR1C3	ALOX12	ALOX15	ALOX15B	ALOX5	CBR1	CYP2B6	CYP2C8	CYP2C9	CYP2D6	CYP2E1	CYP2J2	CYP2U1	CYP3A4	CYP4A11	CYP4F2	CYP4F3	CYP4F8	EPHX2	FAM213B	GGT1	GPX1	LTA4H	LTC4S	PLA2G4B	PTGDS	PTGES	PTGIS	PTGS1	PTGS2	TBXAS1	UGT1A10
pathway0000397	Celecoxib Metabolism Pathway	ADH1A	ADH1B	CYP2C9	CYP2D6	CYP3A4	PTGS1	PTGS2	UGT1A10
pathway0000398	Cell-extracellular matrix interactions	FBLIM1	FERMT2	FLNA	FLNC	ILK	LIMS1	LIMS2	PARVA	PARVB	VASP
pathway0000399	Cell cycle	CCND2	CCND3	CCNE1	CCNE2	CINP	PSMD11	PSMD12	PSMD13	PSMD14	PSMD3	PSMD4	PSMD7	PSME3	RPA3
pathway0000400	Cell surface interactions at the vascular wall	AMICA1	APOB	CD177	CD2	CD244	CD44	CD47	CD48	CD58	CD74	CD84	CEACAM1	CEACAM6	CEACAM8	CXADR	ESAM	F11R	F2	FCER1G	FN1	FYN	GAS6	GLG1	GP6	ITGA4	ITGA5	ITGAL	ITGAM	ITGAX	ITGB1	ITGB2	JAM2	JAM3	LYN	MERTK	MIF	OLR1	PECAM1	PF4	PF4V1	PROC	PROCR	PROS1	SELE	SELL	SELP	SELPLG	SIRPA
pathway0000401	Cellular roles of Anthrax toxin	ANTXR1	ANTXR2	CALM1	CALM2	CALM3	CASP1	DEFA1	DEFA1B	ESR1	FURIN	IL18	IL1B	MAP2K1	MAP2K2	MAP2K3	MAP2K4	MAP2K6	MAP2K7	MAPK1	MAPK3	NLRP1	NR3C1	PGR	TNF	VCAM1
pathway0000402	ceramide de novo biosynthesis	CERS1	DEGS2	KDSR	SPTLC1	SPTLC2	SPTLC3	SPTSSA
pathway0000403	Ceramide signaling pathway	AIFM1	AKT1	ASAH1	BAD	BAG4	BAX	BCL2	BID	BIRC3	CASP8	CHUK	CRADD	CTSD	CYCS	EGF	EIF2A	EIF2AK2	FADD	IGF1	KSR1	MADD	MAP2K1	MAP2K2	MAP2K4	MAP3K1	MAP4K4	MAPK1	MAPK3	MAPK8	MYC	NFKB1	NFKBIA	NSMAF	PAWR	PDGFA	PRKCD	PRKCZ	PRKRA	RAF1	RB1	RELA	RIPK1	SMPD1	SMPD3	SPHK2	TNF	TNFRSF1A	TRADD
pathway0000404	Cerebrotendinous Xanthomatosis (CTX)	ACOX2	AKR1C4	AKR1D1	AMACR	BAAT	CH25H	CYP27A1	CYP39A1	CYP46A1	CYP7A1	CYP7B1	CYP8B1	HSD17B4	HSD3B7	LIPA	SCP2	SLC27A5
pathway0000405	Cerivastatin Action Pathway	ACAT2	CYP51A1	DHCR24	EBP	FDFT1	FDPS	GGPS1	HMGCR	HSD17B7	IDI1	LIPA	LSS	MSMO1	MVD	MVK	NSDHL	PMVK	SC5D	SOAT1	SQLE	TM7SF2
pathway0000406	cGMP effects	ITPR1	KCNMA1	KCNMB1	KCNMB2	KCNMB3	KCNMB4	MRVI1	PDE10A	PDE11A	PDE1A	PDE1B	PDE2A	PDE3A	PDE3B	PDE5A	PDE9A	PRKG1	PRKG2
pathway0000407	Chemokine receptors bind chemokines	ACKR2	ACKR3	ACKR4	CCL1	CCL11	CCL16	CCL17	CCL19	CCL2	CCL20	CCL21	CCL22	CCL25	CCL27	CCL28	CCL3	CCL3L1	CCL3L3	CCL4	CCL5	CCL7	CCR1	CCR10	CCR2	CCR3	CCR4	CCR5	CCR6	CCR7	CCR8	CCR9	CCRL2	CX3CL1	CX3CR1	CXCL1	CXCL10	CXCL11	CXCL12	CXCL13	CXCL16	CXCL2	CXCL3	CXCL5	CXCL6	CXCL8	CXCL9	CXCR1	CXCR2
pathway0000408	CHILD Syndrome	ACAT2	CYP51A1	DHCR24	EBP	FDFT1	FDPS	GGPS1	HMGCR	HSD17B7	IDI1	LIPA	LSS	MSMO1	MVD	MVK	NSDHL	PMVK	SC5D	SOAT1	SQLE	TM7SF2
pathway0000409	Chk1/Chk2(Cds1) mediated inactivation of Cyclin B:Cdk1 complex	CCNB1	CDC25C	CDK1	CHEK1	SFN	WEE1	YWHAB	YWHAE	YWHAG	YWHAH	YWHAQ	YWHAZ
pathway0000410	CHL1 interactions	ANK1	CHL1	CNTN6	HSPA8	ITGA1	ITGA10	ITGA2	ITGB1	NRP1
pathway0000411	Chloroprocaine Action Pathway	ADRA1A	CACNA1A	CACNA2D2	CACNB1	CHRNA4	CHRNB2	DRD1	GRIN1	GRIN2A	GRIN3A	HTR1A	KCND2	KCNIP2	OPRM1	PCSK2	POMC	SCN10A	SCN1B	SLC6A2	SLC6A3	SLC6A4
pathway0000412	Chlorothiazide Action Pathway	AQP1	AQP2	AQP3	ATP1A1	ATP1A2	ATP1A3	ATP1A4	ATP1B1	ATP1B2	ATP1B3	CLCNKA	FXYD2	SCNN1A	SCNN1B	SCNN1D	SCNN1G	SLC12A1	SLC12A3	SLC12A6	SLC14A2	SLC1A1	SLC22A2	SLC22A6	SLC38A4	SLC3A1	SLC3A2	SLC6A20	SLC7A5	SLC7A6	SLC7A7	SLC7A8	SLC7A9
pathway0000413	Chlorthalidone Action Pathway	AQP1	AQP2	AQP3	ATP1A1	ATP1A2	ATP1A3	ATP1A4	ATP1B1	ATP1B2	ATP1B3	CLCNKA	FXYD2	SCNN1A	SCNN1B	SCNN1D	SCNN1G	SLC12A1	SLC12A3	SLC12A6	SLC14A2	SLC1A1	SLC22A2	SLC22A6	SLC38A4	SLC3A1	SLC3A2	SLC6A20	SLC7A5	SLC7A6	SLC7A7	SLC7A8	SLC7A9
pathway0000414	Cholesterol biosynthesis	FDFT1	FDPS	GGPS1	HMGCR	HMGCS1	IDI2	LSS	MVD	MVK	PMVK	SQLE
pathway0000415	Cholesterol biosynthesis	ARV1	CYP51A1	FDFT1	FDPS	GGPS1	HMGCR	HMGCS1	HSD17B7	IDI1	IDI2	LBR	LSS	MSMO1	MVD	MVK	NSDHL	PMVK	SQLE	TM7SF2
pathway0000416	cholesterol biosynthesis I	CYP51A1	DHCR24	DHCR7	EBP	FDFT1	HSD17B7	LBR	LSS	MSMO1	NSDHL	SC5D	SQLE	TM7SF2
pathway0000417	cholesterol biosynthesis II (via 24,25-dihydrolanosterol)	CYP51A1	DHCR24	DHCR7	EBP	FDFT1	HSD17B7	LBR	LSS	MSMO1	NSDHL	SC5D	SQLE	TM7SF2
pathway0000418	cholesterol biosynthesis III (via desmosterol)	CYP51A1	DHCR24	DHCR7	EBP	FDFT1	HSD17B7	LBR	LSS	MSMO1	NSDHL	SC5D	SQLE	TM7SF2
pathway0000419	Cholesteryl ester storage disease	ACAT2	CYP51A1	DHCR24	EBP	FDFT1	FDPS	GGPS1	HMGCR	HSD17B7	IDI1	LIPA	LSS	MSMO1	MVD	MVK	NSDHL	PMVK	SC5D	SOAT1	SQLE	TM7SF2
pathway0000420	Choline catabolism	ALDH7A1	BHMT	CHDH	DMGDH	SARDH	SLC44A1
pathway0000421	Chondrodysplasia Punctata II, X Linked Dominant (CDPX2)	ACAT2	CYP51A1	DHCR24	EBP	FDFT1	FDPS	GGPS1	HMGCR	HSD17B7	IDI1	LIPA	LSS	MSMO1	MVD	MVK	NSDHL	PMVK	SC5D	SOAT1	SQLE	TM7SF2
pathway0000422	chondroitin sulfate biosynthesis (late stages)	CHST11	CHST12	CHST13	CHST15	CHST2	CHST3	CHST7	UST
pathway0000423	Chondroitin sulfate biosynthesis	BCAN	BGN	CHPF	CHPF2	CHST11	CHST12	CHST13	CHST15	CHST3	CHST7	CHST9	CHSY1	CHSY3	CSGALNACT1	CSGALNACT2	CSPG4	CSPG5	DCN	NCAN	VCAN
pathway0000424	chondroitin sulfate degradation (metazoa)	ARSB	GALNS	HEXA	HEXB	HYAL1	HYAL4	SPAM1
pathway0000425	ChREBP activates metabolic gene expression	ACACA	ACACB	ACLY	AGPAT1	FASN	MLX	MLXIPL	PKLR
pathway0000426	Chromatin modifying enzymes	HIST1H3A	HIST1H3B	HIST1H3C	HIST1H3D	HIST1H3E	HIST1H3F	HIST1H3G	HIST1H3H	HIST1H3I	HIST1H3J	HIST2H3A	HIST2H3C	HIST2H3D	PADI1	PADI2	PADI3	PADI4	PADI6
pathway0000427	Chylomicron-mediated lipid transport	APOA1	APOA2	APOA4	APOA5	APOB	APOC2	APOC3	APOE	HSPG2	LDLR	LDLRAP1	LIPC	LPL	MTTP	P4HB	SAR1B	SDC1
pathway0000428	Ci/Gli processing signaling ( Hedgehog signaling pathway )	BTRC	CDKN1A	CDKN1B	CDKN1C	CDKN2A	CDKN2B	CDKN2C	CDKN2D	CUL1	GLI1	GLI2	GLI3	GSK3B	PRKACA	PRKACB	PRKACG	SKP1
pathway0000429	Cimetidine Action Pathway	ATP4A	ATP4B	CA1	CCKBR	CHRM3	CLIC2	GAST	HRH2	SLC26A3	SST	SSTR4
pathway0000430	Circadian Clock	ARNTL	ATF2	BTRC	CARM1	CHD9	CLOCK	CREB1	CREBBP	CRY1	CRY2	CSNK1D	CSNK1E	CUL1	EP300	FBXL3	HDAC3	HELZ2	HIF1A	MED1	MEF2C	MEF2D	NCOA1	NCOA2	NCOA6	NCOR1	NPAS2	NR1D1	NRIP1	PER1	PER2	PPARA	PPARGC1A	PPP1CA	PPP1CB	PPP1CC	RAI1	RORA	RPS27A	RXRA	SIRT1	SKP1	SMARCD3	TBL1X	TBL1XR1	TGS1	UBA52	UBB	UBC
pathway0000431	Circadian clock system	ARNTL	CLOCK	CRY1	CRY2	CSNK1D	CSNK1E	PER1	PER2	PER3
pathway0000432	Circadian rhythm pathway	ARNTL	ATR	BHLHE40	CHEK1	CLOCK	CRY1	CRY2	CSNK1E	2023-12-01	HMOX1	NONO	NPAS2	NR1D1	PER1	PER2	TIMELESS	WDR5
pathway0000433	Citalopram Action Pathway	ADRA1A	AOX1	CACNA1A	CACNA2D2	CACNB1	CHRNA4	CHRNB2	CYP2C19	CYP2D6	CYP3A7	DRD1	GRIN1	GRIN2A	GRIN3A	HTR1A	KCND2	KCNIP2	MAOA	MAOB	OPRM1	PCSK2	POMC	SCN10A	SCN1B	SLC6A2	SLC6A3	SLC6A4
pathway0000434	Citalopram Metabolism Pathway	AOX1	CYP2C19	CYP2D6	CYP3A7	MAOA	MAOB	SLC6A4
pathway0000435	Citric acid cycle (TCA cycle)	ACO2	CS	DLD	DLST	FH	IDH2	IDH3A	IDH3B	IDH3G	MDH2	NNT	OGDH	SDHA	SDHB	SDHC	SDHD	SUCLA2	SUCLG1	SUCLG2
pathway0000436	Citric Acid Cycle	ACO2	CS	DHTKD1	DLAT	DLD	DLST	FH	IDH3A	IDH3B	IDH3G	MDH1	MPC1	PC	PDHA1	PDHB	SDHA	SDHB	SDHC	SDHD	SUCLG1	SUCLG2
pathway0000437	citrulline-nitric oxide cycle	ASL	ASS1	NOS1	NOS2	NOS3
pathway0000438	Citrullinemia Type I	ARG1	ASL	ASS1	CPS1	GLS2	GLUD1	GOT2	GPT	OTC	SLC1A4	SLC1A5	SLC25A12	SLC25A15
pathway0000439	Class A/1 (Rhodopsin-like receptors)	CNR1	CNR2	GPBAR1	GPR132	GPR18	GPR39	GPR4	GPR55	GPR65	GPR68	HCAR2	MTNR1A	MTNR1B	OXGR1	PTAFR	SUCNR1
pathway0000440	Class B/2 (Secretin family receptors)	ADGRE1	ADGRE2	ADGRE3	CD55	CD97	CRH	CRHR1	CRHR2	DHH	FZD1	FZD10	FZD2	FZD3	FZD4	FZD5	FZD6	FZD7	FZD8	FZD9	IHH	PTCH1	PTCH2	PTH	PTH1R	PTH2	PTH2R	PTHLH	SHH	SMO	WNT1	WNT10A	WNT10B	WNT11	WNT16	WNT2	WNT2B	WNT3	WNT3A	WNT4	WNT5A	WNT6	WNT7A	WNT7B	WNT8A	WNT8B	WNT9A	WNT9B
pathway0000441	Class C/3 (Metabotropic glutamate/pheromone receptors)	CASR	GABBR1	GABBR2	GPRC6A	GRM1	GRM2	GRM3	GRM4	GRM5	GRM6	GRM7	GRM8	TAS1R1	TAS1R2	TAS1R3	TAS2R1	TAS2R10	TAS2R13	TAS2R14	TAS2R16	TAS2R19	TAS2R20	TAS2R3	TAS2R30	TAS2R31	TAS2R38	TAS2R39	TAS2R4	TAS2R40	TAS2R41	TAS2R42	TAS2R43	TAS2R45	TAS2R46	TAS2R5	TAS2R50	TAS2R60	TAS2R7	TAS2R8	TAS2R9
pathway0000442	Class I PI3K signaling events	ADAP1	AKT1	ARAP3	ARF1	ARF5	ARF6	BLK	BLNK	BTK	CYTH1	CYTH2	CYTH3	DAPP1	FGR	FOXO3	FYN	HCK	HRAS	HSP90AA1	INPP5D	INPPL1	ITK	KRAS	LAT	LCK	LYN	NRAS	PDPK1	PIK3CA	PIK3CB	PIK3CG	PIK3R1	PIK3R6	PLCG1	PLCG2	PLEKHA1	PLEKHA2	PTEN	RAC1	RAP1A	RHOA	SGK1	SRC	SYK	YES1	ZAP70
pathway0000443	Class I PI3K signaling events mediated by Akt	AKT1	AKT2	AKT3	BAD	BCL2L1	CASP9	CDKN1A	CDKN1B	CHUK	FOXO1	FOXO3	FOXO4	GSK3A	GSK3B	HSP90AA1	KPNA1	MAP3K5	MAPKAP1	MLST8	MTOR	PDPK1	PRKACA	PRKDC	RAF1	RICTOR	SFN	SLC2A4	SRC	TBC1D4	YWHAB	YWHAE	YWHAG	YWHAH	YWHAQ	YWHAZ
pathway0000444	Class IB PI3K non-lipid kinase events	MAP2K1	MAPK1	PDE3B	PIK3CG	PIK3R6
pathway0000445	Classical antibody-mediated complement activation	C1QA	C1QB	C1QC	C1R	C1S	CRP	IGHG1	IGHG2	IGHG3	IGHG4	IGHV3-23	IGKC	IGKV1-5	IGKV1D-16	IGKV4-1	IGLC1	IGLC2	IGLC3	IGLC6	IGLC7
pathway0000446	Clathrin derived vesicle budding	ARF1	GBF1	SNAP23	STX4	VAMP2	VAMP7	VAMP8
pathway0000447	Clearance of Nuclear Envelope Membranes from Chromatin	BANF1	EMD	LEMD2	LEMD3	TMPO	VRK1	VRK2
pathway0000448	Cleavage of Growing Transcript in the Termination Region	ALYREF	CASC3	CDC40	CHTOP	CLP1	CPSF1	CPSF2	CPSF3	CPSF7	CSTF1	CSTF2	CSTF3	DDX39A	DDX39B	DHX38	EIF4A3	FIP1L1	FYTTD1	LSM10	LSM11	LUZP4	MAGOH	NCBP1	NCBP2	NUDT21	PABPN1	PAPOLA	PCF11	POLDIP3	RBM8A	RNPS1	SARNP	SLBP	SLU7	SNRPB	SNRPD3	SNRPE	SNRPF	SNRPG	SRRM1	SRSF1	SRSF11	SRSF2	SRSF3	SRSF4	SRSF5	SRSF6	SRSF7
pathway0000449	Cleavage of the damaged pyrimidine	MBD4	NEIL1	NEIL2	NTHL1	OGG1	SMUG1	TDG	UNG
pathway0000450	CLEC7A (Dectin-1) induces NFAT activation	AHCYL1	CALM1	CALM2	CALM3	ITPR1	ITPR2	ITPR3	NFATC1	NFATC2	NFATC3	PPP3CA	PPP3CB	PPP3R1
pathway0000451	CLEC7A (Dectin-1) signaling	BCL10	BTRC	CARD11	CARD9	CDC34	CHUK	CLEC7A	CUL1	FBXW11	IKBKB	IKBKG	MALT1	MAP3K7	NFKB1	NFKBIA	PDPK1	PLCG2	PRKCD	PSMA1	PSMA2	PSMA3	PSMA4	PSMA5	PSMA6	PSMA7	PSMA8	PSMB1	PSMB10	PSMB11	PSMB2	PSMB3	PSMB4	PSMB5	PSMB6	PSMB7	PSMB8	PSMB9	PSMC1	PSMC2	PSMC3	PSMC4	PSMC5	PSMC6	PSMD1	PSMD10	PSMD11	PSMD12	PSMD13
pathway0000452	CLEC7A/inflammasome pathway	CASP8	IL1B	MALT1	NFKB1	PYCARD	RELA
pathway0000453	Clopidogrel Action Pathway	ABCB1	CYP1A2	CYP2B6	CYP2C19	CYP2C9	CYP3A4	CYP3A5	P2RY12	PON1
pathway0000454	Clopidogrel Metabolism Pathway	ABCB1	CYP1A2	CYP2B6	CYP2C19	CYP2C9	CYP3A4	CYP3A5	P2RY12	PON1
pathway0000455	CMP phosphorylation	CMPK1	CMPK2	NME1	NME2	NME2P1	NME3	NME4	NME5	NME6	NME7
pathway0000456	Coagulation	COL1A1	F10	F11	F12	F13A1	F13B	F2	F3	F5	F7	F8	F9	FGA	FGB	FGG	GGCX	KLKB1	PLAT	PLG	VKORC1
pathway0000457	Cobalamin (Cbl, vitamin B12) transport and metabolism	ABCC1	ABCD4	AMN	CD320	CTRB1	CTRB2	CTRC	CUBN	GIF	LMBRD1	MMAA	MMAB	MMACHC	MMADHC	MTR	MTRR	MUT	PRSS1	PRSS3	TCN1	TCN2
pathway0000458	Cocaine Action Pathway	ADRA1A	CACNA1A	CACNA2D2	CACNB1	CHRNA4	CHRNB2	DRD1	GRIN1	GRIN2A	GRIN3A	HTR1A	KCND2	KCNIP2	OPRM1	PCSK2	POMC	SCN10A	SCN1B	SLC6A2	SLC6A3	SLC6A4
pathway0000459	Codeine Action Pathway	ADRA1A	CACNA1A	CACNA2D2	CACNB1	CHRNA4	CHRNB2	CYP2D6	CYP3A4	DRD1	GRIN1	GRIN2A	GRIN3A	HTR1A	KCND2	KCNIP2	OPRM1	PCSK2	POMC	SCN10A	SCN1B	SLC6A2	SLC6A3	SLC6A4	UGT2B7
pathway0000460	coenzyme A biosynthesis	COASY	PANK1	PANK2	PANK3	PPCDC	PPCS
pathway0000461	Coenzyme A biosynthesis	DCAKD	PANK1	PANK2	PANK3	PANK4	PPCS
pathway0000462	Coenzyme A biosynthesis	COASY	PANK1	PANK2	PANK3	PANK4	PPCDC	PPCS	SLC25A16
pathway0000463	Cohesin Loading onto Chromatin	MAU2	NIPBL	PDS5A	PDS5B	RAD21	SMC1A	SMC3	STAG1	STAG2	WAPL
pathway0000464	Collagen biosynthesis and modifying enzymes	ADAMTS14	ADAMTS2	ADAMTS3	BMP1	COL10A1	COL11A1	COL11A2	COL12A1	COL13A1	COL14A1	COL15A1	COL16A1	COL17A1	COL18A1	COL19A1	COL1A1	COL1A2	COL20A1	COL21A1	COL22A1	COL23A1	COL24A1	COL25A1	COL26A1	COL27A1	COL28A1	COL2A1	COL3A1	COL4A1	COL4A2	COL4A3	COL4A4	COL4A5	COL4A6	COL5A1	COL5A2	COL5A3	COL6A1	COL6A2	COL6A3	COL6A5	COL6A6	COL7A1	COL8A1	COL8A2	COL9A1	COL9A2	COL9A3
pathway0000465	Collagen degradation	ADAM10	ADAM17	ADAM9	COL12A1	COL13A1	COL14A1	COL15A1	COL16A1	COL17A1	COL18A1	COL19A1	COL23A1	COL25A1	COL26A1	COL9A1	COL9A2	COL9A3	CTSB	CTSD	CTSK	CTSL	ELANE	FURIN	MMP1	MMP10	MMP11	MMP12	MMP13	MMP14	MMP15	MMP19	MMP2	MMP20	MMP3	MMP7	MMP8	MMP9	PHYKPL	PRSS2
pathway0000466	Common Pathway of Fibrin Clot Formation	CD177	F10	F13A1	F13B	F2	F2R	F5	F8	FGA	FGB	FGG	PF4	PF4V1	PROC	PROCR	PROS1	PRTN3	SERPINA5	SERPINC1	SERPIND1	SERPINE2	THBD
pathway0000467	Complex I biogenesis	ACAD9	ECSIT	MT-ND1	MT-ND2	MT-ND3	MT-ND4	MT-ND5	MT-ND6	NDUFA1	NDUFA10	NDUFA11	NDUFA12	NDUFA13	NDUFA2	NDUFA3	NDUFA5	NDUFA6	NDUFA7	NDUFA8	NDUFA9	NDUFAB1	NDUFAF1	NDUFAF2	NDUFAF3	NDUFAF4	NDUFAF5	NDUFAF6	NDUFAF7	NDUFB1	NDUFB10	NDUFB11	NDUFB2	NDUFB3	NDUFB4	NDUFB5	NDUFB6	NDUFB7	NDUFB8	NDUFB9	NDUFC1	NDUFC2	NDUFS1	NDUFS2	NDUFS3	NDUFS4	NDUFS5	NDUFS6	NDUFS7
pathway0000468	Condensation of Prometaphase Chromosomes	CCNB1	CCNB2	CDK1	CSNK2A1	CSNK2A2	CSNK2B	NCAPD2	NCAPG	NCAPH	SMC2	SMC4
pathway0000469	Condensation of Prophase Chromosomes	CCNB1	CDK1	H2AFB1	H2AFX	H2AFZ	H2BFS	H3F3A	H3F3B	HIST1H2AB	HIST1H2AC	HIST1H2AD	HIST1H2AE	HIST1H2AJ	HIST1H2BA	HIST1H2BB	HIST1H2BC	HIST1H2BD	HIST1H2BE	HIST1H2BF	HIST1H2BG	HIST1H2BH	HIST1H2BI	HIST1H2BJ	HIST1H2BK	HIST1H2BL	HIST1H2BM	HIST1H2BN	HIST1H2BO	HIST1H3A	HIST1H3B	HIST1H3C	HIST1H3D	HIST1H3E	HIST1H3F	HIST1H3G	HIST1H3H	HIST1H3I	HIST1H3J	HIST1H4A	HIST1H4B	HIST1H4C	HIST1H4D	HIST1H4E	HIST1H4F	HIST1H4H	HIST1H4I	HIST1H4J	HIST1H4K
pathway0000470	Congenital Bile Acid Synthesis Defect Type II	ACOX2	AKR1C4	AKR1D1	AMACR	BAAT	CH25H	CYP27A1	CYP39A1	CYP46A1	CYP7A1	CYP7B1	CYP8B1	HSD17B4	HSD3B7	LIPA	SCP2	SLC27A5
pathway0000471	Congenital Bile Acid Synthesis Defect Type III	ACOX2	AKR1C4	AKR1D1	AMACR	BAAT	CH25H	CYP27A1	CYP39A1	CYP46A1	CYP7A1	CYP7B1	CYP8B1	HSD17B4	HSD3B7	LIPA	SCP2	SLC27A5
pathway0000472	Congenital disorder of glycosylation CDG-IId	B4GALT1	CANT1	CMPK1	G6PC	GALT	LALBA	NME2	SLC2A1	SLC35A2	UGP2
pathway0000473	Congenital Erythropoietic Porphyria (CEP) or Gunther Disease	ALAD	ALAS1	BLVRA	COX10	COX15	CPOX	FECH	FTMT	GUSB	HMBS	HMOX1	PPOX	UGT2B11	UROD	UROS
pathway0000474	Congenital lactic acidosis	ACO2	CS	DHTKD1	DLAT	DLD	DLST	FH	IDH3A	IDH3B	IDH3G	MDH1	MPC1	PC	PDHA1	PDHB	SDHA	SDHB	SDHC	SDHD	SUCLG1	SUCLG2
pathway0000475	Congenital Lipoid Adrenal Hyperplasia (CLAH) or Lipoid CAH	AKR1C4	AKR1D1	CYP11A1	CYP11B1	CYP11B2	CYP17A1	CYP21A2	HSD11B1	HSD11B2	HSD3B1	HSD3B2
pathway0000476	Conjugation of benzoate with glycine	ACSM1	ACSM2B	GLYAT	GLYATL1	GLYATL2	GLYATL3
pathway0000477	Conjugation of salicylate with glycine	ACSM2A	ACSM2B	ACSM4	ACSM5	GLYAT	GLYATL1	GLYATL2	GLYATL3
pathway0000478	Constitutive Signaling by Aberrant PI3K in Cancer	BTC	CD19	CD28	CD80	CD86	EGF	EGFR	ERBB2	ERBB3	ERBB4	EREG	FGF1	FGF10	FGF16	FGF17	FGF18	FGF19	FGF2	FGF20	FGF22	FGF23	FGF3	FGF4	FGF5	FGF6	FGF7	FGF8	FGF9	FGFR1	FGFR2	FGFR3	FGFR4	FRS2	FYN	GAB1	GRB2	HBEGF	IRS1	IRS2	KIT	KITLG	KL	KLB	LCK	NRG1	NRG2	NRG3	NRG4
pathway0000479	Constitutive Signaling by AKT1 E17K in Cancer	AKT1	AKT1S1	AKT2	AKT3	BAD	CASP9	CDKN1A	CDKN1B	CHUK	CREB1	FOXO1	FOXO3	FOXO4	GSK3A	GSK3B	MAPKAP1	MDM2	MLST8	MTOR	NR4A1	PDPK1	PRR5	RICTOR	RPS6KB2	TSC2
pathway0000480	Constitutive Signaling by EGFRvIII	CBL	CDC37	EGF	EGFR	GAB1	GRB2	HRAS	HSP90AA1	KRAS	NRAS	PIK3CA	PIK3R1	PLCG1	SHC1	SOS1
pathway0000481	Constitutive Signaling by Ligand-Responsive EGFR Cancer Variants	CBL	CDC37	EGF	EGFR	GAB1	GRB2	HRAS	HSP90AA1	KRAS	NRAS	PIK3CA	PIK3R1	PLCG1	RPS27A	SHC1	SOS1	UBA52	UBB	UBC
pathway0000482	Constitutive Signaling by NOTCH1 HD Domain Mutants	ADAM10	ADAM17	DLL1	DLL4	JAG1	JAG2	MIB1	MIB2	NEURL1	NEURL1B	NOTCH1	RPS27A	UBA52	UBB	UBC
pathway0000483	Constitutive Signaling by NOTCH1 HD+PEST Domain Mutants	ADAM10	ADAM17	APH1A	APH1B	CCNC	CDK8	CREBBP	CUL1	DLL1	DLL4	EP300	FBXW7	HDAC1	HDAC10	HDAC11	HDAC2	HDAC3	HDAC4	HDAC5	HDAC6	HDAC7	HDAC8	HDAC9	HES1	HES5	HEY1	HEY2	HEYL	JAG1	JAG2	KAT2A	KAT2B	MAML1	MAML2	MAML3	MAMLD1	MIB1	MIB2	MYC	NCOR1	NCOR2	NCSTN	NEURL1	NEURL1B	NOTCH1	PSEN2	PSENEN	RBPJ
pathway0000484	Constitutive Signaling by NOTCH1 PEST Domain Mutants	ADAM10	ADAM17	APH1A	APH1B	CCNC	CDK8	CREBBP	CUL1	DLL1	DLL4	EP300	FBXW7	HDAC1	HDAC10	HDAC11	HDAC2	HDAC3	HDAC4	HDAC5	HDAC6	HDAC7	HDAC8	HDAC9	HES1	HES5	HEY1	HEY2	HEYL	JAG1	JAG2	KAT2A	KAT2B	MAML1	MAML2	MAML3	MAMLD1	MIB1	MIB2	MYC	NCOR1	NCOR2	NCSTN	NEURL1	NEURL1B	NOTCH1	PSEN2	PSENEN	RBPJ
pathway0000485	Constitutive Signaling by NOTCH1 t(7;9)(NOTCH1:M1580_K2555) Translocation Mutant	ADAM10	ADAM17	DLL1	DLL4	JAG1	JAG2	NOTCH1
pathway0000486	Conversion from APC/C:Cdc20 to APC/C:Cdh1 in late anaphase	ANAPC1	ANAPC10	ANAPC11	ANAPC15	ANAPC16	ANAPC2	ANAPC4	ANAPC5	ANAPC7	CDC14A	CDC16	CDC20	CDC23	CDC26	CDC27	FZR1	UBE2C	UBE2D1	UBE2E1
pathway0000487	Cooperation of PDCL (PhLP1) and TRiC/CCT in G-protein beta folding	CCT2	CCT3	CCT4	CCT5	CCT6A	CCT6B	CCT7	CCT8	CSNK2A1	CSNK2A2	CSNK2B	GNAI1	GNAI2	GNAI3	GNAO1	GNAT1	GNAT2	GNAT3	GNAZ	GNB1	GNB2	GNB3	GNB4	GNB5	GNG10	GNG11	GNG12	GNG13	GNG2	GNG3	GNG4	GNG5	GNG7	GNG8	GNGT1	GNGT2	PDCL	RGS11	RGS6	RGS7	RGS9	TCP1
pathway0000488	COPI-dependent Golgi-to-ER retrograde traffic	ARCN1	ARF1	ARF3	ARF4	ARF5	ARFGAP1	ARFGAP2	ARFGAP3	BNIP1	CENPE	COPA	COPB1	COPB2	COPE	COPG1	COPG2	COPZ1	COPZ2	GBF1	KDELR1	KDELR2	KDELR3	KIF11	KIF12	KIF13B	KIF15	KIF16B	KIF18A	KIF18B	KIF19	KIF1A	KIF1B	KIF1C	KIF20A	KIF20B	KIF21A	KIF21B	KIF22	KIF23	KIF25	KIF26A	KIF26B	KIF27	KIF28P	KIF2A	KIF2B	KIF2C	KIF3A
pathway0000489	COPI-independent Golgi-to-ER retrograde traffic	AGPAT3	BICD1	BICD2	DCTN1	DCTN2	DCTN3	DCTN4	DCTN5	DCTN6	DYNC1H1	DYNC1I1	DYNC1I2	DYNC1LI2	DYNC2H1	DYNC2LI1	DYNLL1	DYNLL2	GALNT1	GALNT2	PAFAH1B1	PAFAH1B2	PAFAH1B3	PLA2G4A	PLA2G6	RAB18	RAB3GAP1	RAB3GAP2	RAB6A	RAB6B
pathway0000490	COPI-mediated anterograde transport	ANK1	ANK2	ANK3	ARCN1	ARF1	ARF3	ARF4	ARF5	ARFGAP1	ARFGAP2	ARFGAP3	BET1	BET1L	CD55	CD59	COG1	COG2	COG3	COG4	COG5	COG6	COG7	COG8	COPA	COPB1	COPB2	COPE	COPG1	COPG2	COPZ1	COPZ2	DCTN1	DCTN2	DCTN3	DCTN4	DCTN5	DCTN6	DYNC1H1	DYNC1I1	DYNC1I2	DYNC1LI2	DYNC2H1	DYNC2LI1	DYNLL1	DYNLL2	FOLR1	GBF1	GOLGA2
pathway0000491	COPII (Coat Protein 2) Mediated Vesicle Transport	ANKRD28	AREG	BET1	CD59	CNIH1	CNIH2	CNIH3	COL7A1	CSNK1D	CTSC	CTSZ	F5	F8	FOLR1	GOLGA2	GORASP1	GOSR2	GRIA1	LMAN1	LMAN1L	LMAN2	LMAN2L	MCFD2	NAPA	NAPB	NAPG	NSF	PPP6C	PPP6R1	PPP6R3	PREB	RAB1A	RAB1B	SAR1B	SCFD1	SEC13	SEC16A	SEC16B	SEC22A	SEC22B	SEC22C	SEC23A	SEC23IP	SEC24A	SEC24B	SEC24C	SEC24D	SEC31A
pathway0000492	Coregulation of Androgen receptor activity	AKT1	APPL1	AR	BRCA1	CARM1	CASP8	CCND1	CCND3	CDK11B	CDK6	CDKN2A	CMTM2	CTDSP1	CTDSP2	CTNNB1	FHL2	FKBP4	GSN	HIP1	HNRNPA1	KDM1A	KDM3A	KDM4C	KLK2	KLK3	LATS2	MAK	MED1	NCOA2	NCOA4	NCOA6	NKX3-1	NRIP1	PA2G4	PATZ1	PAWR	PELP1	PIAS1	PIAS3	PIAS4	PRDX1	PRKDC	PTK2B	RANBP9	RPS6KA3	SNURF	SRF	SVIL
pathway0000493	Corticosterone methyl oxidase I deficiency (CMO I)	AKR1C4	AKR1D1	CYP11A1	CYP11B1	CYP11B2	CYP17A1	CYP21A2	HSD11B1	HSD11B2	HSD3B1	HSD3B2
pathway0000494	Corticosterone methyl oxidase II deficiency - CMO II	AKR1C4	AKR1D1	CYP11A1	CYP11B1	CYP11B2	CYP17A1	CYP21A2	HSD11B1	HSD11B2	HSD3B1	HSD3B2
pathway0000495	Corticotropin Activation of Cortisol Production	GNAS	GNB1	GNGT1	MC2R	POMC	PRKACB
pathway0000496	Cortocotropin releasing factor receptor signaling pathway	CRH	CRHR1	CRHR2	GNA11	GNA14	GNAL	GNAQ	GNB1	GNB2	GNB3	GNB4	GNB5	GNG10	GNG12	GNG2	GNG3	GNG4	GNG5	GNG7	GNG8	GNGT2	POMC	SNAP23	SNAP25	SNAP29	STX3	VAMP1	VAMP2	VAMP3	VAMP8
pathway0000497	Costimulation by the CD28 family	BTLA	GRB2	ICOS	ICOSLG	PIK3CA	PIK3R1	PIK3R2	PIK3R3	PTPN11	PTPN6	TNFRSF14
pathway0000498	creatine-phosphate biosynthesis	CKB	CKM	CKMT1A	CKMT1B	CKMT2
pathway0000499	Creatine deficiency, guanidinoacetate methyltransferase deficiency	ALDH4A1	ARG1	ASL	ASS1	CKB	CPS1	DAO	EPRS	GAMT	GATM	GLUD1	GOT1	NOS1	OAT	OTC	P4HA3	PRODH	PYCR2	RARS2	SLC25A15
pathway0000500	Creatine metabolism	CKB	CKM	CKMT1A	CKMT1B	CKMT2	GAMT	GATM	SLC6A11	SLC6A12	SLC6A7	SLC6A8
pathway0000501	CREB phosphorylation	ATF1	CREB1	MAPKAPK2	RPS6KA1	RPS6KA2	RPS6KA3	RPS6KA5
pathway0000502	CREB phosphorylation through the activation of Adenylate Cyclase	ADCY1	ADCY3	ADCY8	CREB1	PRKACA	PRKACB	PRKACG
pathway0000503	CREB phosphorylation through the activation of CaMKII	ACTN2	AKAP9	CALM1	CALM2	CALM3	CAMK2A	CAMK2B	CAMK2D	CAMK2G	CREB1	DLG4	GRIN1	GRIN2A	GRIN2B	GRIN2C	GRIN2D	NEFL
pathway0000504	CREB phosphorylation through the activation of CaMKK	CALM1	CALM2	CALM3	CAMK4	CAMKK1	CREB1
pathway0000505	CREB phosphorylation through the activation of Ras	BRAF	CAMK2A	CAMK2B	CAMK2D	CAMK2G	CREB1	MAPK1	RAF1	RPS6KA1	RPS6KA2	RPS6KA3	RPS6KA6	RRAS
pathway0000506	CRMPs in Sema3A signaling	CDK5	CDK5R1	CRMP1	DPYSL2	DPYSL3	DPYSL4	DPYSL5	FES	FYN	GSK3B	NRP1	PLXNA1	PLXNA2	PLXNA3	PLXNA4	SEMA3A
pathway0000507	Cross-presentation of particulate exogenous antigens (phagosomes)	CD36	CYBA	CYBB	ITGAV	ITGB5	NCF1	NCF2	NCF4
pathway0000508	Cross-presentation of soluble exogenous antigens (endosomes)	CD207	FCGR1A	FCGR1B	MRC1	MRC2	PSMA1	PSMA2	PSMA3	PSMA4	PSMA5	PSMA6	PSMA7	PSMA8	PSMB1	PSMB10	PSMB11	PSMB2	PSMB3	PSMB4	PSMB5	PSMB6	PSMB7	PSMB8	PSMB9	PSMC1	PSMC2	PSMC3	PSMC4	PSMC5	PSMC6	PSMD1	PSMD10	PSMD11	PSMD12	PSMD13	PSMD14	PSMD2	PSMD3	PSMD4	PSMD5	PSMD6	PSMD7	PSMD8	PSMD9	PSME1	PSME2	PSME3	PSME4
pathway0000509	Crosslinking of collagen fibrils	BMP1	LOX	LOXL1	LOXL2	LOXL3	LOXL4	PCOLCE	TLL1	TLL2
pathway0000510	CS/DS degradation	ARSB	BCAN	BGN	CSPG4	CSPG5	DCN	HEXA	HEXB	HYAL1	HYAL3	IDS	IDUA	NCAN	VCAN
pathway0000511	CTLA4 inhibitory signaling	AKT1	AKT2	AKT3	CD80	CD86	CTLA4	FYN	LCK	LYN	PDPK1	PPP2CA	PPP2CB	PPP2R1A	PPP2R1B	PPP2R5A	PPP2R5B	PPP2R5C	PPP2R5D	PPP2R5E	PTPN11	SRC	YES1
pathway0000512	CXCR3-mediated signaling events	AKT1	ARRB1	CCL11	CXCL10	CXCL11	CXCL13	CXCL9	CXCR3	DNM1	GNAI1	GNAI2	GNAI3	GNAO1	GNAZ	GNB1	GNG2	HRAS	KRAS	MAP2K1	MAP2K2	MAP2K3	MAP2K6	MAPK1	MAPK11	MAPK14	MAPK3	MAPKAP1	MLST8	MTOR	NRAS	PDPK1	PF4	PIK3CA	PIK3CB	PIK3R1	RAF1	RICTOR	SRC
pathway0000513	CXCR4-mediated signaling events	ADRBK1	AKT1	ARR3	ARRB2	BAD	BCAR1	BLK	CD247	CD3D	CD3E	CD3G	CD4	CDC42	CFL1	CRK	CSK	CXCL12	CXCR4	DNM1	FGR	FOXO1	FYN	GNA13	GNAI1	GNAI2	GNAI3	GNAO1	GNAZ	GNB1	GNG2	GRK6	HCK	HGS	HLA-DRA	HLA-DRB1	INPP5D	ITCH	JAK2	LCK	LIMK1	LYN	MAPKAP1	MLST8	MMP9	MTOR	PAG1	PAK1	PDPK1
pathway0000514	Cyclin A/B1 associated events during G2/M transition	CCNA1	CCNA2	CCNB1	CCNB2	CCNH	CDC25A	CDC25B	CDC25C	CDK1	CDK2	CDK7	FOXM1	MNAT1	PKMYT1	PLK1	PPP2CA	PPP2CB	PPP2R1A	PPP2R1B	PPP2R2A	WEE1	XPO1
pathway0000515	Cyclin A:Cdk2-associated events at S phase entry	CCNA1	CCNA2	CCNH	CDC25A	CDC25B	CDK2	CDK7	CDKN1A	CDKN1B	FZR1	MAX	MNAT1	MYC	RB1	WEE1
pathway0000516	Cyclin B2 mediated events	CCNB2	CDC25A	CDC25B	CDC25C	CDK1
pathway0000517	Cyclin D associated events in G1	CCND1	CCND2	CCND3	CCNH	CDK4	CDK6	CDK7	CDKN1A	CDKN1B	CDKN2A	CDKN2B	CDKN2C	CDKN2D	CKS1B	CUL1	E2F1	E2F2	E2F3	E2F4	E2F5	MNAT1	PPP2CA	PPP2CB	PPP2R1A	PPP2R1B	PPP2R2A	PPP2R3B	RB1	RBL1	RBL2	RPS27A	SKP1	SKP2	TFDP1	TFDP2	UBA52	UBB	UBC
pathway0000518	Cyclin E associated events during G1/S transition	CCNE1	CCNE2	CCNH	CDC25A	CDK2	CDK7	CDKN1A	CDKN1B	MAX	MNAT1	MYC	PKMYT1	RB1	WEE1
pathway0000519	Cyclophosphamide Action Pathway	ALDH1A1	ALDH3A1	CYP2A6	CYP2B6	CYP2C19	CYP2C8	CYP2C9	CYP3A4	GSTM1
pathway0000520	Cyclophosphamide Metabolism Pathway	ALDH1A1	ALDH3A1	CYP2A6	CYP2B6	CYP2C19	CYP2C8	CYP2C9	CYP3A4	GSTM1
pathway0000521	Cyclothiazide Action Pathway	AQP1	AQP2	AQP3	ATP1A1	ATP1A2	ATP1A3	ATP1A4	ATP1B1	ATP1B2	ATP1B3	CLCNKA	FXYD2	SCNN1A	SCNN1B	SCNN1D	SCNN1G	SLC12A1	SLC12A3	SLC12A6	SLC14A2	SLC1A1	SLC22A2	SLC22A6	SLC38A4	SLC3A1	SLC3A2	SLC6A20	SLC7A5	SLC7A6	SLC7A7	SLC7A8	SLC7A9
pathway0000522	CYP2E1 reactions	CYP2A13	CYP2A6	CYP2A7	CYP2B6	CYP2C19	CYP2C8	CYP2C9	CYP2D6	CYP2E1	CYP2F1	CYP2S1
pathway0000523	Cystathionine Beta-Synthase Deficiency	AMD1	BHMT	CBS	CHDH	CTH	DNMT1	IL4I1	MARS	MAT2A	MAT2B	MSRB2	MSRB3	MTAP	MTHFR	SHMT1	SRM
pathway0000524	cysteine biosynthesis	AHCY	CBS	CTH	MAT1A	MAT2A	MAT2B
pathway0000525	Cysteine Metabolism	CARS	CDO1	CTH	CTNS	GCLC	GCLM	GOT1	LDHA	MPST
pathway0000526	Cystinosis, ocular nonnephropathic	CARS	CDO1	CTH	CTNS	GCLC	GCLM	GOT1	LDHA	MPST
pathway0000527	Cystinuria	AQP1	AQP2	AQP3	ATP1A1	ATP1A2	ATP1A3	ATP1A4	ATP1B1	ATP1B2	ATP1B3	CLCNKA	FXYD2	SCNN1A	SCNN1B	SCNN1D	SCNN1G	SLC12A1	SLC12A3	SLC12A6	SLC14A2	SLC1A1	SLC22A2	SLC22A6	SLC38A4	SLC3A1	SLC3A2	SLC6A20	SLC7A5	SLC7A6	SLC7A7	SLC7A8	SLC7A9
pathway0000528	Cytokine gene transcription	AKT1	CSF2	IL13	IL3	IL4	IL5	MAPK1	MAPK14	MAPK8	PRKCA	TNF
pathway0000529	Cytokine receptor degradation signaling ( JAK-STAT pathway and regulation pathway Diagram )	CNTFR	CSF2RA	CSF2RB	CSF3R	CXCR1	CXCR2	EPOR	GHR	IFNAR1	IFNAR2	IFNGR1	IFNGR2	IL10RA	IL10RB	IL12RB1	IL12RB2	IL13RA1	IL13RA2	IL15RA	IL17RA	IL18R1	IL1R1	IL1R2	IL1RAP	IL2RA	IL2RB	IL2RG	IL3RA	IL4R	IL5RA	IL6R	IL6ST	IL7R	IL9R	LEPR	LIFR	MPL	OSMR	PRLR	SOCS3
pathway0000530	Cytoskeletal regulation by Rho GTPase	ACTA1	ACTA2	ACTB	ACTBL2	ACTC1	ACTG1	ACTG2	ARHGAP1	ARHGAP8	ARHGEF1	ARPC1A	ARPC1B	ARPC2	ARPC3	ARPC4	ARPC5	CDC42	CFL1	CFL2	DIAPH1	DIAPH2	ENAH	LIMK1	MYH1	MYH10	MYH11	MYH13	MYH14	MYH2	MYH3	MYH4	MYH6	MYH7	MYH7B	MYH8	MYH9	MYLK	MYLK2	MYLK3	MYO3A	MYO3B	PAK1	PAK2	PAK3	PAK4	PAK6	PAK7	PFN1
pathway0000531	Cytosolic iron-sulfur cluster assembly	ABCB7	BRIP1	CIAO1	CIAPIN1	ERCC2	FAM96B	MMS19	NARFL	NDOR1	NUBP1	NUBP2	POLD1	RTEL1
pathway0000532	Cytosolic sensors of pathogen-associated DNA	CRCP	MRE11A	POLR1C	POLR1D	POLR2E	POLR2F	POLR2H	POLR2K	POLR2L	POLR3A	POLR3B	POLR3C	POLR3D	POLR3E	POLR3F	POLR3G	POLR3GL	POLR3H	POLR3K	PRKDC	XRCC5	XRCC6
pathway0000533	Cytosolic sulfonation of small molecules	ABHD14B	BPNT1	SULT1A1	SULT1A2	SULT1A3	SULT1B1	SULT1C2	SULT1C4	SULT1E1	SULT2A1	SULT2B1	SULT4A1
pathway0000534	Cytosolic tRNA aminoacylation	AARS	AIMP1	AIMP2	CARS	DARS	EEF1E1	EPRS	FARSA	FARSB	GARS	HARS	IARS	KARS	LARS	MARS	NARS	PPA1	QARS	RARS	SARS	TARS	VARS	WARS	YARS
pathway0000535	D-galactose degradation V (Leloir pathway)	GALE	GALK1	GALM	GALT	PGM1	PGM2
pathway0000536	D-glyceric acidura	AGPAT1	AKR1B1	ALDH3A1	GLYCTK	GPAM	GPD1	GPD2	LIPC	LPL	PLPP1	PLPP2
pathway0000537	D-myo-inositol-5-phosphate metabolism	MTMR14	MTMR3	PIP4K2A	PIP4K2C	PLCB1	PLCB2	PLCB3	PLCB4	PLCD1	PLCD3	PLCD4	PLCE1	PLCG1	PLCG2	PLCH1	PLCH2	PLCZ1	TMEM55A	TMEM55B
pathway0000538	D-myo-inositol (1,3,4)-trisphosphate biosynthesis	INPP5A	INPP5B	INPP5D	INPP5J	INPP5K	INPPL1	IPMK	ITPKA	ITPKB	ITPKC	MINPP1	OCRL	PTEN	SYNJ1	SYNJ2
pathway0000539	D-myo-inositol (1,4,5)-trisphosphate biosynthesis	CDIPT	PI4K2A	PI4K2B	PI4KA	PI4KB	PIP4K2A	PIP4K2B	PIP4K2C	PIP5K1A	PIP5K1B	PIP5K1C	PIP5KL1	PLCB1	PLCB2	PLCB3	PLCB4	PLCD1	PLCD3	PLCD4	PLCE1	PLCG1	PLCG2	PLCH1	PLCH2	PLCZ1
pathway0000540	D-myo-inositol (1,4,5)-trisphosphate degradation	IMPA1	IMPA2	IMPAD1	INPP1	INPP5A	INPP5B	INPP5F	INPP5J	INPP5K	INPPL1	OCRL	SYNJ1	SYNJ2
pathway0000541	DAG and IP3 signaling	AHCYL1	ITPR1	ITPR2	ITPR3	PLCG1	PRKCD	PRKCE
pathway0000542	DAP12 interactions	B2M	CD300E	CD300LB	CLEC5A	HLA-B	HLA-C	HLA-E	KIR2DS2	KIR2DS4	KIR2DS5	KIR3DS1	KLRC2	KLRD1	KLRK1	NCR2	SIGLEC14	SIGLEC15	SIGLEC16	SIRPB1	TREM1	TREM2	TYROBP
pathway0000543	DAP12 signaling	B2M	BTK	FYN	GRAP2	GRB2	HLA-E	HRAS	KLRC2	KLRD1	KLRK1	KRAS	LAT	LCK	LCP2	NRAS	PIK3CA	PIK3CB	PIK3R1	PIK3R2	PLCG1	PLCG2	RAC1	SHC1	SOS1	SYK	TREM2	TYROBP	VAV2	VAV3
pathway0000544	DARPP-32 events	CALM1	CALM2	CALM3	CDK5	PDE4A	PDE4B	PDE4C	PDE4D	PPP1CA	PPP1R1B	PPP2CA	PPP2CB	PPP2R1A	PPP2R1B	PPP2R5D	PPP3CA	PPP3CB	PPP3CC	PPP3R1	PRKACA	PRKACB	PRKACG	PRKAR1A	PRKAR1B	PRKAR2A	PRKAR2B
pathway0000545	DCC mediated attractive signaling	ABLIM1	ABLIM2	ABLIM3	CDC42	DCC	DOCK1	FYN	NCK1	NTN1	PTK2	RAC1	SRC	TRIO	WASL
pathway0000546	De novo purine biosynthesis	ADSL	ADSS	ADSSL1	AK1	AK2	AK3	AK4	AK5	AK8	ATIC	GART	GMPS	GUK1	IMPDH2	NME1	NME2	NME3	NME4	NME5	NME6	NME7	PPAT	RRM1	RRM2	RRM2B
pathway0000547	De novo pyrimidine deoxyribonucleotide biosynthesis	DTYMK	DUT	NME1	NME2	NME3	NME4	RRM1	RRM2	RRM2B	TYMS
pathway0000548	De novo pyrimidine ribonucleotides biosythesis	CAD	CPS1	CTPS1	CTPS2	DHODH	LINC00269	NME1	NME2	NME3	NME4
pathway0000549	Deactivation of the beta-catenin transactivating complex	AKT1	AKT2	APC	ASH2L	BCL9	BCL9L	BTRC	CBY1	CHD8	CTBP1	CTNNB1	CTNNBIP1	HDAC1	KMT2D	LEF1	MEN1	PYGO1	PYGO2	RBBP5	RPS27A	SOX13	SOX17	SOX2	SOX3	SOX4	SOX6	SOX7	SOX9	SRY	TCF7	TCF7L1	TCF7L2	TLE1	TLE2	TLE3	TLE4	UBA52	UBB	UBC	XIAP	XPO1	YWHAZ
pathway0000550	Deadenylation of mRNA	CNOT1	CNOT10	CNOT11	CNOT2	CNOT3	CNOT4	CNOT6	CNOT6L	CNOT7	CNOT8	EIF4A1	EIF4A2	EIF4A3	EIF4B	EIF4E	EIF4G1	PABPC1	PAIP1	PAN2	PAN3	PARN	RQCD1	TNKS1BP1
pathway0000551	decitabine promotes the reaction [HIST4H4 protein binds to MGMT promoter]	HIST1H4A	HIST1H4B	HIST1H4C	HIST1H4D	HIST1H4E	HIST1H4F	HIST1H4H	HIST1H4I	HIST1H4J	HIST1H4K	HIST1H4L	HIST2H4A	HIST2H4B	HIST4H4
pathway0000552	Dectin-1 mediated noncanonical NF-kB signaling	BTRC	CCL17	CCL22	CHUK	CUL1	FBXW11	MAP3K14	NFKB2	PSMA1	PSMA2	PSMA3	PSMA4	PSMA5	PSMA6	PSMA7	PSMA8	PSMB1	PSMB10	PSMB11	PSMB2	PSMB3	PSMB4	PSMB5	PSMB6	PSMB7	PSMB8	PSMB9	PSMC1	PSMC2	PSMC3	PSMC4	PSMC5	PSMC6	PSMD1	PSMD10	PSMD11	PSMD12	PSMD13	PSMD14	PSMD2	PSMD3	PSMD4	PSMD5	PSMD6	PSMD7	PSMD8	PSMD9	PSME1
pathway0000553	Dectin-2 family	CLEC4A	CLEC4C	CLEC4D	CLEC4E	CLEC6A	FCER1G	FYN	LYN	PLCG2	SYK
pathway0000554	Defective ABCA3 causes pulmonary surfactant metabolism dysfunction type 3 (SMDP3)	SFTPA1	SFTPA2	SFTPB	SFTPC	SFTPD
pathway0000555	Defective B3GALT6 causes EDSP2 and SEMDJL1	AGRN	BCAN	BGN	CSPG4	CSPG5	DCN	GPC1	GPC2	GPC3	GPC4	GPC5	GPC6	HSPG2	NCAN	SDC1	SDC2	SDC3	SDC4	VCAN
pathway0000556	Defective B3GALTL causes Peters-plus syndrome (PpS)	ADAMTS1	ADAMTS10	ADAMTS12	ADAMTS13	ADAMTS14	ADAMTS15	ADAMTS16	ADAMTS17	ADAMTS18	ADAMTS19	ADAMTS2	ADAMTS20	ADAMTS3	ADAMTS4	ADAMTS5	ADAMTS6	ADAMTS7	ADAMTS8	ADAMTS9	ADAMTSL1	ADAMTSL2	ADAMTSL3	ADAMTSL4	ADAMTSL5	CFP	SBSPON	SEMA5A	SEMA5B	SPON1	SPON2	SSPO	THBS1	THBS2	THSD1	THSD4	THSD7A	THSD7B
pathway0000557	Defective B3GAT3 causes JDSSDHD	AGRN	BCAN	BGN	CSPG4	CSPG5	DCN	GPC1	GPC2	GPC3	GPC4	GPC5	GPC6	HSPG2	NCAN	SDC1	SDC2	SDC3	SDC4	VCAN
pathway0000558	Defective B4GALT1 causes B4GALT1-CDG (CDG-2d)	ACAN	FMOD	KERA	LUM	OGN	OMD	PRELP
pathway0000559	Defective B4GALT7 causes EDS, progeroid type	AGRN	BCAN	BGN	CSPG4	CSPG5	DCN	GPC1	GPC2	GPC3	GPC4	GPC5	GPC6	HSPG2	NCAN	SDC1	SDC2	SDC3	SDC4	VCAN
pathway0000560	Defective C1GALT1C1 causes Tn polyagglutination syndrome (TNPS)	C1GALT1	C1GALT1C1	MUC1	MUC12	MUC13	MUC15	MUC16	MUC17	MUC19	MUC2	MUC20	MUC21	MUC3A	MUC3B	MUC4	MUC5AC	MUC5B	MUC6	MUC7	MUCL1
pathway0000561	Defective CHST14 causes EDS, musculocontractural type	BCAN	BGN	CSPG4	CSPG5	DCN	NCAN	VCAN
pathway0000562	Defective CHST3 causes SEDCJD	BCAN	BGN	CSPG4	CSPG5	DCN	NCAN	VCAN
pathway0000563	Defective CHST6 causes MCDC1	ACAN	FMOD	KERA	LUM	OGN	OMD	PRELP
pathway0000564	Defective CHSY1 causes TPBS	BCAN	BGN	CSPG4	CSPG5	DCN	NCAN	VCAN
pathway0000565	Defective CSF2RA causes pulmonary surfactant metabolism dysfunction 4 (SMDP4)	CSF2RA	CSF2RB	SFTA3	SFTPA1	SFTPA2	SFTPB	SFTPC	SFTPD
pathway0000566	Defective CSF2RB causes pulmonary surfactant metabolism dysfunction 5 (SMDP5)	CSF2RA	CSF2RB	SFTA3	SFTPA1	SFTPA2	SFTPB	SFTPC	SFTPD
pathway0000567	Defective EXT1 causes exostoses 1, TRPS2 and CHDS	AGRN	GPC1	GPC2	GPC3	GPC4	GPC5	GPC6	HSPG2	SDC1	SDC2	SDC3	SDC4
pathway0000568	Defective EXT2 causes exostoses 2	AGRN	GPC1	GPC2	GPC3	GPC4	GPC5	GPC6	HSPG2	SDC1	SDC2	SDC3	SDC4
pathway0000569	Defective GALNT12 causes colorectal cancer 1 (CRCS1)	MUC1	MUC12	MUC13	MUC15	MUC16	MUC17	MUC19	MUC2	MUC20	MUC21	MUC3A	MUC3B	MUC4	MUC5AC	MUC5B	MUC6	MUC7	MUCL1
pathway0000570	Defective GALNT3 causes familial hyperphosphatemic tumoral calcinosis (HFTC)	MUC1	MUC12	MUC13	MUC15	MUC16	MUC17	MUC19	MUC2	MUC20	MUC21	MUC3A	MUC3B	MUC4	MUC5AC	MUC5B	MUC6	MUC7	MUCL1
pathway0000571	Defective HLCS causes multiple carboxylase deficiency	ACACA	ACACB	MCCC1	MCCC2	PC	PCCA	PCCB
pathway0000572	Defective ST3GAL3 causes MCT12 and EIEE15	ACAN	FMOD	KERA	LUM	OGN	OMD	PRELP
pathway0000573	Defensins	DEFA1	DEFA1B	DEFA3	DEFA4	DEFA5	DEFA6	DEFB1	DEFB103A	DEFB103B	DEFB104A	DEFB104B	DEFB105A	DEFB105B	DEFB106A	DEFB106B	DEFB107A	DEFB107B	DEFB108B	DEFB110	DEFB112	DEFB113	DEFB114	DEFB115	DEFB116	DEFB118	DEFB119	DEFB121	DEFB123	DEFB124	DEFB125	DEFB126	DEFB127	DEFB128	DEFB129	DEFB130	DEFB130L	DEFB131	DEFB132	DEFB133	DEFB134	DEFB135	DEFB136	DEFB4A	DEFB4B
pathway0000574	Degradation of AXIN	AXIN1	AXIN2	PSMA1	PSMA2	PSMA3	PSMA4	PSMA5	PSMA6	PSMA7	PSMA8	PSMB1	PSMB10	PSMB11	PSMB2	PSMB3	PSMB4	PSMB5	PSMB6	PSMB7	PSMB8	PSMB9	PSMC1	PSMC2	PSMC3	PSMC4	PSMC5	PSMC6	PSMD1	PSMD10	PSMD11	PSMD12	PSMD13	PSMD14	PSMD2	PSMD3	PSMD4	PSMD5	PSMD6	PSMD7	PSMD8	PSMD9	PSME1	PSME2	PSME3	PSME4	PSMF1	RNF146	RPS27A
pathway0000575	Degradation of beta-catenin by the destruction complex	AMER1	APC	AXIN1	BTRC	CSNK1A1	CTNNB1	CUL1	GSK3B	PPP2CA	PPP2CB	PPP2R1A	PPP2R1B	PPP2R5A	PPP2R5B	PPP2R5C	PPP2R5D	PPP2R5E	PSMA1	PSMA2	PSMA3	PSMA4	PSMA5	PSMA6	PSMA7	PSMA8	PSMB1	PSMB10	PSMB11	PSMB2	PSMB3	PSMB4	PSMB5	PSMB6	PSMB7	PSMB8	PSMB9	PSMC1	PSMC2	PSMC3	PSMC4	PSMC5	PSMC6	PSMD1	PSMD10	PSMD11	PSMD12	PSMD13	PSMD14
pathway0000576	Degradation of beta catenin	APC	AXIN1	AXIN2	BTRC	CSNK1A1	CSNK1D	CSNK1E	CTNNB1	CUL1	DVL1	DVL2	DVL3	FZD5	GSK3A	GSK3B	LRP6	SKP1	WNT3A
pathway0000577	Degradation of DVL	CUL3	DACT1	DVL1	DVL2	DVL3	HECW1	KLHL12	PSMA1	PSMA2	PSMA3	PSMA4	PSMA5	PSMA6	PSMA7	PSMA8	PSMB1	PSMB10	PSMB11	PSMB2	PSMB3	PSMB4	PSMB5	PSMB6	PSMB7	PSMB8	PSMB9	PSMC1	PSMC2	PSMC3	PSMC4	PSMC5	PSMC6	PSMD1	PSMD10	PSMD11	PSMD12	PSMD13	PSMD14	PSMD2	PSMD3	PSMD4	PSMD5	PSMD6	PSMD7	PSMD8	PSMD9	PSME1	PSME2
pathway0000578	Degradation of GLI1 by the proteasome	BTRC	CUL1	GLI1	ITCH	NUMB	PRKACA	PRKACB	PRKACG	PSMA1	PSMA2	PSMA3	PSMA4	PSMA5	PSMA6	PSMA7	PSMA8	PSMB1	PSMB10	PSMB11	PSMB2	PSMB3	PSMB4	PSMB5	PSMB6	PSMB7	PSMB8	PSMB9	PSMC1	PSMC2	PSMC3	PSMC4	PSMC5	PSMC6	PSMD1	PSMD10	PSMD11	PSMD12	PSMD13	PSMD14	PSMD2	PSMD3	PSMD4	PSMD5	PSMD6	PSMD7	PSMD8	PSMD9	PSME1
pathway0000579	Degradation of GLI2 by the proteasome	BTRC	CSNK1A1	CUL1	GLI2	GSK3B	PRKACA	PRKACB	PRKACG	PSMA1	PSMA2	PSMA3	PSMA4	PSMA5	PSMA6	PSMA7	PSMA8	PSMB1	PSMB10	PSMB11	PSMB2	PSMB3	PSMB4	PSMB5	PSMB6	PSMB7	PSMB8	PSMB9	PSMC1	PSMC2	PSMC3	PSMC4	PSMC5	PSMC6	PSMD1	PSMD10	PSMD11	PSMD12	PSMD13	PSMD14	PSMD2	PSMD3	PSMD4	PSMD5	PSMD6	PSMD7	PSMD8	PSMD9	PSME1
pathway0000580	Degradation of Superoxides	CAT	SOD1	SOD2	SOD3	TYRP1
pathway0000581	Degradation of the extracellular matrix	A2M	ACAN	ADAM10	ADAM15	ADAM8	ADAMTS1	ADAMTS16	ADAMTS18	ADAMTS4	ADAMTS5	ADAMTS8	ADAMTS9	BCAN	BMP1	BSG	CAPN1	CAPN10	CAPN11	CAPN12	CAPN13	CAPN14	CAPN15	CAPN2	CAPN3	CAPN5	CAPN6	CAPN7	CAPN8	CAPN9	CAPNS1	CAPNS2	CASP3	CAST	CD44	CDH1	CTSG	CTSK	CTSL	CTSS	CTSV	DCN	ELANE	HSPG2	HTRA1	KLK7	LAMA3	LAMA5	LAMB1
pathway0000582	Depolarization of the Presynaptic Terminal Triggers the Opening of Calcium Channels	CACFD1	CACNA1A	CACNA1B	CACNA1E	CACNA2D2	CACNA2D3	CACNB1	CACNB2	CACNB3	CACNB4	CACNG2	CACNG4
pathway0000583	Depolymerisation of the Nuclear Lamina	CCNB1	CDK1	CNEP1R1	CTDNEP1	EMD	LEMD2	LEMD3	LMNA	LMNB1	LPIN1	LPIN2	LPIN3	PRKCA	PRKCB	TMPO
pathway0000584	Deposition of new CENPA-containing nucleosomes at the centromere	APITD1	CASC5	CENPA	CENPC	CENPH	CENPI	CENPK	CENPL	CENPM	CENPN	CENPO	CENPP	CENPQ	CENPT	CENPU	CENPW	H2AFB1	H2AFX	H2AFZ	H2BFS	HIST1H2AB	HIST1H2AC	HIST1H2AD	HIST1H2AE	HIST1H2AJ	HIST1H2BA	HIST1H2BB	HIST1H2BC	HIST1H2BD	HIST1H2BE	HIST1H2BF	HIST1H2BG	HIST1H2BH	HIST1H2BI	HIST1H2BJ	HIST1H2BK	HIST1H2BL	HIST1H2BM	HIST1H2BN	HIST1H2BO	HIST1H4A	HIST1H4B	HIST1H4C	HIST1H4D	HIST1H4E	HIST1H4F	HIST1H4H	HIST1H4I
pathway0000585	Dermatan sulfate biosynthesis	BCAN	BGN	CHST14	CSPG4	CSPG5	DCN	DSE	DSEL	NCAN	UST	VCAN
pathway0000586	dermatan sulfate degradation (metazoa)	HEXA	HEXB	HYAL1	IDS	IDUA	SPAM1
pathway0000587	Desipramine Action Pathway	ADRA1A	CACNA1A	CACNA2D2	CACNB1	CHRNA4	CHRNB2	CYP2D6	DRD1	GRIN1	GRIN2A	GRIN3A	HTR1A	KCND2	KCNIP2	OPRM1	PCSK2	POMC	SCN10A	SCN1B	SLC6A2	SLC6A3	SLC6A4
pathway0000588	Desmosterolosis	ACAT2	CYP51A1	DHCR24	EBP	FDFT1	FDPS	GGPS1	HMGCR	HSD17B7	IDI1	LIPA	LSS	MSMO1	MVD	MVK	NSDHL	PMVK	SC5D	SOAT1	SQLE	TM7SF2
pathway0000589	Detoxification of Reactive Oxygen Species	AQP8	ATOX1	ATP7A	CAT	CCS	CYBA	CYBB	CYCS	ERO1A	GPX1	GPX2	GPX3	GPX5	GPX6	GPX7	GPX8	GSR	GSTP1	NOX4	NOX5	NUDT2	P4HB	PRDX1	PRDX2	PRDX3	PRDX5	PRDX6	SOD1	SOD2	SOD3	TXN	TXN2	TXNRD1	TXNRD2
pathway0000590	DEx/H-box helicases activate type I IFN and inflammatory cytokines production	AGER	APP	DHX36	DHX9	HMGB1	IRF7	MYD88	NFKB1	NFKB2	RELA	S100A12	S100B	SAA1
pathway0000591	Dezocine Action Pathway	ADRA1A	CACNA1A	CACNA2D2	CACNB1	CHRNA4	CHRNB2	DRD1	GRIN1	GRIN2A	GRIN3A	HTR1A	KCND2	KCNIP2	OPRM1	PCSK2	POMC	SCN10A	SCN1B	SLC6A2	SLC6A3	SLC6A4
pathway0000592	Dibucaine Action Pathway	ADRA1A	CACNA1A	CACNA2D2	CACNB1	CHRNA4	CHRNB2	DRD1	GRIN1	GRIN2A	GRIN3A	HTR1A	KCND2	KCNIP2	OPRM1	PCSK2	POMC	SCN10A	SCN1B	SLC6A2	SLC6A3	SLC6A4
pathway0000593	Diclofenac Action Pathway	AKR1C3	ALOX12	ALOX15	ALOX15B	ALOX5	CBR1	CYP2B6	CYP2C8	CYP2E1	CYP2J2	CYP2U1	CYP4A11	CYP4F2	CYP4F3	CYP4F8	EPHX2	FAM213B	GGT1	GPX1	LTA4H	LTC4S	PLA2G4B	PTGDS	PTGES	PTGIS	PTGS1	PTGS2	TBXAS1
pathway0000594	Dicoumarol Action Pathway	COL1A1	F10	F11	F12	F13A1	F13B	F2	F3	F5	F7	F8	F9	FGA	FGB	FGG	GGCX	KLKB1	PLAT	PLG	VKORC1
pathway0000595	Dicumarol Action Pathway	COL1A1	F10	F11	F12	F13A1	F13B	F2	F3	F5	F7	F8	F9	FGA	FGB	FGG	GGCX	KLKB1	PLAT	PLG	VKORC1
pathway0000596	Diflunisal Action Pathway	AKR1C3	ALOX12	ALOX15	ALOX15B	ALOX5	CBR1	CYP2B6	CYP2C8	CYP2E1	CYP2J2	CYP2U1	CYP4A11	CYP4F2	CYP4F3	CYP4F8	EPHX2	FAM213B	GGT1	GPX1	LTA4H	LTC4S	PLA2G4B	PTGDS	PTGES	PTGIS	PTGS1	PTGS2	TBXAS1
pathway0000597	Digestion of dietary carbohydrate	AMY1A	AMY1B	AMY1C	AMY2A	AMY2B	LCT	MGAM	SI	TREH
pathway0000598	Digestion of dietary lipid	CEL	CLPS	LIPC	LIPF	LIPG	LIPH	LIPI	LIPJ	LIPK	LIPM	LIPN	LMF1	LMF2	PNLIP	PNLIPRP1	PNLIPRP2	PNLIPRP3
pathway0000599	Dihydromorphine Action Pathway	ADRA1A	CACNA1A	CACNA2D2	CACNB1	CHRNA4	CHRNB2	DRD1	GRIN1	GRIN2A	GRIN3A	HTR1A	KCND2	KCNIP2	OPRM1	PCSK2	POMC	SCN10A	SCN1B	SLC6A2	SLC6A3	SLC6A4
pathway0000600	Dihydropyrimidinase Deficiency	AK3	CAD	CANT1	CDA	CMPK2	CTPS1	DCTD	DHODH	DPYD	DPYS	DUT	GDA	ITPA	NME6	NT5C2	RRM2	RRM2B	TK1	TYMP	TYMS	UCKL1	UPB1	UPP2
pathway0000601	Dihydropyrimidine Dehydrogenase Deficiency (DHPD)	AGXT	ALAS1	ALDH2	AMT	DLD	DMGDH	GAMT	GARS	GATM	GCAT	GLDC	GLYCTK	GNMT	MAOA	PHGDH	PSAT1	PSPH	SARDH	SARS	SDS	SHMT1	SHMT2	SRR
pathway0000602	Diltiazem Action Pathway	ABCC8	ABCC9	ADRB1	AGTR1	ALG10B	ATP1A1	ATP1A2	ATP1A3	ATP1A4	ATP1B1	ATP1B2	ATP1B3	ATP2A2	CACNA1C	CACNA1G	CACNA1H	CACNA2D2	CACNB1	CALM1	CALM2	CALM3	CHRM2	DLG1	FXYD2	HCN4	ITPR1	KCNA5	KCND3	KCNE1	KCNE2	KCNH2	KCNIP2	KCNJ11	KCNJ2	KCNJ3	KCNJ4	KCNJ5	KCNJ8	KCNK1	KCNQ1	MYLK	PLCB1	PLN	PRKACA	PRKAR1A	RYR2	SCN5A	SLC8A1
pathway0000603	Dimerization of procaspase-8	CASP8	CFLAR	FADD	FAS	FASLG	RIPK1	TNFRSF10A	TNFRSF10B	TNFSF10	TRADD	TRAF2
pathway0000604	Dimethyl Sulfoxide promotes the reaction [alitretinoin results in increased acetylation of HIST4H4 protein]	HIST1H4A	HIST1H4B	HIST1H4C	HIST1H4D	HIST1H4E	HIST1H4F	HIST1H4H	HIST1H4I	HIST1H4J	HIST1H4K	HIST1H4L	HIST2H4A	HIST2H4B	HIST4H4
pathway0000605	Dimethylglycine Dehydrogenase Deficiency	AGXT	ALAS1	ALDH2	AMT	DLD	DMGDH	GAMT	GARS	GATM	GCAT	GLDC	GLYCTK	GNMT	MAOA	PHGDH	PSAT1	PSPH	SARDH	SARS	SDS	SHMT1	SHMT2	SRR
pathway0000606	Dimethylthiambutene Action Pathway	ADRA1A	CACNA1A	CACNA2D2	CACNB1	CHRNA4	CHRNB2	DRD1	GRIN1	GRIN2A	GRIN3A	HTR1A	KCND2	KCNIP2	OPRM1	PCSK2	POMC	SCN10A	SCN1B	SLC6A2	SLC6A3	SLC6A4
pathway0000607	Diphenoxylate Action Pathway	ADRA1A	CACNA1A	CACNA2D2	CACNB1	CHRNA4	CHRNB2	DRD1	GRIN1	GRIN2A	GRIN3A	HTR1A	KCND2	KCNIP2	OPRM1	PCSK2	POMC	SCN10A	SCN1B	SLC6A2	SLC6A3	SLC6A4
pathway0000608	Direct p53 effectors	AFP	AIFM2	APAF1	APC	ARID3A	ATF3	BAK1	BAX	BBC3	BCL2	BCL2A1	BCL2L1	BCL2L14	BCL2L2	BCL2L2-PABPN1	BCL6	BDKRB2	BID	BNIP3L	BTG2	CARM1	CASP1	CASP10	CASP6	CAV1	CCNB1	CCNG1	CCNK	CD82	CDKN1A	CEBPZ	COL18A1	CREBBP	CSE1L	CTSD	CX3CL1	DDB2	DDIT4	DDX5	DGCR8	DKK1	DROSHA	DUSP1	DUSP5	E2F1	E2F2	E2F3	EDN2
pathway0000609	Disassembly of the destruction complex and recruitment of AXIN to the membrane	AMER1	APC	AXIN1	CAV1	CSNK1A1	CSNK1G2	CTNNB1	DVL1	DVL2	DVL3	FRAT1	FRAT2	FZD1	FZD2	FZD5	GSK3B	LRP5	LRP6	PPP2CA	PPP2CB	PPP2R1A	PPP2R1B	PPP2R5A	PPP2R5B	PPP2R5C	PPP2R5D	PPP2R5E	WNT1	WNT3A	WNT8A	WNT8B
pathway0000610	Disinhibition of SNARE formation	PRKCA	PRKCB	PRKCG	STX4	STXBP3
pathway0000611	Disopyramide Action Pathway	ABCC8	ABCC9	ADRB1	AGTR1	ALG10B	ATP1A1	ATP1A2	ATP1A3	ATP1A4	ATP1B1	ATP1B2	ATP1B3	ATP2A2	CACNA1C	CACNA1G	CACNA1H	CACNA2D2	CACNB1	CALM1	CALM2	CALM3	CHRM2	DLG1	FXYD2	HCN4	ITPR1	KCNA5	KCND3	KCNE1	KCNE2	KCNH2	KCNIP2	KCNJ11	KCNJ2	KCNJ3	KCNJ4	KCNJ5	KCNJ8	KCNK1	KCNQ1	MYLK	PLCB1	PLN	PRKACA	PRKAR1A	RYR2	SCN5A	SLC8A1
pathway0000612	Displacement of DNA glycosylase by APEX1	APEX1	MBD4	MPG	MUTYH	NTHL1	OGG1	SMUG1	TDG	UNG
pathway0000613	Dissolution of Fibrin Clot	ANXA2	HRG	PLAT	PLAU	PLAUR	PLG	S100A10	SERPINB2	SERPINB6	SERPINB8	SERPINE1	SERPINE2	SERPINF2
pathway0000614	Disulfiram Action Pathway	ACSS1	ACSS2	ADH1A	ADH1B	ALDH1B1	ALDH2	ALDH3A1	AOC1	CAT	COMT	CYP2E1	DBH	DCT	DDC	FAH	GOT1	GSTZ1	HAAO	HGD	MAOA	MIF	PNMT	TYR
pathway0000615	DNA-PK pathway in nonhomologous end joining	APLF	APTX	DCLRE1C	DNTT	LIG4	NHEJ1	PNKP	POLL	POLM	PRKDC	XRCC4	XRCC5	XRCC6
pathway0000616	DNA Damage Recognition in GG-NER	ACTB	ACTL6A	ACTR5	ACTR8	CETN2	COPS2	COPS3	COPS4	COPS5	COPS6	COPS7A	COPS7B	COPS8	CUL4A	CUL4B	DDB1	DDB2	GPS1	INO80	INO80B	INO80C	INO80D	INO80E	MCRS1	NFRKB	PARP1	PARP2	RAD23A	RAD23B	RBX1	RPS27A	RUVBL1	TFPT	UBA52	UBB	UBC	XPC	YY1
pathway0000617	DNA Damage/Telomere Stress Induced Senescence	ACD	ATM	CCNA1	CCNA2	CCNE1	CCNE2	CDK2	CDKN1A	CDKN1B	EP400	H2AFB1	H2AFX	H2AFZ	H2BFS	HIST1H2AB	HIST1H2AC	HIST1H2AD	HIST1H2AE	HIST1H2AJ	HIST1H2BA	HIST1H2BB	HIST1H2BC	HIST1H2BD	HIST1H2BE	HIST1H2BF	HIST1H2BG	HIST1H2BH	HIST1H2BI	HIST1H2BJ	HIST1H2BK	HIST1H2BL	HIST1H2BM	HIST1H2BN	HIST1H2BO	HIST1H4A	HIST1H4B	HIST1H4C	HIST1H4D	HIST1H4E	HIST1H4F	HIST1H4H	HIST1H4I	HIST1H4J	HIST1H4K	HIST1H4L	HIST2H2AA3	HIST2H2AA4	HIST2H2AC
pathway0000618	DNA methylation	DNMT1	DNMT3A	DNMT3B	DNMT3L	H2AFB1	H2AFX	H2AFZ	H2BFS	H3F3A	H3F3B	HIST1H2AB	HIST1H2AC	HIST1H2AD	HIST1H2AE	HIST1H2AJ	HIST1H2BA	HIST1H2BB	HIST1H2BC	HIST1H2BD	HIST1H2BE	HIST1H2BF	HIST1H2BG	HIST1H2BH	HIST1H2BI	HIST1H2BJ	HIST1H2BK	HIST1H2BL	HIST1H2BM	HIST1H2BN	HIST1H2BO	HIST1H3A	HIST1H3B	HIST1H3C	HIST1H3D	HIST1H3E	HIST1H3F	HIST1H3G	HIST1H3H	HIST1H3I	HIST1H3J	HIST1H4A	HIST1H4B	HIST1H4C	HIST1H4D	HIST1H4E	HIST1H4F	HIST1H4H	HIST1H4I
pathway0000619	DNA replication	DNA2	H3F3C	HIST3H3	PCNA	POLA1	POLD1	POLD2	PRIM1	RFC1	RFC2	RFC3	RFC4	RFC5	RNASEH1	RPA2	TOP1	TOP2A	TOP2B
pathway0000620	DNA replication initiation	POLA1	POLA2	POLE	POLE2	PRIM1	PRIM2
pathway0000621	Dobutamine Action Pathway	ABCC8	ABCC9	ADRB1	AGTR1	ALG10B	ATP1A1	ATP1A2	ATP1A3	ATP1A4	ATP1B1	ATP1B2	ATP1B3	ATP2A2	CACNA1C	CACNA1G	CACNA1H	CACNA2D2	CACNB1	CALM1	CALM2	CALM3	CHRM2	DLG1	FXYD2	HCN4	ITPR1	KCNA5	KCND3	KCNE1	KCNE2	KCNH2	KCNIP2	KCNJ11	KCNJ2	KCNJ3	KCNJ4	KCNJ5	KCNJ8	KCNK1	KCNQ1	MYLK	PLCB1	PLN	PRKACA	PRKAR1A	RYR2	SCN5A	SLC8A1
pathway0000622	Docetaxel Action Pathway	ABCB1	ABCC1	ABCC2	ABCG2	SLCO1B3	TUBA1B	TUBB1
pathway0000623	dolichyl-diphosphooligosaccharide biosynthesis	ALG1	ALG13	ALG3	ALG5	ALG6	ALG8	DPAGT1	DPM1	DPM3
pathway0000624	Dopa-responsive dystonia	AKR1B1	CBR1	DHFR	GCH1	GCHFR	PTS	QDPR	SPR
pathway0000625	Dopamine beta-hydroxylase deficiency	ADH1A	ALDH3A1	AOC1	COMT	DBH	DCT	DDC	FAH	GOT1	GSTZ1	HAAO	HGD	MAOA	MIF	PNMT	TYR
pathway0000626	dopamine degradation	ALDH3A2	COMT	MAOA	MAOB	SULT1A1	SULT1A2	SULT1A3	SULT1A4
pathway0000627	Dopamine Neurotransmitter Release Cycle	APBA1	BZRAP1	CASK	CPLX1	LIN7A	LIN7B	LIN7C	PPFIA1	PPFIA2	PPFIA3	PPFIA4	RAB3A	RIMS1	SLC18A2	SNAP25	STX1A	STXBP1	SYN1	SYN2	SYN3	SYT1	UNC13B	VAMP2
pathway0000628	Dopamine receptors	DRD1	DRD2	DRD3	DRD4	DRD5
pathway0000629	Downregulation of ERBB2:ERBB3 signaling	AKT1	AKT2	AKT3	ERBB2	ERBB3	NRG1	NRG2	RNF41	RPS27A	UBA52	UBB	UBC	USP8
pathway0000630	Downregulation of ERBB4 signaling	ERBB4	ITCH	NEDD4	RPS27A	UBA52	UBB	UBC	WWP1
pathway0000631	Downregulation of SMAD2/3:SMAD4 transcriptional activity	HDAC1	NCOR1	NCOR2	NEDD4L	PARP1	PPM1A	RNF111	RPS27A	SKI	SKIL	SMAD2	SMAD3	SMAD4	SMURF2	TGIF1	TGIF2	TRIM33	UBA52	UBB	UBC	UBE2D1	UBE2D3	USP9X
pathway0000632	Downregulation of TGF-beta receptor signaling	BAMBI	MTMR4	NEDD4L	PMEPA1	PPP1CA	PPP1CB	PPP1CC	PPP1R15A	RPS27A	SMAD2	SMAD3	SMAD7	SMURF1	SMURF2	STRAP	STUB1	TGFB1	TGFBR1	TGFBR2	UBA52	UBB	UBC	UCHL5	USP15	XPO1	ZFYVE9
pathway0000633	Downstream signal transduction	BCAR1	CRK	CRKL	GRB2	GRB7	HRAS	KRAS	NCK1	NCK2	NRAS	PDGFA	PDGFB	PDGFRA	PDGFRB	PIK3CA	PIK3CB	PIK3R1	PIK3R2	PLCG1	PTPN11	RAPGEF1	RASA1	SOS1	SRC	STAT1	STAT3	STAT5A	STAT5B	STAT6
pathway0000634	Downstream signaling in naïve CD8+ T cells	B2M	BRAF	CALM1	CALM2	CALM3	CD247	CD3D	CD3E	CD3G	CD8A	CD8B	EGR1	EGR4	ELK1	EOMES	FASLG	FOS	FOSL1	GZMB	HLA-A	HRAS	IFNA1	IFNA10	IFNA13	IFNA14	IFNA16	IFNA17	IFNA2	IFNA21	IFNA4	IFNA5	IFNA6	IFNA7	IFNA8	IFNAR1	IFNAR2	IFNG	IL2	IL2RA	IL2RB	IL2RG	JUN	JUNB	KRAS	MAP2K1	MAP2K2	MAPK1	MAPK3
pathway0000635	Downstream signaling of activated FGFR1	FGF1	FGF10	FGF17	FGF2	FGF20	FGF22	FGF23	FGF3	FGF4	FGF5	FGF6	FGF8	FGF9	FGFR1	FLRT1	FLRT2	FLRT3	KL
pathway0000636	Downstream TCR signaling	BCL10	BTRC	CARD11	CD247	CD3D	CD3E	CD3G	CD4	CDC34	CHUK	CUL1	FBXW11	HLA-DPA1	HLA-DPB1	HLA-DQA1	HLA-DQA2	HLA-DQB1	HLA-DQB2	HLA-DRA	HLA-DRB1	HLA-DRB3	HLA-DRB4	HLA-DRB5	IKBKB	IKBKG	INPP5D	LCK	MALT1	MAP3K7	NFKB1	NFKBIA	PDPK1	PIK3CA	PIK3CB	PIK3R1	PIK3R2	PRKCQ	PSMA1	PSMA2	PSMA3	PSMA4	PSMA5	PSMA6	PSMA7	PSMA8	PSMB1	PSMB10	PSMB11
pathway0000637	Doxepin Metabolism Pathway	CYP1A2	CYP2C19	CYP2C9	CYP2D6	CYP3A4
pathway0000638	Doxorubicin Metabolism Pathway	ABCB1	ABCC1	ABCC2	ABCG2	AKR1A1	AKR1C3	CBR1	CBR3	NDUFS2	NDUFS3	NDUFS7	NOS3	NQO1	POR	RALBP1	SLC22A16	XDH
pathway0000639	Drosophila Toll-like receptor signaling ( Drosophila Toll-like receptor signaling )	ACVR1	ACVR1B	ACVR2A	ACVR2B	ACVRL1	ADAM10	ADAM17	ADRBK1	ADRBK2	AKT1	AKT2	AKT3	ALK	AMHR2	APH1A	APH1B	ARAF	BMP1	BMPR1A	BMPR1B	BMPR2	BRAF	BTK	CAMK2A	CAMK2B	CAMK2D	CAMK2G	CASP1	CASP10	CASP14	CASP2	CASP3	CASP4	CASP5	CASP6	CASP7	CASP8	CASP9	CCNH	CDC7	CDK1	CDK2	CDK3	CDK4	CDK5	CDK6	CDK7	CDK8
pathway0000640	Drosophila Wingless/Wnt signaling pathway ( Drosophila Wingless/Wnt signaling pathway Diagram )	AGRN	CD44	GPC1	GPC4	HSPG2	SDC1	SDC2	SDC3	SDC4
pathway0000641	DSCAM interactions	DCC	DSCAM	DSCAML1	MAPK11	MAPK12	MAPK13	MAPK14	MAPK8	NTN1	PAK1	RAC1
pathway0000642	Dual Incision in GG-NER	CHD1L	CUL4A	CUL4B	DDB1	DDB2	ERCC1	ERCC2	ERCC3	ERCC4	ERCC5	GTF2H1	GTF2H2	GTF2H3	GTF2H4	GTF2H5	PARP1	PARP2	PCNA	POLD1	POLD2	POLD3	POLD4	POLE	POLE2	POLK	RBX1	RFC1	RFC2	RFC3	RFC4	RFC5	RPA1	RPA2	RPA3	RPS27A	UBA52	UBB	UBC	XPA
pathway0000643	Dual incision in TC-NER	AQR	CCNH	CDK7	CUL4A	CUL4B	DDB1	EP300	ERCC1	ERCC2	ERCC3	ERCC4	ERCC5	ERCC6	ERCC8	GTF2H1	GTF2H2	GTF2H3	GTF2H4	GTF2H5	HMGN1	ISY1	MNAT1	PCNA	POLD1	POLD2	POLD3	POLD4	POLE	POLE2	POLK	POLR2A	POLR2B	POLR2C	POLR2D	POLR2E	POLR2F	POLR2G	POLR2H	POLR2I	POLR2J	POLR2K	POLR2L	PPIE	PRPF19	RBX1	RFC1	RFC2	RFC3
pathway0000644	E-cadherin signaling in keratinocytes	AJUBA	AKT1	AKT2	CASR	CDH1	CTNNA1	CTNNB1	CTNND1	EGFR	FMN1	FYN	JUP	PIK3CA	PIK3R1	PIP5K1A	PLCG1	RAC1	RHOA	SRC	VASP	ZYX
pathway0000645	E-cadherin signaling in the nascent adherens junction	ABI1	AKT1	AP1M1	ARF6	CA2	CCND1	CDC42	CDH1	CRK	CTNNA1	CTNNB1	CTNND1	CTTN	CYFIP2	DLG1	ENAH	IQGAP1	ITGAE	ITGB7	JUP	KLHL20	MLLT4	NCKAP1	NME1	PIK3CA	PIK3R1	PIP5K1C	RAC1	RAP1A	RAP1B	RAPGEF1	RHOA	SRC	TIAM1	TJP1	VAV2	WASF2
pathway0000646	E2F-enabled inhibition of pre-replication complex formation	CCNB1	CDC25A	CDK1	MCM8	ORC1	ORC2	ORC3	ORC4	ORC5	ORC6
pathway0000647	E2F mediated regulation of DNA replication	CCNA1	CCNE1	CDC25A	CDC45	CDC6	CDK1	CDT1	DHFR	E2F1	FBXO5	ORC1	PCNA	POLA1	RRM2	TFDP1	TK2	TYMS
pathway0000648	E2F transcription factor network	APAF1	ATM	BRCA1	CASP7	CBX5	CCNA2	CCND3	CCNE1	CCNE2	CDC25A	CDC6	CDK1	CDK2	CDKN1A	CDKN1B	CDKN2A	CDKN2C	CEBPA	CES1	CES1P1	CES2	CES3	CES4A	CES5A	CREBBP	DHFR	E2F1	E2F2	E2F3	E2F4	E2F5	E2F6	E2F7	E2F8	EP300	HBP1	HDAC1	HIC1	KAT2A	KAT2B	MAD2L1BP	MCL1	MCM3	MYBL2	MYC	ORC1	PLAU	POLA1
pathway0000649	ECM proteoglycans	ACAN	AGRN	ASPN	BCAN	BGN	COL9A1	COL9A2	COL9A3	COMP	DAG1	DCN	DMP1	DSPP	FMOD	HAPLN1	IBSP	ITGA2	ITGA2B	ITGA7	ITGA8	ITGA9	ITGAV	ITGAX	ITGB1	ITGB3	ITGB5	ITGB6	LAMA1	LAMA2	LAMA3	LAMA4	LAMA5	LAMB1	LAMB2	LAMC1	LRP4	LUM	MATN1	MATN3	MATN4	MUSK	NCAM1	NCAN	PTPRS	SERPINE1	SPARC	TGFB1	TGFB2
pathway0000650	Effects of Botulinum toxin	CHRNA1	RAB3GAP2	RIMS1	SNAP25	STX1A	STXBP1	SYT1	UNC13B	VAMP2
pathway0000651	Effects of PIP2 hydrolysis	DGKA	DGKB	DGKD	DGKE	DGKG	DGKH	DGKI	DGKK	DGKQ	DGKZ	ITPR1	ITPR2	ITPR3	PRKCD	PRKCE	PRKCH	PRKCQ	RASGRP1	RASGRP2	TRPC3	TRPC6	TRPC7
pathway0000652	EGF receptor signaling pathway	AKT1	AKT2	AKT3	AREG	BTC	CBL	CBLB	CBLC	DAB2IP	EGF	EGFR	ERBB2	ERBB3	ERBB4	EREG	GAB1	GAB2	GAB3	HBEGF	HRAS	MAP2K1	MAP2K2	MAP2K3	MAP2K4	MAP2K6	MAP2K7	MAP3K2	MAP3K3	MAP3K4	MAP3K5	MAPK1	MAPK10	MAPK11	MAPK12	MAPK13	MAPK14	MAPK3	MRAS	NF1	NRAS	NRG1	NRG2	NRG3	NRG4	PEBP1	PEBP4	PIK3C2A	PIK3C2B
pathway0000653	EGF signaling pathway ( EGF signaling pathway Diagram )	EGF	EGFR	GRB2	HRAS	KRAS	MAP3K1	NRAS	RAF1	SHC1	SHC2	SHC3	SOS1	SOS2
pathway0000654	EGF signaling pathway (D. melanogaster) ( EGF signaling pathway Diagram )	SFN	YWHAB	YWHAE	YWHAG	YWHAH	YWHAQ	YWHAZ
pathway0000655	EGFR-dependent Endothelin signaling events	EDN1	EDNRA	EGF	EGFR	GRB2	HRAS	MTOR	SHC1	SOS1
pathway0000656	EGFR downregulation	AP2A1	AP2A2	AP2B1	AP2M1	AP2S1	ARHGEF7	CBL	CDC42	CLTA	EGF	EGFR	EPN1	EPS15	EPS15L1	GRB2	HGS	PTPRK	RPS27A	SH3GL2	SH3KBP1	SPRY1	SPRY2	STAM	STAM2	UBA52	UBB	UBC
pathway0000657	EGFR Transactivation by Gastrin	EGFR	GRB2	HBEGF	HRAS	KRAS	MMP3	NRAS	PRKCA	SOS1
pathway0000658	EGFR1	ABI1	ABL1	ABL2	ACP1	ACTA2	ACTB	ACTN1	ACTN4	ACTR2	ACTR3	ADAM17	ADAM9	ADRBK1	AFAP1L2	AHCYL1	AHNAK	AKT1	ALB	ALDOA	ANKS1A	ANTXR1	ANXA1	ANXA2	ANXA4	AP2A1	AP2B1	AP2S1	APLP2	APP	APPL1	APPL2	ARAF	ARAP1	ARF4	ARHGAP32	ARHGAP35	ARHGAP42	ARHGAP5	ARHGEF4	ARHGEF5	ARHGEF7	ASAP1	ASAP3	ATF1	ATP1A1	ATP5C1	ATXN2	AXL
pathway0000659	Eicosanoids	CYP4A11	CYP4A22	CYP4B1	CYP4F11	CYP4F12	CYP4F2	CYP4F22	CYP4F3	CYP4F8	CYP8B1	PTGIS	TBXAS1
pathway0000660	Elastic fibre formation	ELN	FBLN5	FBN1	FBN2	FBN3	FURIN	ITGA5	ITGAV	ITGB1	ITGB3	ITGB6	LOX	LOXL1	LOXL2	LOXL3	LOXL4	MFAP2	MFAP5
pathway0000661	Electric Transmission Across Gap Junctions	GJA10	GJC1	GJD2	PANX1	PANX2
pathway0000662	Elevation of cytosolic Ca2+ levels	ITPR1	ITPR2	ITPR3	ORAI1	P2RX1	P2RX2	P2RX3	P2RX4	P2RX5	P2RX6	P2RX7	STIM1	TRPC3	TRPC6	TRPC7
pathway0000663	Elongation arrest and recovery	CCNK	CCNT1	CCNT2	CDK9	CTDP1	ELL	GTF2F1	GTF2F2	NELFA	NELFB	NELFCD	NELFE	POLR2A	POLR2B	POLR2C	POLR2D	POLR2E	POLR2F	POLR2G	POLR2H	POLR2I	POLR2J	POLR2K	POLR2L	SSRP1	SUPT16H	SUPT4H1	SUPT5H	TCEA1	TCEB1	TCEB2	TCEB3
pathway0000664	Endogenous sterols	CYP11A1	CYP11B1	CYP11B2	CYP17A1	CYP19A1	CYP1B1	CYP21A2	CYP27A1	CYP39A1	CYP46A1	CYP4V2	CYP51A1	CYP7A1	CYP7B1	FDX1	FDX1L	FDXR	NCOA1	NCOA2	NR1H4	POMC	RXRA
pathway0000665	Endogenous TLR signaling	BGN	CD14	CHUK	HMGB1	HSPD1	IKBKB	IKBKG	IRAK1	IRAK2	IRAK4	LY96	MYD88	RHOA	S100A8	S100A9	SAA1	SAA2	SFTPA1	TICAM1	TIRAP	TLR1	TLR2	TLR3	TLR4	TLR6	VCAN
pathway0000666	Endogenous_cannabinoid_signaling	CACNA1A	CACNA1B	CACNA1G	CNR1	GNAI1	GNAI3	GNAO1	GNB1	GNB2	GNB3	GNB4	GNG11	GNG3	GNG4	GNG5	GNG7	GNG8	GNGT2	GRM1	GRM5	PLCB1	PLCB2	PLCB3
pathway0000667	Endosomal Sorting Complex Required For Transport (ESCRT)	CHMP2A	CHMP2B	CHMP3	CHMP4A	CHMP4B	CHMP4C	CHMP5	CHMP6	CHMP7	HGS	RPS27A	SNF8	STAM	STAM2	TSG101	UBA52	UBB	UBC	VPS25	VPS28	VPS36	VPS37A	VPS37B	VPS37C	VPS37D	VPS4A	VPS4B	VTA1
pathway0000668	Endosomal/Vacuolar pathway	B2M	CTSL	CTSS	CTSV	HLA-A	HLA-B	HLA-C	HLA-E	HLA-F	HLA-G	HLA-H	LNPEP
pathway0000669	Endothelins	ADCY1	ADCY2	ADCY3	ADCY4	ADCY5	ADCY6	ADCY7	ADCY8	ADCY9	AKT1	BCAR1	CDC42	COL1A2	COL3A1	CRK	CYSLTR1	CYSLTR2	EDN1	EDN2	EDN3	EDNRA	EDNRB	FOS	GNA11	GNA12	GNA14	GNA15	GNAI1	GNAI2	GNAI3	GNAL	GNAO1	GNAQ	GNAS	GNAZ	HRAS	JAK2	JUN	MAP2K1	MAP2K2	MAPK1	MAPK14	MAPK3	MAPK8	MMP1	PLA2G4A	PLCB1	PLCB2
pathway0000670	Energy dependent regulation of mTOR by LKB1-AMPK	CAB39	CAB39L	LAMTOR1	LAMTOR2	LAMTOR3	LAMTOR4	LAMTOR5	MLST8	MTOR	PPM1A	PRKAA1	PRKAA2	PRKAB1	PRKAB2	PRKAG1	PRKAG2	PRKAG3	RHEB	RPTOR	RRAGA	RRAGB	RRAGC	RRAGD	STK11	STRADA	STRADB	TSC1	TSC2
pathway0000671	Enkephalin release	ADCY2	ADCY7	CREB1	GNAI1	GNAI2	GNAI3	GNAO1	OPRD1	OPRM1	PDYN	PENK	PRKACA	PRKACB	PRKACG	PRKAR2A	PRKAR2B	PRKX
pathway0000672	eNOS activation	AKT1	CALM1	CALM2	CALM3	CAV1	CYGB	DDAH1	DDAH2	HSP90AA1	LYPLA1	NOS3	ZDHHC21
pathway0000673	Enoxaparin Action Pathway	COL1A1	F10	F11	F12	F13A1	F13B	F2	F3	F5	F7	F8	F9	FGA	FGB	FGG	GGCX	KLKB1	PLAT	PLG	SERPINC1	VKORC1
pathway0000674	EPH-ephrin mediated repulsion of cells	ADAM10	AP2A1	AP2A2	AP2B1	AP2M1	AP2S1	APH1A	APH1B	CLTA	CLTB	CLTC	CLTCL1	DNM1	EFNA1	EFNA2	EFNA3	EFNA4	EFNA5	EFNB1	EFNB2	EFNB3	EPHA1	EPHA10	EPHA2	EPHA3	EPHA4	EPHA5	EPHA6	EPHA7	EPHA8	EPHB1	EPHB2	EPHB3	EPHB4	EPHB6	FYN	LYN	MMP2	MMP9	NCSTN	PSEN2	PSENEN	RAC1	SRC	TIAM1	VAV2	VAV3	YES1
pathway0000675	EPH-Ephrin signaling	EFNA1	EFNA2	EFNA3	EFNA4	EFNA5	EFNB1	EFNB2	EFNB3	EPHA1	EPHA10	EPHA2	EPHA3	EPHA4	EPHA5	EPHA6	EPHA7	EPHA8	EPHB1	EPHB2	EPHB3	EPHB4	EPHB6	FYN	LYN	SRC	YES1
pathway0000676	EPHA-mediated growth cone collapse	EFNA1	EFNA2	EFNA3	EFNA4	EFNA5	EPHA1	EPHA10	EPHA2	EPHA3	EPHA4	EPHA5	EPHA6	EPHA7	EPHA8	FYN	HSP90AA1	KDR	LYN	MYH10	MYH11	MYH14	MYH9	MYL12B	MYL6	MYL9	NGEF	PTK2	RHOA	ROCK1	ROCK2	SHB	SRC	VEGFA	YES1
pathway0000677	EPHA forward signaling	ARHGEF15	BLK	CBL	CDK5	CRK	CRKL	EFNA1	EFNA2	EFNA3	EFNA5	EPHA1	EPHA2	EPHA3	EPHA4	EPHA5	EPHA6	EPHA7	EPHA8	FGR	FYN	HCK	LCK	LYN	NGEF	PIK3CG	PIK3R6	PLCG1	RHOA	ROCK1	SRC	VAV2	VAV3	YES1
pathway0000678	EPHA2 forward signaling	ACP1	ARHGAP35	BCAR1	CBL	EFNA1	EPHA2	GRB2	INPPL1	PAK1	PIK3CA	PIK3R1	PTK2	RAC1	RHOA	SHC1	SRC	TIAM1	VAV2	VAV3
pathway0000679	EPHB-mediated forward signaling	ACTB	ACTG1	ACTR2	ACTR3	ARHGEF28	ARPC1A	ARPC1B	ARPC2	ARPC3	ARPC4	ARPC5	CDC42	CFL1	EFNB1	EFNB2	EFNB3	EPHB1	EPHB2	EPHB3	EPHB4	EPHB6	FYN	GRIN1	GRIN2B	HRAS	ITSN1	KALRN	LIMK1	LIMK2	LYN	PAK1	PTK2	RAC1	RASA1	RHOA	ROCK1	ROCK2	SDC2	SRC	TIAM1	WASL	YES1
pathway0000680	EPHB forward signaling	CDC42	CRK	DNM1	EFNA5	EFNB1	EFNB2	EFNB3	EPHB1	EPHB2	EPHB3	EPHB4	GRB2	GRB7	HRAS	ITSN1	KALRN	KRAS	MAP2K1	MAP4K4	MAPK1	MAPK3	NCK1	NRAS	PAK1	PIK3CA	PIK3R1	PTK2	PXN	RAC1	RAP1A	RAP1B	RASA1	ROCK1	RRAS	SH3GL2	SHC1	SRC	SYNJ1	TF	WASL
pathway0000681	Ephrin B reverse signaling	BLK	DNM1	EFNB1	EFNB2	EPHB1	EPHB2	EPHB4	FGR	FYN	HCK	ITGA2B	ITGB3	LCK	LYN	MAP2K4	MAP3K7	MAPK8	NCK2	PIK3CA	PIK3R1	PTPN13	RAC1	RGS3	SRC	TIAM1	YES1
pathway0000682	Ephrin signaling	ARHGEF7	EFNB1	EFNB2	EFNB3	EPHB1	EPHB2	EPHB3	EPHB4	EPHB6	FYN	GIT1	MYL12A	NCK2	PAK1	PAK2	PAK3	RAC1	SDCBP	SRC
pathway0000683	EphrinA-EPHA pathway	EFNA5	EPHA2	EPHA3	EPHA4	EPHA5	EPHA6	EPHA7	EPHA8
pathway0000684	EphrinB-EPHB pathway	EFNB1	EFNB2	EPHB1	EPHB2	EPHB3	EPHB4
pathway0000685	Epinephrine Action Pathway	ABCC8	ABCC9	ADRB1	AGTR1	ALG10B	ATP1A1	ATP1A2	ATP1A3	ATP1A4	ATP1B1	ATP1B2	ATP1B3	ATP2A2	CACNA1C	CACNA1G	CACNA1H	CACNA2D2	CACNB1	CALM1	CALM2	CALM3	CHRM2	DLG1	FXYD2	HCN4	ITPR1	KCNA5	KCND3	KCNE1	KCNE2	KCNH2	KCNIP2	KCNJ11	KCNJ2	KCNJ3	KCNJ4	KCNJ5	KCNJ8	KCNK1	KCNQ1	MYLK	PLCB1	PLN	PRKACA	PRKAR1A	RYR2	SCN5A	SLC8A1
pathway0000686	Eplerenone Action Pathway	AQP1	AQP2	AQP3	ATP1A1	ATP1A2	ATP1A3	ATP1A4	ATP1B1	ATP1B2	ATP1B3	CLCNKA	FXYD2	NR3C2	SCNN1A	SCNN1B	SCNN1D	SCNN1G	SLC12A1	SLC12A3	SLC12A6	SLC14A2	SLC1A1	SLC22A2	SLC22A6	SLC38A4	SLC3A1	SLC3A2	SLC6A20	SLC7A5	SLC7A6	SLC7A7	SLC7A8	SLC7A9
pathway0000687	EPO signaling pathway	BCL2	BCL2L1	BTK	CBL	CRKL	EPO	EPOR	GAB1	GRB2	HRAS	INPP5D	IRS2	JAK2	LYN	MAPK14	MAPK8	NFKB1	PIK3R1	PLCG1	PLCG2	PTPN11	PTPN6	RAP1A	RAPGEF1	SH2B3	SHC1	SOCS3	SOS1	STAT1	STAT5A	STAT5B	TEC	VAV2
pathway0000688	EPO signaling pathway(JAK2 STAT1 STAT3 STAT5) ( EPO signaling pathway(JAK2 STAT1 STAT3 STAT5) )	EPO	EPOR	JAK2	PIK3CA	PIK3CB	PIK3CD	PIK3R1	PIK3R2	STAT1	STAT3	STAT5A	STAT5B
pathway0000689	ER-Phagosome pathway	B2M	CALR	HLA-A	HLA-B	HLA-C	HLA-E	HLA-F	HLA-G	HLA-H	PDIA3	PSMA1	PSMA2	PSMA3	PSMA4	PSMA5	PSMA6	PSMA7	PSMA8	PSMB1	PSMB10	PSMB11	PSMB2	PSMB3	PSMB4	PSMB5	PSMB6	PSMB7	PSMB8	PSMB9	PSMC1	PSMC2	PSMC3	PSMC4	PSMC5	PSMC6	PSMD1	PSMD10	PSMD11	PSMD12	PSMD13	PSMD14	PSMD2	PSMD3	PSMD4	PSMD5	PSMD6	PSMD7	PSMD8
pathway0000690	ER Quality Control Compartment (ERQC)	DERL2	EDEM1	EDEM2	EDEM3	MAN1B1	OS9	SEL1L	SYVN1	UGGT1	UGGT2
pathway0000691	ErbB receptor signaling network	AREG	BTC	EGF	EGFR	ERBB2	ERBB3	ERBB4	EREG	HBEGF	HSP90AA1	NRG1	NRG2	NRG3	NRG4	TGFA
pathway0000692	ErbB1 downstream signaling	ABI1	ACTR2	ACTR3	AKT1	ARF4	ARPC1B	ARPC2	ARPC3	ARPC4	ARPC5	ATF1	ATF2	BAD	BAIAP2	BCL2L1	BRAF	BRK1	CALM1	CALM2	CALM3	CAPN2	CDC42	CHN2	CREB1	CYFIP2	DIAPH3	DUSP1	DUSP6	EGF	EGFR	EGR1	ELK1	EPS8	F2RL2	FOS	GAB1	GRB2	HRAS	IQGAP1	JUN	KRAS	KSR1	MAP2K1	MAP2K2	MAP2K4	MAP2K5	MAP3K1	MAP3K2
pathway0000693	ERBB2 Activates PTK6 Signaling	BTC	EGF	EGFR	ERBB2	ERBB3	ERBB4	EREG	HBEGF	NRG1	NRG2	NRG3	NRG4	PTK6
pathway0000694	ERBB2 Regulates Cell Motility	BTC	DIAPH1	EGF	EGFR	ERBB2	ERBB3	ERBB4	EREG	HBEGF	MEMO1	NRG1	NRG2	NRG3	NRG4	RHOA
pathway0000695	ErbB2/ErbB3 signaling events	AKT1	BAD	CDC42	CHRNA1	CHRNE	DOCK7	ERBB2	ERBB3	FOS	GRB2	HRAS	JAK2	JUN	KRAS	MAP2K1	MAP2K2	MAPK1	MAPK10	MAPK3	MAPK8	MAPK9	MTOR	NF2	NFATC4	NRAS	NRG1	NRG2	PIK3CA	PIK3CB	PIK3R1	PPP3CB	PRKACA	PTPN11	RAC1	RAF1	RNF41	SHC1	SOS1	SRC	STAT3	USP8
pathway0000696	ErbB4 signaling events	ADAM17	BTC	CBFA2T3	DLG4	ERBB2	ERBB4	EREG	FYN	GRB2	GRIN2B	HBEGF	ITCH	JAK2	LRIG1	MAPK1	MAPK3	MDM2	NCOR1	NEDD4	NRG1	NRG2	NRG3	NRG4	PIK3CA	PIK3CB	PIK3R1	PRL	PRLR	SHC1	STAT5A	STAT5B	TAB2	WWOX	WWP1	YAP1
pathway0000697	ERK cascade ( B cell receptor signaling )	ARAF	BRAF	MAP2K1	MAP2K2	MAPK1	MAPK3	RAF1
pathway0000698	ERK cascade ( CD4 T cell receptor signaling (ERK cascade) )	ARAF	BRAF	MAP2K1	MAP2K2	MAPK1	MAPK10	MAPK3	MAPK8	MAPK9	RAF1
pathway0000699	ERK cascade ( CD4 T cell receptor signaling )	ARAF	BRAF	MAP2K1	MAP2K2	MAPK1	MAPK3	RAF1
pathway0000700	ERK cascade ( EGF signaling pathway Diagram )	ELK1	MAP2K1	MAP2K2	MAPK1	MAPK3	RAF1
pathway0000701	ERK cascade ( FGF signaling pathway )	ARAF	BRAF	ELK1	MAP2K1	MAP2K2	MAPK1	MAPK3	RAF1
pathway0000702	ERK cascade ( FGF8 signaling (Mouse) )	ARAF	BRAF	ELK1	ELK3	ELK4	ERG	ETS1	ETS2	ETV5	ETV6	FLI1	MAP2K1	MAP2K2	MAPK1	MAPK3	RAF1	SPI1
pathway0000703	ERK cascade ( FGF8 signaling (Xenopus) )	ARAF	BRAF	ELK1	ELK3	ELK4	ERG	ETS1	ETS2	ETV5	ETV6	FLI1	MAP2K1	MAP2K2	MAPK1	MAPK3	RAF1	SPI1
pathway0000704	ERK cascade ( GPCR Adenosine A2A receptor signaling pathway )	BRAF	MAP2K1	MAP2K2	MAPK1	MAPK3
pathway0000705	ERK cascade ( GPCR GroupI metabotropic glutamate receptor signaling pathway )	ARAF	BRAF	MAP2K1	MAP2K2	MAPK1	MAPK3	RAF1
pathway0000706	ERK cascade ( GPCR signaling (G alpha q) )	ARAF	BRAF	MAP2K1	MAP2K2	MAPK1	MAPK3	RAF1
pathway0000707	ERK cascade ( GPCR signaling (G alpha s, Epac and ERK) )	BRAF	MAP2K1	MAP2K2	MAPK1	MAPK3
pathway0000708	ERK cascade ( HGF signaling pathway )	ELK1	MAP2K1	MAP2K2	MAPK1	MAPK3	RAF1
pathway0000709	ERK cascade ( IGF1 signaling pathway )	ARAF	BRAF	ELK1	MAP2K1	MAP2K2	MAPK1	MAPK3	RAF1
pathway0000710	ERK cascade ( Insulin receptor signaling (D. melanogaster) )	ARAF	BRAF	ELK1	MAP2K1	MAP2K2	MAPK1	MAPK3	RAF1
pathway0000711	ERK cascade ( Insulin receptor signaling (Mammal) )	ARAF	BRAF	ELK1	MAP2K1	MAP2K2	MAPK1	MAPK3	RAF1
pathway0000712	ERK cascade ( JAK-STAT pathway and regulation pathway Diagram )	ARAF	BRAF	MAP2K1	MAP2K2	MAPK1	MAPK3	RAF1
pathway0000713	ERK cascade ( NGF signaling pathway )	ARAF	BRAF	ELK1	MAP2K1	MAP2K2	MAPK1	MAPK3	RAF1
pathway0000714	ERK cascade ( VEGF signaling pathway )	ELK1	MAP2K1	MAP2K2	MAPK1	MAPK3	RAF1
pathway0000715	ERK/MAPK targets	ELK1	MAPK1	MAPK11	MAPK14	MAPK3	MAPK7	MEF2A	MEF2C	PPP2CA	PPP2CB	PPP2R1A	PPP2R1B	PPP2R5D	RPS6KA1	RPS6KA2	RPS6KA3	RPS6KA5
pathway0000716	ERKs are inactivated	DUSP3	DUSP4	DUSP6	DUSP7	MAPK1	MAPK3	MAPK7	PPP2CA	PPP2CB	PPP2R1A	PPP2R1B	PPP2R5D
pathway0000717	Erythrocytes take up carbon dioxide and release oxygen	AQP1	CA1	CA2	CA4	CYB5R1	CYB5R2	CYB5R4	CYB5RL	HBA1	HBA2	HBB	RHAG	SLC4A1
pathway0000718	Erythrocytes take up oxygen and release carbon dioxide	AQP1	CA1	CA2	CA4	HBA1	HBA2	HBB	RHAG	SLC4A1
pathway0000719	Escitalopram Action Pathway	ADRA1A	CACNA1A	CACNA2D2	CACNB1	CHRNA4	CHRNB2	DRD1	GRIN1	GRIN2A	GRIN3A	HTR1A	KCND2	KCNIP2	OPRM1	PCSK2	POMC	SCN10A	SCN1B	SLC6A2	SLC6A3	SLC6A4
pathway0000720	Esmolol Action Pathway	ABCC8	ABCC9	ADRB1	AGTR1	ALG10B	ATP1A1	ATP1A2	ATP1A3	ATP1A4	ATP1B1	ATP1B2	ATP1B3	ATP2A2	CACNA1C	CACNA1G	CACNA1H	CACNA2D2	CACNB1	CALM1	CALM2	CALM3	CHRM2	DLG1	FXYD2	HCN4	ITPR1	KCNA5	KCND3	KCNE1	KCNE2	KCNH2	KCNIP2	KCNJ11	KCNJ2	KCNJ3	KCNJ4	KCNJ5	KCNJ8	KCNK1	KCNQ1	MYLK	PLCB1	PLN	PRKACA	PRKAR1A	RYR2	SCN5A	SLC8A1
pathway0000721	Esomeprazole Action Pathway	ATP4A	ATP4B	CA1	CCKBR	CHRM3	CLIC2	GAST	HRH2	SLC26A3	SST	SSTR4
pathway0000722	ESR2 promotes the reaction [Genistein results in decreased expression of HIST1H2AG protein]	HIST1H2AG	HIST1H2AI	HIST1H2AK	HIST1H2AL	HIST1H2AM
pathway0000723	ESR2 promotes the reaction [Genistein results in decreased expression of HIST1H4A protein]	HIST1H4A	HIST1H4B	HIST1H4C	HIST1H4D	HIST1H4E	HIST1H4F	HIST1H4H	HIST1H4I	HIST1H4J	HIST1H4K	HIST1H4L	HIST2H4A	HIST2H4B	HIST4H4
pathway0000724	ESR2 promotes the reaction [Genistein results in increased expression of HIST1H2AG protein]	HIST1H2AG	HIST1H2AI	HIST1H2AK	HIST1H2AL	HIST1H2AM
pathway0000725	ESR2 promotes the reaction [Genistein results in increased expression of HIST1H4A protein]	HIST1H4A	HIST1H4B	HIST1H4C	HIST1H4D	HIST1H4E	HIST1H4F	HIST1H4H	HIST1H4I	HIST1H4J	HIST1H4K	HIST1H4L	HIST2H4A	HIST2H4B	HIST4H4
pathway0000726	Establishment of Sister Chromatid Cohesion	CDCA5	ESCO1	ESCO2	PDS5A	PDS5B	RAD21	SMC1A	SMC3	STAG1	STAG2	WAPL
pathway0000727	Estrogen biosynthesis	AKR1B15	CYP19A1	HSD17B1	HSD17B11	HSD17B14
pathway0000728	Ethacrynic Acid Action Pathway	AQP1	AQP2	AQP3	ATP1A1	ATP1A2	ATP1A3	ATP1A4	ATP1B1	ATP1B2	ATP1B3	CLCNKA	FXYD2	SCNN1A	SCNN1B	SCNN1D	SCNN1G	SLC12A1	SLC12A3	SLC12A6	SLC14A2	SLC1A1	SLC22A2	SLC22A6	SLC38A4	SLC3A1	SLC3A2	SLC6A20	SLC7A5	SLC7A6	SLC7A7	SLC7A8	SLC7A9
pathway0000729	Ethanol Degradation	ACSS1	ACSS2	ADH1B	ALDH1B1	ALDH2	CAT	CYP2E1
pathway0000730	ethanol degradation II	ACSS1	ACSS2	ACSS3	ADH1B	ALDH2	ALDH3A2
pathway0000731	ethanol degradation IV	ACSS1	ACSS2	ACSS3	ALDH2	ALDH3A2	CAT
pathway0000732	Ethanol oxidation	ACSS1	ACSS2	ADH1A	ADH1B	ADH1C	ADH4	ADH5	ADH6	ADH7	ALDH1A1	ALDH1B1	ALDH2
pathway0000733	Ethylmalonic Encephalopathy	ACAA2	ACADL	ACADM	ACADS	ACADSB	ACADVL	ACAT1	ACSL1	CPT1A	CPT2	ECHS1	GCDH	HADHA	HADHB
pathway0000734	Ethylmorphine Action Pathway	ADRA1A	CACNA1A	CACNA2D2	CACNB1	CHRNA4	CHRNB2	DRD1	GRIN1	GRIN2A	GRIN3A	HTR1A	KCND2	KCNIP2	OPRM1	PCSK2	POMC	SCN10A	SCN1B	SLC6A2	SLC6A3	SLC6A4
pathway0000735	Etodolac Action Pathway	AKR1C3	ALOX12	ALOX15	ALOX15B	ALOX5	CBR1	CYP2B6	CYP2C8	CYP2E1	CYP2J2	CYP2U1	CYP4A11	CYP4F2	CYP4F3	CYP4F8	EPHX2	FAM213B	GGT1	GPX1	LTA4H	LTC4S	PLA2G4B	PTGDS	PTGES	PTGIS	PTGS1	PTGS2	TBXAS1
pathway0000736	Etoposide Action Pathway	ABCB1	ABCC3	CYP3A4	CYP3A5	DNAJB11	ERP29	HSPA5	MPO	PDIA2	PDIA4	PDIA6	PPIB	PTGS1	PTGS2	SDF2L1	TOP2A	TOP2B	UGT1A1
pathway0000737	Etoposide Metabolism Pathway	ABCB1	ABCC3	CYP3A4	CYP3A5	DNAJB11	ERP29	HSPA5	MPO	PDIA2	PDIA4	PDIA6	PPIB	PTGS1	PTGS2	SDF2L1	TOP2A	TOP2B	UGT1A1
pathway0000738	Etoricoxib Action Pathway	AKR1C3	ALOX12	ALOX15	ALOX15B	ALOX5	CBR1	CYP2B6	CYP2C8	CYP2E1	CYP2J2	CYP2U1	CYP4A11	CYP4F2	CYP4F3	CYP4F8	EPHX2	FAM213B	GGT1	GPX1	LTA4H	LTC4S	PLA2G4B	PTGDS	PTGES	PTGIS	PTGS1	PTGS2	TBXAS1
pathway0000739	Eukaryotic Translation Elongation	EEF1A1	EEF1A1P5	EEF1A2	EEF1B2	EEF1D	EEF1G
pathway0000740	Eukaryotic Translation Termination	APEH	ETF1	FAU	GSPT2	N6AMT1	RPL10	RPL10A	RPL11	RPL12	RPL13	RPL13A	RPL14	RPL15	RPL17	RPL18	RPL18A	RPL19	RPL21	RPL22	RPL23	RPL23A	RPL24	RPL26	RPL26L1	RPL27	RPL27A	RPL28	RPL29	RPL3	RPL30	RPL31	RPL32	RPL34	RPL35	RPL35A	RPL36	RPL36A	RPL37	RPL37A	RPL38	RPL39	RPL3L	RPL4	RPL41	RPL5	RPL6	RPL7	RPL7A
pathway0000741	Excitatory Neural Signalling Through 5-HTR 4 and Serotonin	CREB1	GNAS	GNB1	GNGT1	HTR4	PPP1CA	PRKACB
pathway0000742	Excitatory Neural Signalling Through 5-HTR 6 and Serotonin	CREB1	GNAS	GNB1	GNGT1	HTR6	PPP1CA	PRKACB
pathway0000743	Excitatory Neural Signalling Through 5-HTR 7 and Serotonin	CREB1	GNAS	GNB1	GNGT1	HTR7	PPP1CA	PRKACB
pathway0000744	Extrinsic Pathway of Fibrin Clot Formation	F10	F3	F7	F9	TFPI
pathway0000745	Fabry disease	ACER1	ACER3	ARSA	B4GALT6	CERK	ENPP7	GAL3ST1	GALC	GBA	GLA	KDSR	NEU3	PLPP1	SGMS1	SGPL1	SGPP2	SPHK2	SPTLC1	SPTLC2	UGCG	UGT8
pathway0000746	Facilitative Na+-independent glucose transporters	FGF21	SLC2A1	SLC2A10	SLC2A12	SLC2A2	SLC2A3	SLC2A4	SLC2A6	SLC2A8
pathway0000747	Factors involved in megakaryocyte development and platelet production	ABL1	AK3	AKAP1	AKAP10	CABLES1	CABLES2	CAPZA1	CAPZA2	CAPZB	CBX5	CDC42	CDK2	CDK5	CREBBP	DOCK1	DOCK10	DOCK11	DOCK2	DOCK3	DOCK4	DOCK5	DOCK6	DOCK7	DOCK8	DOCK9	EHD1	EHD2	EHD3	EP300	GATA1	GATA2	GATA3	GATA4	GATA5	GATA6	H3F3A	H3F3B	HBB	HBD	HBE1	HBG1	HBG2	HDAC1	HDAC2	HIST1H3A	HIST1H3B	HIST1H3C	HIST1H3D
pathway0000748	Familial Hypercholanemia (FHCA)	ACOX2	AKR1C4	AKR1D1	AMACR	BAAT	CH25H	CYP27A1	CYP39A1	CYP46A1	CYP7A1	CYP7B1	CYP8B1	HSD17B4	HSD3B7	LIPA	SCP2	SLC27A5
pathway0000749	Familial lipoprotein lipase deficiency	AGPAT1	AKR1B1	ALDH3A1	GLYCTK	GPAM	GPD1	GPD2	LIPC	LPL	PLPP1	PLPP2
pathway0000750	Famotidine Action Pathway	ATP4A	ATP4B	CA1	CCKBR	CHRM3	CLIC2	GAST	HRH2	SLC26A3	SST	SSTR4
pathway0000751	Fanconi-bickel syndrome	ALDOA	BPGM	ENO1	G6PC	GALM	GAPDH	GPI	HK2	PFKM	PGAM1	PGAM2	PGK1	PKLR	SLC2A2
pathway0000752	Fanconi anemia pathway	APITD1	ATM	ATR	ATRIP	BHLHE40	BLM	BRCA1	BRCA2	BRIP1	BTRC	CHEK1	FAAP100	FAAP24	FAN1	FANCA	FANCB	FANCC	FANCD2	FANCE	FANCF	FANCG	FANCI	FANCL	FANCM	FBXW11	H2AFX	HES1	HUS1	MRE11A	NBN	PALB2	RAD1	RAD17	RAD50	RAD9A	RFC2	RFC3	RFC4	RFC5	RMI1	RPA1	RPA2	TOP3A	TOPBP1	UBE2T	USP1	WDR48	XRCC3
pathway0000753	Fanconi Anemia Pathway	APITD1	ATR	ATRIP	DCLRE1A	DCLRE1B	EME1	EME2	ERCC1	ERCC4	FAAP100	FAAP20	FAAP24	FAN1	FANCA	FANCB	FANCC	FANCD2	FANCE	FANCF	FANCG	FANCI	FANCL	FANCM	MUS81	POLN	RPA1	RPA2	RPA3	RPS27A	SLX1A	SLX1B	SLX4	STRA13	UBA52	UBB	UBC	UBE2T	USP1	ZBTB32
pathway0000754	FAS (CD95) signaling pathway	AKT1	BID	BIRC2	BIRC3	BTK	CASP10	CASP3	CASP8	CFLAR	CHUK	CLTC	EZR	FADD	FAIM2	FAS	FASLG	IKBKB	IKBKG	MAP2K6	MAP2K7	MAP3K1	MAPK10	MAPK11	MAPK14	MAPK8	MAPK9	PDPK1	PIK3CA	PIK3CB	PIK3R1	PTPN13	RFC1	RIPK1	SMPD1	SRC	SYK
pathway0000755	Fas signaling pathway ( Fas signaling pathway )	BAX	BID	CASP8	CYCS	DAXX	FADD	FAS	FASLG	MAP2K4	MAP2K7	MAP3K5	MAPK10	MAPK8	MAPK9	SFN	YWHAB	YWHAE	YWHAG	YWHAH	YWHAQ	YWHAZ
pathway0000756	FAS signaling pathway	APAF1	CAPG	CASP10	CASP3	CASP6	CASP7	CASP8	CASP9	CFLAR	CYC1	DAXX	DFFB	EGFR	ERBB2	ERBB3	ERBB4	FADD	FAF1	FAS	FASLG	GLI1	GLI3	GSN	JUN	LMNA	LMNB1	LMNB2	MAP2K4	MAP3K5	MAPK10	MAPK8	MAPK9	PARP1	PARP2	PARP3	PARP4	SCIN
pathway0000757	FasL/ CD95L signaling	CASP10	CASP8	FADD	FAS	FASLG
pathway0000758	fatty acid &beta;-oxidation (peroxisome)	ACAA1	ACOX1	ACOX2	ACSBG1	ACSBG2	ACSL1	ACSL3	ACSL4	ACSL5	ACSL6	EHHADH	HADH	HSD17B4	SCP2	SLC27A2
pathway0000759	fatty acid &beta;-oxidation	ACAA2	ACADL	ACSBG1	ACSBG2	ACSL1	ACSL3	ACSL4	ACSL5	ACSL6	ECHS1	ECI1	HADH	HADHB	HSD17B10	SCP2	SLC27A2
pathway0000760	fatty acid activation	ACSBG1	ACSBG2	ACSL1	ACSL3	ACSL4	ACSL5	ACSL6	SLC27A2
pathway0000761	Fatty Acid Elongation In Mitochondria	ACAA2	ECHS1	HADHA	HADHB	HSD17B10	MECR	PPT1
pathway0000762	Fatty acid Metabolism	ACAA2	ACADL	ACADM	ACADS	ACADSB	ACADVL	ACAT1	ACSL1	CPT1A	CPT2	ECHS1	GCDH	HADHA	HADHB
pathway0000763	Fatty acid, triacylglycerol, and ketone body metabolism	AWAT2	DECR2	GPD2	PLIN3	PNPLA4	PNPLA5
pathway0000764	Fatty Acids bound to GPR40 (FFAR1) regulate insulin secretion	FFAR1	GNA11	GNA14	GNA15	GNAQ	PLCB1	PLCB2	PLCB3
pathway0000765	Fatty acids	CYP2A13	CYP2A7	CYP2B6	CYP2D6	CYP2F1	CYP2J2	CYP4A11	CYP4A22	CYP4B1	CYP4F11	CYP4F12	CYP4F2	CYP4F22	CYP4F3	CYP4F8
pathway0000766	Fatty Acyl-CoA Biosynthesis	ACACA	ACLY	ACOT1	ACOT11	ACOT12	ACOT13	ACOT2	ACOT4	ACOT6	ACOT7	ACOT7L	ACOT8	ACOT9	ACSF2	AGK	FASN	OLAH	SCD	SCD5	SLC25A1	THEM4	THEM5
pathway0000767	Fc-epsilon receptor I signaling in mast cells	AKT1	BTK	CBL	CBLB	CHUK	DOK1	DUSP1	FCER1A	FCER1G	FCGR2B	FER	FOS	FYN	GAB2	GAD1	GRB2	HCLS1	HRAS	IGHE	IKBKB	IKBKG	INPP5D	ITK	JUN	KLRG1	LAT	LAT2	LCP2	LYN	MAP2K1	MAP2K2	MAP2K4	MAP2K7	MAP3K1	MAPK1	MAPK3	MAPK8	MS4A2	NFATC2	NFKB1	PAK2	PIK3CA	PIK3R1	PLA2G1B	PLA2G4A	PLCG1	PLD2	PLPP1
pathway0000768	Fc epsilon receptor (FCERI) signaling	FCER1A	FCER1G	IGHE	IGHV3-23	IGKC	IGKV1-5	IGKV1D-16	IGKV4-1	IGLC1	IGLC2	IGLC3	IGLC6	IGLC7	LAT	LYN	MS4A2	SYK
pathway0000769	Fc Epsilon Receptor I Signaling in Mast Cells	AKT1	BTK	FCER1A	FCER1G	FYN	GAB2	GRB2	HRAS	IGHE	INPP5D	KRAS	LAT	LCP2	LYN	MAP2K1	MAP2K2	MAP2K3	MAP2K4	MAP2K6	MAP2K7	MAPK1	MAPK14	MAPK8	MS4A2	NRAS	PDK1	PIK3CA	PIK3R1	PLA2G4A	PLCG1	PRKCA	RAC1	RAF1	SOS1	SYK	VAV3
pathway0000770	FCERI mediated Ca+2 mobilization	AHCYL1	BTK	CALM1	CALM2	CALM3	GRAP2	GRB2	IGHE	IGHV3-23	IGKC	IGKV1-5	IGKV1D-16	IGKV4-1	IGLC1	IGLC2	IGLC3	IGLC6	IGLC7	ITK	ITPR1	ITPR2	ITPR3	LAT	LCP2	LYN	NFATC1	NFATC2	NFATC3	PLCG1	PLCG2	PPP3CA	PPP3CB	PPP3R1	SHC1	SOS1	SYK	TEC	TXK	VAV1	VAV2	VAV3
pathway0000771	FCERI mediated MAPK activation	FOS	GRAP2	GRB2	HRAS	IGHE	IGHV3-23	IGKC	IGKV1-5	IGKV1D-16	IGKV4-1	IGLC1	IGLC2	IGLC3	IGLC6	IGLC7	JUN	KRAS	LAT	LCP2	LYN	MAP2K4	MAP2K7	MAP3K1	MAPK1	MAPK10	MAPK3	MAPK8	MAPK9	NRAS	PAK1	PAK2	PLCG1	PLCG2	RAC1	SHC1	SOS1	SYK	VAV1	VAV2	VAV3
pathway0000772	FCERI mediated NF-kB activation	BCL10	BTRC	CARD11	CDC34	CHUK	CUL1	FBXW11	IGHE	IGHV3-23	IGKC	IGKV1-5	IGKV1D-16	IGKV4-1	IGLC1	IGLC2	IGLC3	IGLC6	IGLC7	IKBKB	IKBKG	LYN	MALT1	MAP3K7	NFKB1	NFKBIA	PDPK1	PRKCQ	PSMA1	PSMA2	PSMA3	PSMA4	PSMA5	PSMA6	PSMA7	PSMA8	PSMB1	PSMB10	PSMB11	PSMB2	PSMB3	PSMB4	PSMB5	PSMB6	PSMB7	PSMB8	PSMB9	PSMC1	PSMC2
pathway0000773	FCGR activation	CD247	CD3G	FCGR1A	FCGR2A	FCGR3A	FGR	FYN	HCK	IGHG1	IGHG2	IGHG3	IGHG4	IGHV3-23	IGKC	IGKV1-5	IGKV1D-16	IGKV4-1	IGLC1	IGLC2	IGLC3	IGLC6	IGLC7	LYN	SRC	SYK	YES1
pathway0000774	Felodipine Action Pathway	ABCC8	ABCC9	ADRB1	AGTR1	ALG10B	ATP1A1	ATP1A2	ATP1A3	ATP1A4	ATP1B1	ATP1B2	ATP1B3	ATP2A2	CACNA1C	CACNA1G	CACNA1H	CACNA2D2	CACNB1	CALM1	CALM2	CALM3	CHRM2	DLG1	FXYD2	HCN4	ITPR1	KCNA5	KCND3	KCNE1	KCNE2	KCNH2	KCNIP2	KCNJ11	KCNJ2	KCNJ3	KCNJ4	KCNJ5	KCNJ8	KCNK1	KCNQ1	MYLK	PLCB1	PLN	PRKACA	PRKAR1A	RYR2	SCN5A	SLC8A1
pathway0000775	Fenoprofen Action Pathway	AKR1C3	ALOX12	ALOX15	ALOX15B	ALOX5	CBR1	CYP2B6	CYP2C8	CYP2E1	CYP2J2	CYP2U1	CYP4A11	CYP4F2	CYP4F3	CYP4F8	EPHX2	FAM213B	GGT1	GPX1	LTA4H	LTC4S	PLA2G4B	PTGDS	PTGES	PTGIS	PTGS1	PTGS2	TBXAS1
pathway0000776	Fentanyl Action Pathway	ADRA1A	CACNA1A	CACNA2D2	CACNB1	CHRNA4	CHRNB2	DRD1	GRIN1	GRIN2A	GRIN3A	HTR1A	KCND2	KCNIP2	OPRM1	PCSK2	POMC	SCN10A	SCN1B	SLC6A2	SLC6A3	SLC6A4
pathway0000777	FGF signaling pathway ( FGF signaling pathway )	ARAF	BRAF	FGF1	FGF10	FGF11	FGF13	FGF14	FGF16	FGF17	FGF18	FGF19	FGF2	FGF20	FGF21	FGF22	FGF23	FGF3	FGF4	FGF5	FGF6	FGF7	FGF8	FGF9	FGFR1	FGFR2	FGFR3	FGFR4	FRS2	FRS3	GAB1	GRB2	HRAS	KRAS	NRAS	PIK3CA	PIK3CB	PIK3CD	PIK3R1	PLCG1	PLCG2	PRKCD	RAF1	SOS1	SOS2
pathway0000778	FGF signaling pathway (D. melanogaster tracheal cells) ( FGF signaling pathway (D. melanogaster) )	SFN	YWHAB	YWHAE	YWHAG	YWHAH	YWHAQ	YWHAZ
pathway0000779	FGF signaling pathway	AKT1	AKT2	AKT3	FGF1	FGF10	FGF11	FGF12	FGF13	FGF14	FGF17	FGF18	FGF20	FGF22	FGF3	FGF4	FGF5	FGF6	FGF7	FGF8	FGF9	FGFR1	FGFR2	FGFR3	FGFR4	FRS2	HRAS	MAP2K1	MAP2K2	MAP2K3	MAP2K4	MAP2K6	MAP2K7	MAP3K2	MAP3K3	MAP3K4	MAP3K5	MAP3K6	MAPK1	MAPK10	MAPK11	MAPK12	MAPK13	MAPK14	MAPK3	NRAS	PEBP1	PIK3C2A	PIK3C2B
pathway0000780	FGF signaling pathway	AKT1	BGLAP	CAMK2A	CBL	CDH1	CDH2	CTNND1	CTTN	DUSP6	FGF1	FGF19	FGF23	FGFR1	FGFR2	FGFR3	FGFR4	FOS	FRS2	GAB1	GRB2	GZMB	HGF	IL17RD	JUN	KL	KLB	MAPK1	MAPK14	MAPK3	MET	MMP9	NCAM1	PAK4	PDPK1	PIK3CA	PIK3R1	PLAU	PLAUR	PLCG1	PSEN1	PTK2B	PTPN11	RPS6KA1	RUNX2	SDC2	SDC4	SHC1	SOS1
pathway0000781	FGF8 signaling pathway(Mouse) ( FGF8 signaling (Mouse) )	ARAF	BRAF	ELK1	ELK3	ELK4	ERG	ETS1	ETS2	ETV5	ETV6	FLI1	FRS2	FRS3	HRAS	KRAS	NRAS	RAF1	SOS1	SOS2	SPI1
pathway0000782	FGF8 signaling pathway(Xenopus) ( FGF8 signaling (Xenopus) )	ARAF	BRAF	ELK1	ELK3	ELK4	ERG	ETS1	ETS2	ETV5	ETV6	FLI1	HRAS	KRAS	NRAS	RAF1	SOS1	SOS2	SPI1
pathway0000783	FGFR1b ligand binding and activation	FGF1	FGF10	FGF2	FGF22	FGF3	FGFR1
pathway0000784	FGFR1c ligand binding and activation	ANOS1	FGF1	FGF17	FGF2	FGF20	FGF23	FGF4	FGF5	FGF6	FGF8	FGF9	FGFR1
pathway0000785	FGFR2 alternative splicing	ESRP1	ESRP2	FGFR2	GTF2F1	GTF2F2	HNRNPA1	HNRNPF	HNRNPH1	HNRNPM	NCBP1	NCBP2	POLR2A	POLR2B	POLR2C	POLR2D	POLR2E	POLR2F	POLR2G	POLR2H	POLR2I	POLR2J	POLR2K	POLR2L	PTBP1	RBFOX2	TIA1	TIAL1
pathway0000786	FGFR2b ligand binding and activation	FGF1	FGF10	FGF2	FGF22	FGF3	FGF7	FGFBP1	FGFBP2	FGFBP3	FGFR2
pathway0000787	FGFR2c ligand binding and activation	FGF1	FGF16	FGF17	FGF18	FGF2	FGF20	FGF23	FGF4	FGF5	FGF6	FGF8	FGF9	FGFR2
pathway0000788	FGFR3 mutant receptor activation	FGF1	FGF16	FGF17	FGF18	FGF2	FGF20	FGF23	FGF4	FGF5	FGF8	FGF9	FGFR3
pathway0000789	FGFR3b ligand binding and activation	FGF1	FGF17	FGF18	FGF20	FGF8	FGF9	FGFR3
pathway0000790	FGFR3c ligand binding and activation	FGF1	FGF16	FGF17	FGF18	FGF2	FGF20	FGF23	FGF4	FGF5	FGF8	FGF9	FGFR3	GALNT3
pathway0000791	FGFR4 ligand binding and activation	FGF1	FGF16	FGF17	FGF18	FGF19	FGF2	FGF20	FGF23	FGF4	FGF6	FGF8	FGF9	FGFR4
pathway0000792	FGFRL1 modulation of FGFR1 signaling	FGF10	FGF17	FGF18	FGF2	FGF22	FGF23	FGF3	FGF4	FGF5	FGF8	FGFRL1	SPRED1	SPRED2
pathway0000793	Fibronectin matrix formation	CEACAM1	CEACAM6	CEACAM8	FN1	ITGA5	ITGB1
pathway0000794	Ficolins bind to repetitive carbohydrate structures on the target cell surface	FCN1	FCN2	FCN3	MASP1	MASP2
pathway0000795	Flecainide Action Pathway	ABCC8	ABCC9	ADRB1	AGTR1	ALG10B	ATP1A1	ATP1A2	ATP1A3	ATP1A4	ATP1B1	ATP1B2	ATP1B3	ATP2A2	CACNA1C	CACNA1G	CACNA1H	CACNA2D2	CACNB1	CALM1	CALM2	CALM3	CHRM2	DLG1	FXYD2	HCN4	ITPR1	KCNA5	KCND3	KCNE1	KCNE2	KCNH2	KCNIP2	KCNJ11	KCNJ2	KCNJ3	KCNJ4	KCNJ5	KCNJ8	KCNK1	KCNQ1	MYLK	PLCB1	PLN	PRKACA	PRKAR1A	RYR2	SCN5A	SLC8A1
pathway0000796	Fluoxetine Action Pathway	ADRA1A	CACNA1A	CACNA2D2	CACNB1	CHRNA4	CHRNB2	CYP2C19	CYP2C9	CYP2D6	CYP3A4	CYP3A5	DRD1	GRIN1	GRIN2A	GRIN3A	HTR1A	KCND2	KCNIP2	OPRM1	PCSK2	POMC	SCN10A	SCN1B	SLC6A2	SLC6A3	SLC6A4
pathway0000797	Fluoxetine Metabolism Pathway	CYP2C19	CYP2C9	CYP2D6	CYP3A4	CYP3A5	SLC6A4
pathway0000798	Flurbiprofen Action Pathway	AKR1C3	ALOX12	ALOX15	ALOX15B	ALOX5	CBR1	CYP2B6	CYP2C8	CYP2E1	CYP2J2	CYP2U1	CYP4A11	CYP4F2	CYP4F3	CYP4F8	EPHX2	FAM213B	GGT1	GPX1	LTA4H	LTC4S	PLA2G4B	PTGDS	PTGES	PTGIS	PTGS1	PTGS2	TBXAS1
pathway0000799	fluticasone inhibits the reaction [TNF protein results in increased acetylation of HIST4H4 protein]	HIST1H4A	HIST1H4B	HIST1H4C	HIST1H4D	HIST1H4E	HIST1H4F	HIST1H4H	HIST1H4I	HIST1H4J	HIST1H4K	HIST1H4L	HIST2H4A	HIST2H4B	HIST4H4	TNF
pathway0000800	Fluvastatin Action Pathway	ACAT2	CYP51A1	DHCR24	EBP	FDFT1	FDPS	GGPS1	HMGCR	HSD17B7	IDI1	LIPA	LSS	MSMO1	MVD	MVK	NSDHL	PMVK	SC5D	SOAT1	SQLE	TM7SF2
pathway0000801	Folate malabsorption, hereditary	ALDH1L1	DHFR	FPGS	FTCD	GGH	MTFMT	MTHFD1	MTHFD1L	MTHFD2	MTHFR	MTHFS	SLC46A1
pathway0000802	Folate metabolism ( Folate metabolism )	ALDH1L1	AMT	ATIC	DHFR	FPGS	GART	GCH1	MTHFD1	MTHFD1L	MTHFR	MTHFS	MTR	PTS	QDPR	SPR	TYMS
pathway0000803	Folate Metabolism	ALDH1L1	DHFR	FPGS	FTCD	GGH	MTFMT	MTHFD1	MTHFD1L	MTHFD2	MTHFR	MTHFS	SLC46A1
pathway0000804	folate polyglutamylation	FPGS	MTHFD1	MTHFD1L	SHMT1	SHMT2
pathway0000805	Folding of actin by CCT/TriC	ACTB	CCT2	CCT3	CCT4	CCT5	CCT6A	CCT6B	CCT7	CCT8	TCP1
pathway0000806	Fondaparinux Action Pathway	COL1A1	F10	F11	F12	F13A1	F13B	F2	F3	F5	F7	F8	F9	FGA	FGB	FGG	GGCX	KLKB1	PLAT	PLG	SERPINC1	VKORC1
pathway0000807	Formation of a pool of free 40S subunits	EIF1AX	EIF3A	EIF3B	EIF3C	EIF3D	EIF3E	EIF3F	EIF3G	EIF3H	EIF3I	EIF3J	EIF3K	EIF3L	EIF3M	FAU	RPL10	RPL10A	RPL11	RPL12	RPL13	RPL13A	RPL14	RPL15	RPL17	RPL18	RPL18A	RPL19	RPL21	RPL22	RPL23	RPL23A	RPL24	RPL26	RPL26L1	RPL27	RPL27A	RPL28	RPL29	RPL3	RPL30	RPL31	RPL32	RPL34	RPL35	RPL35A	RPL36	RPL36A	RPL37
pathway0000808	Formation of annular gap junctions	AP2M1	CLTA	CLTB	CLTC	CLTCL1	DAB2	DNM1	DNM2	GJA1
pathway0000809	Formation of ATP by chemiosmotic coupling	ATP5A1	ATP5B	ATP5C1	ATP5D	ATP5E	ATP5F1	ATP5G1	ATP5G2	ATP5G3	ATP5H	ATP5I	ATP5J	ATP5J2	ATP5L	ATP5O	ATP5S	MT-ATP6	MT-ATP8
pathway0000810	Formation of HIV-1 elongation complex containing HIV-1 Tat	CCNH	CCNT1	CDK7	CDK9	CTDP1	ELL	ERCC2	ERCC3	GTF2F1	GTF2F2	GTF2H1	GTF2H2	GTF2H3	GTF2H4	GTF2H5	MNAT1	NCBP1	NCBP2	NELFA	NELFB	NELFCD	NELFE	POLR2A	POLR2B	POLR2C	POLR2D	POLR2E	POLR2F	POLR2G	POLR2H	POLR2I	POLR2J	POLR2K	POLR2L	SSRP1	SUPT16H	SUPT4H1	SUPT5H	TCEA1	TCEB1	TCEB2	TCEB3
pathway0000811	Formation of HIV elongation complex in the absence of HIV Tat	CCNH	CCNK	CCNT1	CCNT2	CDK7	CDK9	CTDP1	ELL	ERCC2	ERCC3	GTF2F1	GTF2F2	GTF2H1	GTF2H2	GTF2H3	GTF2H4	GTF2H5	MNAT1	NCBP1	NCBP2	NELFA	NELFB	NELFCD	NELFE	POLR2A	POLR2B	POLR2C	POLR2D	POLR2E	POLR2F	POLR2G	POLR2H	POLR2I	POLR2J	POLR2K	POLR2L	SSRP1	SUPT16H	SUPT4H1	SUPT5H	TCEA1	TCEB1	TCEB2	TCEB3
pathway0000812	Formation of Incision Complex in GG-NER	CCNH	CDK7	CETN2	CHD1L	CUL4A	CUL4B	DDB1	DDB2	ERCC1	ERCC2	ERCC3	ERCC4	ERCC5	GTF2H1	GTF2H2	GTF2H3	GTF2H4	GTF2H5	MNAT1	PARP1	PARP2	PIAS1	PIAS3	RAD23A	RAD23B	RBX1	RNF111	RPA1	RPA2	RPA3	RPS27A	SUMO1	SUMO2	SUMO3	UBA52	UBB	UBC	UBE2I	UBE2N	UBE2V2	USP45	XPA	XPC
pathway0000813	Formation of RNA Pol II elongation complex	CCNH	CCNK	CCNT1	CCNT2	CDK7	CDK9	CTDP1	ELL	ERCC2	ERCC3	GTF2F1	GTF2F2	GTF2H1	GTF2H2	GTF2H3	GTF2H4	GTF2H5	MNAT1	NCBP1	NCBP2	NELFA	NELFB	NELFCD	NELFE	POLR2A	POLR2B	POLR2C	POLR2D	POLR2E	POLR2F	POLR2G	POLR2H	POLR2I	POLR2J	POLR2K	POLR2L	SSRP1	SUPT16H	SUPT4H1	SUPT5H	TCEA1	TCEB1	TCEB2	TCEB3
pathway0000814	Formation of Senescence-Associated Heterochromatin Foci (SAHF)	ASF1A	CABIN1	CDKN1A	EP400	H1F0	HIRA	HIST1H1A	HIST1H1B	HIST1H1C	HIST1H1D	HIST1H1E	HMGA1	HMGA2	LMNB1	RB1	TP53	UBN1
pathway0000815	Formation of TC-NER Pre-Incision Complex	AQR	CCNH	CDK7	COPS2	COPS3	COPS4	COPS5	COPS6	COPS7A	COPS7B	COPS8	CUL4A	CUL4B	DDB1	EP300	ERCC2	ERCC3	ERCC6	ERCC8	GPS1	GTF2H1	GTF2H2	GTF2H3	GTF2H4	GTF2H5	HMGN1	ISY1	MNAT1	POLR2A	POLR2B	POLR2C	POLR2D	POLR2E	POLR2F	POLR2G	POLR2H	POLR2I	POLR2J	POLR2K	POLR2L	PPIE	PRPF19	RBX1	RPS27A	TCEA1	UBA52	UBB	UBC
pathway0000816	Formation of the beta-catenin:TCF transactivating complex	ASH2L	BCL9	BCL9L	CDC73	CREBBP	CTNNB1	EP300	H2AFB1	H2AFX	H2AFZ	H2BFS	H3F3A	H3F3B	HDAC1	HIST1H2AB	HIST1H2AC	HIST1H2AD	HIST1H2AE	HIST1H2AJ	HIST1H2BA	HIST1H2BB	HIST1H2BC	HIST1H2BD	HIST1H2BE	HIST1H2BF	HIST1H2BG	HIST1H2BH	HIST1H2BI	HIST1H2BJ	HIST1H2BK	HIST1H2BL	HIST1H2BM	HIST1H2BN	HIST1H2BO	HIST1H3A	HIST1H3B	HIST1H3C	HIST1H3D	HIST1H3E	HIST1H3F	HIST1H3G	HIST1H3H	HIST1H3I	HIST1H3J	HIST1H4A	HIST1H4B	HIST1H4C	HIST1H4D
pathway0000817	Formation of the Early Elongation Complex	CCNH	CDK7	CTDP1	ERCC2	ERCC3	GTF2F1	GTF2F2	GTF2H1	GTF2H2	GTF2H3	GTF2H4	GTF2H5	MNAT1	NCBP1	NCBP2	NELFA	NELFB	NELFCD	NELFE	POLR2A	POLR2B	POLR2C	POLR2D	POLR2E	POLR2F	POLR2G	POLR2H	POLR2I	POLR2J	POLR2K	POLR2L	SUPT4H1	SUPT5H
pathway0000818	Formation of the HIV-1 Early Elongation Complex	CCNH	CDK7	CTDP1	ERCC2	ERCC3	GTF2F1	GTF2F2	GTF2H1	GTF2H2	GTF2H3	GTF2H4	GTF2H5	MNAT1	NCBP1	NCBP2	NELFA	NELFB	NELFCD	NELFE	POLR2A	POLR2B	POLR2C	POLR2D	POLR2E	POLR2F	POLR2G	POLR2H	POLR2I	POLR2J	POLR2K	POLR2L	SUPT4H1	SUPT5H
pathway0000819	Formation of the ternary complex, and subsequently, the 43S complex	EIF1AX	EIF2S1	EIF2S2	EIF2S3	EIF3A	EIF3B	EIF3C	EIF3D	EIF3E	EIF3F	EIF3G	EIF3H	EIF3I	EIF3J	EIF3K	EIF3L	EIF3M	FAU	RPS10	RPS11	RPS12	RPS13	RPS14	RPS15	RPS15A	RPS16	RPS17	RPS18	RPS19	RPS2	RPS20	RPS21	RPS23	RPS24	RPS25	RPS26	RPS27	RPS27A	RPS28	RPS29	RPS3	RPS3A	RPS4X	RPS4Y1	RPS5	RPS6	RPS7	RPS8
pathway0000820	Formation of tubulin folding intermediates by CCT/TriC	CCT2	CCT3	CCT4	CCT5	CCT6A	CCT6B	CCT7	CCT8	TCP1	TUBA1A	TUBA1B	TUBA1C	TUBA3C	TUBA3D	TUBA3E	TUBA4A	TUBA4B	TUBA8	TUBAL3	TUBB1	TUBB2A	TUBB2B	TUBB3	TUBB4A	TUBB4B	TUBB6
pathway0000821	Formyl peptide receptors bind formyl peptides and many other ligands	ANXA1	APP	CCL23	FPR1	FPR2	FPR3	HEBP1	MT-RNR2	SAA1
pathway0000822	Formyltetrahydroformate biosynthesis	DHFR	DHFRL1	MTHFD2	MTR	TYMS
pathway0000823	Fosphenytoin (Antiarrhythmic) Action Pathway	ABCC8	ABCC9	ADRB1	AGTR1	ALG10B	ATP1A1	ATP1A2	ATP1A3	ATP1A4	ATP1B1	ATP1B2	ATP1B3	ATP2A2	CACNA1C	CACNA1G	CACNA1H	CACNA2D2	CACNB1	CALM1	CALM2	CALM3	CHRM2	DLG1	FXYD2	HCN4	ITPR1	KCNA5	KCND3	KCNE1	KCNE2	KCNH2	KCNIP2	KCNJ11	KCNJ2	KCNJ3	KCNJ4	KCNJ5	KCNJ8	KCNK1	KCNQ1	MYLK	PLCB1	PLN	PRKACA	PRKAR1A	RYR2	SCN5A	SLC8A1
pathway0000824	FOXA1 transcription factor network	AP1B1	APOB	AR	ATP5J	BRCA1	C4BPB	CCND1	CDKN1B	CEBPB	COL18A1	CREBBP	CYP2C18	DSCAM	EP300	ESR1	FOS	FOXA1	FOXA2	FOXA3	GCG	INS	JUN	KLK3	NCOA3	NDUFV3	NFIA	NFIB	NFIC	NKX3-1	NR2F2	NRIP1	PISD	POU2F1	PRDM15	SCGB1A1	SERPINA1	SFTPA1	SFTPA2	SFTPD	SHH	SOD1	SP1	TFF1	VTN	XBP1
pathway0000825	FOXA2 and FOXA3 transcription factor networks	ABCC8	ACADM	ACADVL	AFP	AKT1	ALAS1	ALB	ALDOB	APOA1	BDH1	CEBPA	CEBPB	CEBPD	CPT1A	CPT1B	CPT1C	CREB1	DLK1	F2	FOXA1	FOXA2	FOXA3	FOXF1	G6PC	GCK	HADH	HMGCS1	HNF1A	HNF4A	IGFBP1	INS	KCNJ11	LPL	NF1	NKX2-1	NR3C1	PCK1	PDX1	PKLR	SLC2A2	SP1	TAT	TFRC	TTR	UCP2
pathway0000826	FOXM1 transcription factor network	AURKB	BIRC5	BRCA2	CCNA2	CCNB1	CCNB2	CCND1	CCNE1	CDC25B	CDK1	CDK2	CDK4	CDKN2A	CENPA	CENPB	CENPF	CHEK2	CKS1B	CREBBP	EP300	ESR1	ETV5	FOS	FOXM1	GAS1	GSK3A	HIST1H2BA	HSPA1A	HSPA1B	HSPA7	LAMA4	MAP2K1	MMP2	MYC	NEK2	NFATC3	ONECUT1	PLK1	RB1	SKP2	SP1	TGFA	XRCC1
pathway0000827	FoxO family signaling	AKT1	BCL2L11	BCL6	CAT	CCNB1	CDK2	CDKN1B	CHUK	CREBBP	CSNK1A1	CSNK1D	CSNK1E	CSNK1G1	CSNK1G2	CSNK1G3	CTNNB1	EP300	FASLG	FBXO32	FOXO1	FOXO3	FOXO4	FOXO6	G6PC	GADD45A	IKBKB	KAT2B	MAPK10	MAPK8	MAPK9	MST1	PLK1	RALA	RALB	RAN	RBL2	SFN	SGK1	SIRT1	SKP2	SOD2	USP7	XPO1	YWHAB	YWHAE	YWHAG	YWHAH	YWHAQ
pathway0000828	Free fatty acid receptors	FFAR1	FFAR2	FFAR3	FFAR4	GPR31
pathway0000829	FRS-mediated FGFR1 signaling	FGF1	FGF10	FGF17	FGF2	FGF20	FGF22	FGF23	FGF3	FGF4	FGF5	FGF6	FGF8	FGF9	FGFR1	FRS2	FRS3	GRB2	HRAS	KL	KRAS	NRAS	PTPN11	SOS1
pathway0000830	FRS-mediated FGFR2 signaling	FGF1	FGF10	FGF16	FGF17	FGF18	FGF2	FGF20	FGF22	FGF23	FGF3	FGF4	FGF5	FGF6	FGF7	FGF8	FGF9	FGFR2	FRS2	FRS3	GRB2	HRAS	KRAS	NRAS	PTPN11	SOS1
pathway0000831	FRS-mediated FGFR3 signaling	FGF1	FGF16	FGF17	FGF18	FGF2	FGF20	FGF23	FGF4	FGF5	FGF8	FGF9	FGFR3	FRS2	FRS3	GRB2	HRAS	KRAS	NRAS	PTPN11	SOS1
pathway0000832	FRS-mediated FGFR4 signaling	FGF1	FGF16	FGF17	FGF18	FGF19	FGF2	FGF20	FGF23	FGF4	FGF6	FGF8	FGF9	FGFR4	FRS2	FRS3	GRB2	HRAS	KLB	KRAS	NRAS	PTPN11	SOS1
pathway0000833	Frs2-mediated activation	BRAF	CRKL	FRS2	NGF	NTRK1	PLCG1	RAP1A	RAPGEF1	YWHAB
pathway0000834	Fructose-1,6-diphosphatase deficiency	ALDOA	BPGM	ENO1	FBP1	G6PC	GALM	GAPDH	GPI	HK2	LDHA	MDH2	MPC1	PANK1	PC	PCK1	PGAM1	PGAM2	PGM1	SLC25A11	SLC2A2	SLC37A4	TPI1
pathway0000835	fructose 2,6-bisphosphate synthesis	PFKFB1	PFKFB2	PFKFB3	PFKFB4	TIGAR
pathway0000836	Fructose and Mannose Degradation	AKR1B1	ALDOA	ALDOB	FBP1	FPGT	FUK	GMDS	GMPPB	HK1	KHK	MPI	PFKFB1	PFKL	PHPT1	PMM1	SORD	TPI1	TSTA3
pathway0000837	Fructose and Mannose metabolism ( Fructose and Mannose metabolism )	FUK	GCK	GMDS	GMPPA	GMPPB	HK1	HK2	HK3	KHK	PFKFB1	PFKFB2	PFKFB3	PFKFB4
pathway0000838	Fructose catabolism	ALDH1A1	ALDOB	GLYCTK	KHK	TKFC
pathway0000839	Fructose galactose metabolism	ALDOA	ALDOB	ALDOC	GALE	GALT	HK1	HK2	HKDC1	KHK
pathway0000840	Fructose intolerance, hereditary	AKR1B1	ALDOA	ALDOB	FBP1	FPGT	FUK	GMDS	GMPPB	HK1	KHK	MPI	PFKFB1	PFKL	PHPT1	PMM1	SORD	TPI1	TSTA3
pathway0000841	Fructosuria	AKR1B1	ALDOA	ALDOB	FBP1	FPGT	FUK	GMDS	GMPPB	HK1	KHK	MPI	PFKFB1	PFKL	PHPT1	PMM1	SORD	TPI1	TSTA3
pathway0000842	FSH	ABL1	ADRBK1	AKT1	AKT2	APPL1	ARR3	ARRB1	ARRB2	CGA	CREB1	EGFR	EIF4EBP1	FOXO1	FOXO3	FSHB	FSHR	FYN	GJA1	GRK4	GRK6	HIST3H3	HSPB1	MAP2K1	MAP2K2	MAPK1	MAPK14	MAPK3	MDM2	MTOR	PLCD1	PRKAA2	PRKACA	PRKAR1A	PTPRR	RAF1	RARA	RELA	RPS6	RPS6KA3	SGK1	SRC	TGM2	TSC2	YWHAQ
pathway0000843	Fumarase deficiency	ACO2	CS	DHTKD1	DLAT	DLD	DLST	FH	IDH3A	IDH3B	IDH3G	MDH1	MPC1	PC	PDHA1	PDHB	SDHA	SDHB	SDHC	SDHD	SUCLG1	SUCLG2
pathway0000844	Furosemide Action Pathway	AQP1	AQP2	AQP3	ATP1A1	ATP1A2	ATP1A3	ATP1A4	ATP1B1	ATP1B2	ATP1B3	CLCNKA	FXYD2	SCNN1A	SCNN1B	SCNN1D	SCNN1G	SLC12A1	SLC12A3	SLC12A6	SLC14A2	SLC1A1	SLC22A2	SLC22A6	SLC38A4	SLC3A1	SLC3A2	SLC6A20	SLC7A5	SLC7A6	SLC7A7	SLC7A8	SLC7A9
pathway0000845	G-protein activation	GNAI1	GNAI2	GNAI3	GNAO1	GNAT1	GNAT2	GNAT3	GNAZ	GNB1	GNB2	GNB3	GNB4	GNB5	GNG10	GNG11	GNG12	GNG13	GNG2	GNG3	GNG4	GNG5	GNG7	GNG8	GNGT1	GNGT2	OPRM1	PDYN	POMC
pathway0000846	G alpha (12/13) signalling events	ABR	ADRA1A	ADRA1B	ADRA1D	AKAP13	ARHGAP4	ARHGEF1	ARHGEF11	ARHGEF12	ARHGEF16	ARHGEF17	ARHGEF18	ARHGEF2	ARHGEF3	ARHGEF4	ARHGEF6	ARHGEF7	ARHGEF9	CDC42	ECT2	FGD1	FGD2	FGD3	FGD4	GNA12	GNA13	GNB1	GNB2	GNB3	GNB4	GNB5	GNG10	GNG11	GNG12	GNG13	GNG2	GNG3	GNG4	GNG5	GNG7	GNG8	GNGT1	GNGT2	ITSN1	KALRN	MCF2	MCF2L	NET1
pathway0000847	G alpha (i) signalling events	ACKR3	ADCY1	ADCY2	ADCY3	ADCY4	ADCY5	ADCY6	ADCY7	ADCY8	ADCY9	ADORA1	ADORA3	ADRA2A	ADRA2B	ADRA2C	AGT	AGTR2	ANXA1	APLN	APLNR	APP	BDKRB1	BDKRB2	C3	C3AR1	C5	C5AR1	CASR	CCL16	CCL19	CCL20	CCL21	CCL23	CCL25	CCL27	CCL28	CCL5	CCR1	CCR10	CCR2	CCR3	CCR4	CCR5	CCR6	CCR7	CCR8	CCR9	CHRM2
pathway0000848	G alpha (q) signalling events	ADRA1A	ADRA1B	ADRA1D	ADRBK1	AGT	AGTR1	ANXA1	APP	ARHGEF25	AVP	AVPR1A	AVPR1B	BDKRB1	BDKRB2	BRS3	CASR	CCK	CCKAR	CCKBR	CCL23	CHRM1	CHRM3	CHRM5	CYSLTR1	CYSLTR2	EDN1	EDN2	EDN3	EDNRA	EDNRB	F2	F2R	F2RL1	F2RL2	F2RL3	FFAR1	FFAR2	FFAR3	FPR2	GAST	GCG	GCGR	GHRL	GHSR	GNA11	GNA14	GNA15	GNAQ
pathway0000849	G alpha (s) signalling events	ADCY1	ADCY2	ADCY3	ADCY4	ADCY5	ADCY6	ADCY7	ADCY8	ADCY9	ADCYAP1	ADCYAP1R1	ADM	ADM2	ADORA2A	ADORA2B	ADRB1	ADRB2	ADRB3	ADRBK1	ADRBK2	ARRB1	ARRB2	AVP	AVPR2	CALCA	CALCB	CALCR	CALCRL	CGA	CRH	CRHR1	CRHR2	DRD1	DRD5	FSHB	FSHR	GCG	GCGR	GHRH	GHRHR	GIP	GIPR	GLP1R	GLP2R	GNAI1	GNAI2	GNAI3	GNAS
pathway0000850	G alpha (z) signalling events	ADCY1	ADCY2	ADCY3	ADCY4	ADCY5	ADCY6	ADCY7	ADCY8	ADCY9	ADRA2A	ADRA2B	ADRA2C	GNAI1	GNAI2	GNAI3	GNAS	GNAT3	GNAZ	GNB1	GNB2	GNB3	GNB4	GNB5	GNG10	GNG11	GNG12	GNG13	GNG2	GNG3	GNG4	GNG5	GNG7	GNG8	GNGT1	GNGT2	PRKCA	PRKCB	PRKCD	PRKCE	PRKCG	PRKCH	PRKCQ	RGS17	RGS19	RGS20	RGS4
pathway0000851	G alpha i GDP-GTP exchange signaling ( GPCR signaling (G alpha i) )	ADORA1	ADORA2A	ADORA2B	AGTR1	AGTR2	CXCR1	CXCR2	DRD1	DRD2	DRD3	DRD4	DRD5	FZD1	FZD10	FZD2	FZD3	FZD4	FZD5	FZD6	FZD7	FZD8	FZD9	GNAI1	GNAI2	GNB3	GNB5	GNGT2	GRM1	GRM2	GRM3	GRM4	GRM5	GRM6	GRM7	GRM8	SMO
pathway0000852	G alpha i GDP-GTP exchange signaling ( GPCR signaling (pertussis toxin) )	ADORA1	ADORA2A	ADORA2B	AGTR1	AGTR2	CXCR1	CXCR2	DRD1	DRD2	DRD3	DRD4	DRD5	FZD1	FZD10	FZD2	FZD3	FZD4	FZD5	FZD6	FZD7	FZD8	FZD9	GNAI1	GNAI2	GNB3	GNB5	GNGT2	GRM1	GRM2	GRM3	GRM4	GRM5	GRM6	GRM7	GRM8	SMO
pathway0000853	G alpha q GDP-GTP exchange signaling ( GPCR GroupI metabotropic glutamate receptor signaling pathway )	GNAQ	GNB3	GNB5	GNGT2	GRM1	GRM5
pathway0000854	G alpha s GDP-GTP exchange signaling ( GPCR Adenosine A2A receptor signaling pathway )	ADORA2A	GNAS	GNB3	GNB5	GNGT2
pathway0000855	G alpha s GDP-GTP exchange signaling ( GPCR Dopamine D1like receptor signaling pathway )	DRD1	DRD5	GNAS	GNB3	GNB5	GNGT2
pathway0000856	G alpha s GDP-GTP exchange signaling ( GPCR signaling (cholera toxin) )	ADORA1	ADORA2A	ADORA2B	AGTR1	AGTR2	CXCR1	CXCR2	DRD1	DRD2	DRD3	DRD4	DRD5	FZD1	FZD10	FZD2	FZD3	FZD4	FZD5	FZD6	FZD7	FZD8	FZD9	GNAS	GNB3	GNB5	GNGT2	GRM1	GRM2	GRM3	GRM4	GRM5	GRM6	GRM7	GRM8	SMO
pathway0000857	G alpha s GDP-GTP exchange signaling ( GPCR signaling (G alpha q) )	ADORA1	ADORA2A	ADORA2B	AGTR1	AGTR2	CXCR1	CXCR2	DRD1	DRD2	DRD3	DRD4	DRD5	FZD1	FZD10	FZD2	FZD3	FZD4	FZD5	FZD6	FZD7	FZD8	FZD9	GNAQ	GNB3	GNB5	GNGT2	GRM1	GRM2	GRM3	GRM4	GRM5	GRM6	GRM7	GRM8	SMO
pathway0000858	G alpha s GDP-GTP exchange signaling ( GPCR signaling (G alpha s, Epac and ERK) )	ADORA1	ADORA2A	ADORA2B	AGTR1	AGTR2	CXCR1	CXCR2	DRD1	DRD2	DRD3	DRD4	DRD5	FZD1	FZD10	FZD2	FZD3	FZD4	FZD5	FZD6	FZD7	FZD8	FZD9	GNAS	GNB3	GNB5	GNGT2	GRM1	GRM2	GRM3	GRM4	GRM5	GRM6	GRM7	GRM8	SMO
pathway0000859	G beta:gamma signalling through PI3Kgamma	AKT1	AKT2	AKT3	CSF2	CSF2RA	CSF2RB	GAB2	GNB1	GNB2	GNB3	GNB4	GNB5	GNG10	GNG11	GNG12	GNG13	GNG2	GNG3	GNG4	GNG5	GNG7	GNG8	GNGT1	GNGT2	GRB2	IL2	IL2RA	IL2RB	IL2RG	IL3	IL3RA	IL5	IL5RA	JAK1	JAK2	JAK3	PDPK1	PIK3CA	PIK3CB	PIK3CD	PIK3CG	PIK3R1	PIK3R2	PIK3R3	PIK3R5	PIK3R6	RHOA	SHC1
pathway0000860	G beta:gamma signalling through PLC beta	GNB1	GNB2	GNB3	GNB4	GNB5	GNG10	GNG11	GNG12	GNG13	GNG2	GNG3	GNG4	GNG5	GNG7	GNG8	GNGT1	GNGT2	PLCB1	PLCB2	PLCB3
pathway0000861	G(M2)-Gangliosidosis: Variant B, Tay-sachs disease	AMDHD2	CHIT1	CMAS	GFPT1	GNE	GNPDA1	GNPNAT1	HEXA	HK1	NAGK	NANP	NANS	NPL	PGM3	RENBP	SLC17A5	UAP1
pathway0000862	G0 and Early G1	CCNA1	CCNA2	CCNE1	CCNE2	CDC25A	CDC6	CDK1	CDK2	DYRK1A	E2F1	E2F4	E2F5	HDAC1	LIN37	LIN52	LIN54	LIN9	MYBL2	PCNA	RBBP4	RBL1	RBL2	TFDP1	TFDP2	TOP2A
pathway0000863	G1/S-Specific Transcription	CCNA1	CCNE1	CDC25A	CDC45	CDC6	CDK1	CDT1	DHFR	E2F1	FBXO5	ORC1	PCNA	POLA1	RRM2	TFDP1	TK2	TYMS
pathway0000864	G2 Phase	CCNA1	CCNA2	CDK2	E2F1	E2F3
pathway0000865	G2/M Checkpoints	GTSE1	PSMA1	PSMA2	PSMA3	PSMA4	PSMA5	PSMA6	PSMA7	PSMA8	PSMB1	PSMB10	PSMB11	PSMB2	PSMB3	PSMB4	PSMB5	PSMB6	PSMB7	PSMB8	PSMB9	PSMC1	PSMC2	PSMC3	PSMC4	PSMC5	PSMC6	PSMD1	PSMD10	PSMD11	PSMD12	PSMD13	PSMD14	PSMD2	PSMD3	PSMD4	PSMD5	PSMD6	PSMD7	PSMD8	PSMD9	PSME1	PSME2	PSME3	PSME4	PSMF1	RPS27A	TP53	UBA52
pathway0000866	G2/M DNA damage checkpoint	ATM	ATR	ATRIP	BABAM1	BARD1	BLM	BRCA1	BRCC3	BRE	BRIP1	CHEK1	CHEK2	DNA2	EXO1	FAM175A	H2AFX	H2BFS	HERC2	HIST1H2BA	HIST1H2BB	HIST1H2BC	HIST1H2BD	HIST1H2BE	HIST1H2BF	HIST1H2BG	HIST1H2BH	HIST1H2BI	HIST1H2BJ	HIST1H2BK	HIST1H2BL	HIST1H2BM	HIST1H2BN	HIST1H2BO	HIST1H4A	HIST1H4B	HIST1H4C	HIST1H4D	HIST1H4E	HIST1H4F	HIST1H4H	HIST1H4I	HIST1H4J	HIST1H4K	HIST1H4L	HIST2H2BE	HIST2H4A	HIST2H4B	HIST3H2BB
pathway0000867	G2/M DNA replication checkpoint	CCNB1	CCNB2	CDK1	PKMYT1	WEE1
pathway0000868	GAB1 signalosome	CSK	EGF	EGFR	GAB1	GRB2	PAG1	PIK3CA	PIK3R1	PTPN11	PXN	SRC
pathway0000869	GABA-B_receptor_II_signaling	ADCY1	ADCY2	ADCY4	ADCY5	ADCY6	ADCY7	ADCY8	ADCY9	CACNA1A	CACNA1B	CACNA1G	GABBR1	GABBR2	GNAI1	GNAI3	GNAO1	GNB1	GNB2	GNB3	GNB4	GNG11	GNG3	GNG4	GNG5	GNG7	GNG8	GNGT2	KCNJ3	PRKACA	PRKACB	PRKACG	PRKAR1A	PRKAR1B	PRKAR2A	PRKAR2B
pathway0000870	GABA-Transaminase Deficiency	ABAT	ALDH2	ALDH6A1	AOC3	CNDP1	DPYD	DPYS	GAD1	UPB1
pathway0000871	GABA A receptor activation	ARHGEF9	GABRA1	GABRA2	GABRA3	GABRA4	GABRA5	GABRA6	GABRB1	GABRB2	GABRB3	GABRG2	GABRG3	GABRQ
pathway0000872	GABA shunt	ABAT	ALDH5A1	GAD1	GAD2	GLUD1	GLUD2	GLUL
pathway0000873	GABA synthesis, release, reuptake and degradation	CPLX1	DNAJC5	GAD1	GAD2	HSPA8	RAB3A	RIMS1	SLC32A1	SNAP25	STX1A	STXBP1	SYT1	VAMP2
pathway0000874	Galactose catabolism	GALE	GALK1	GALT	PGM1	PGM2
pathway0000875	Galactose metabolism ( Galactose metabolism )	B4GALT1	B4GALT2	GALK1	GALK2	GLB1	LALBA
pathway0000876	Galactose Metabolism	AKR1B1	B4GALT1	G6PC	GAA	GALE	GALT	GLA	HK1	LCT	PGM1	UGP2
pathway0000877	Galactosemia	AKR1B1	B4GALT1	G6PC	GAA	GALE	GALT	GLA	HK1	LCT	PGM1	UGP2
pathway0000878	Galactosemia II (GALK)	GALE	GALK1	GALT	GCK	PGM1	UGDH	UGP2	UXS1
pathway0000879	Galactosemia III	GALE	GALK1	GALT	GCK	PGM1	UGDH	UGP2	UXS1
pathway0000880	Gamma-carboxylation of protein precursors	BGLAP	F10	F2	F7	F9	GAS6	GGCX	PROC	PROS1	PROZ
pathway0000881	Gamma-glutamyl-transpeptidase deficiency	ANPEP	CASP7	GCLC	GCLM	GGCT	GGT6	GPX1	GSR	GSS	GSTO2	OPLAH
pathway0000882	Gamma-Glutamyltransferase Deficiency	ANPEP	CASP7	GCLC	GCLM	GGCT	GGT6	GPX1	GSR	GSS	GSTO2	OPLAH
pathway0000883	Gap-filling DNA repair synthesis and ligation in GG-NER	LIG1	LIG3	PCNA	POLD1	POLD2	POLD3	POLD4	POLE	POLE2	POLK	RFC1	RFC2	RFC3	RFC4	RFC5	RPA1	RPA2	RPA3	RPS27A	UBA52	UBB	UBC	XRCC1
pathway0000884	Gap-filling DNA repair synthesis and ligation in TC-NER	AQR	CCNH	CDK7	CUL4A	CUL4B	DDB1	EP300	ERCC2	ERCC3	ERCC6	ERCC8	GTF2H1	GTF2H2	GTF2H3	GTF2H4	GTF2H5	HMGN1	ISY1	LIG1	LIG3	MNAT1	PCNA	POLD1	POLD2	POLD3	POLD4	POLE	POLE2	POLK	POLR2A	POLR2B	POLR2C	POLR2D	POLR2E	POLR2F	POLR2G	POLR2H	POLR2I	POLR2J	POLR2K	POLR2L	PPIE	PRPF19	RBX1	RFC1	RFC2	RFC3	RFC4
pathway0000885	Gap junction assembly	GJA1	GJA10	GJA3	GJA4	GJA5	GJA8	GJA9	GJB1	GJB2	GJB3	GJB4	GJB5	GJB6	GJB7	GJC1	GJC2	GJD2	GJD3	GJD4
pathway0000886	Gap junction degradation	AP2M1	CLTA	CLTB	CLTC	CLTCL1	DAB2	DNM1	DNM2	GJA1	MYO6
pathway0000887	Gastric Acid Production	ATP4A	ATP4B	CA1	CCKBR	CHRM3	CLIC2	GAST	HRH2	SLC26A3	SST	SSTR4
pathway0000888	Gastrin-CREB signalling pathway via PKC and MAPK	CCKBR	CREB1	GAST	MAPK1	MAPK3	MAPK7	RPS6KA1	RPS6KA2	RPS6KA3
pathway0000889	Gaucher Disease	ACER1	ACER3	ARSA	B4GALT6	CERK	ENPP7	GAL3ST1	GALC	GBA	GLA	KDSR	NEU3	PLPP1	SGMS1	SGPL1	SGPP2	SPHK2	SPTLC1	SPTLC2	UGCG	UGT8
pathway0000890	GDP-fucose biosynthesis	FPGT	FUK	FUOM	GMDS	SLC35C1	TSTA3
pathway0000891	GDP-glucose biosynthesis II	GCK	HK1	HK2	HK3	PGM1	PGM2
pathway0000892	GDP-mannose biosynthesis	GMPPA	GMPPB	GPI	MPI	PMM1	PMM2
pathway0000893	Gemcitabine Action Pathway	CMPK1	CTPS1	DCK	DCTD	NME1	NT5C	RRM1	RRM2	RRM2B	SLC28A1	SLC28A3	SLC29A1	TYMS
pathway0000894	Gemcitabine Metabolism Pathway	CMPK1	CTPS1	DCK	DCTD	NME1	NT5C	RRM1	RRM2	RRM2B	SLC28A1	SLC28A3	SLC29A1	TYMS
pathway0000895	Gene expression of IL2 by AP-1 ( CD4 T cell receptor signaling (JNK cascade) )	FOS	FOSB	FOSL1	FOSL2	JUN
pathway0000896	Gene expression of IL2 by AP-1 ( CD4 T cell receptor signaling )	FOS	FOSB	FOSL1	FOSL2	JUN
pathway0000897	Gene expression of smad6/7 by R-smad:smad4 ( TGF-beta_super_family_signaling_pathway(canonical) )	SMAD1	SMAD2	SMAD3	SMAD4	SMAD5	SMAD6	SMAD7	SMAD9
pathway0000898	Gene expression of smad7 by R-smad:smad4 ( TGF-beta_super_family_signaling_pathway(canonical) )	SMAD1	SMAD2	SMAD3	SMAD4	SMAD5	SMAD7	SMAD9
pathway0000899	Gene expression of SOCS by STAT dimer ( JAK-STAT pathway and regulation pathway Diagram )	SOCS1	SOCS2	SOCS3	SOCS4	SOCS5	SOCS6	SOCS7	STAT1	STAT2	STAT3	STAT4	STAT5A	STAT5B	STAT6
pathway0000900	Gene expression of SOCS1 by STAT dimer ( JAK-STAT pathway and regulation pathway Diagram )	SOCS1	STAT1	STAT2	STAT3	STAT4	STAT5A	STAT5B	STAT6
pathway0000901	Gene expression of SOCS3 by STAT dimer ( JAK-STAT pathway and regulation pathway Diagram )	SOCS3	STAT1	STAT2	STAT3	STAT4	STAT5A	STAT5B	STAT6
pathway0000902	General transcription by RNA polymerase I	POLR1B	POLR1D	POLR2K	PSMC3IP	PTRF	RRN3	TAF1A	TAF1B	TAF1C	TAF8	TBP	TBPL1	TBPL2	TTF1	UBTF
pathway0000903	General transcription regulation	BRF1	BRF2	GTF2A1	GTF2A1L	GTF2A2	GTF2B	GTF2E1	GTF2E2	GTF2F1	GTF2F2	GTF2H1	GTF2H3	GTF2H4	MTERF2	POLR2C	POLR2F	POLR2H	TAF11	TAF12	TAF1C	TAF2	TAF4	TAF6	TAF7	TAF8	TAF9	TAF9B	TBPL1
pathway0000904	Generation of second messenger molecules	CD247	CD3D	CD3E	CD3G	CD4	ENAH	EVL	FYB	GRAP2	HLA-DPA1	HLA-DPB1	HLA-DQA1	HLA-DQA2	HLA-DQB1	HLA-DQB2	HLA-DRA	HLA-DRB1	HLA-DRB3	HLA-DRB4	HLA-DRB5	ITK	LAT	LCK	LCP2	NCK1	PAK1	PAK2	PAK3	PLCG1	TCRA	TCRB	TRAC	TRBC1	TRBV12-3	VASP	WAS	ZAP70
pathway0000905	Generic Transcription Pathway	CCNC	CDK8	HKR1	KRBA1	KRBOX4	MED1	MED10	MED12	MED13	MED14	MED15	MED16	MED17	MED20	MED23	MED24	MED25	MED26	MED27	MED30	MED31	MED4	MED6	MED7	MED8	PRDM7	TRIM28	ZFP1	ZFP14	ZFP2	ZFP28	ZFP30	ZFP37	ZFP69	ZFP69B	ZFP90	ZIK1	ZIM2	ZIM3	ZKSCAN1	ZKSCAN3	ZKSCAN4	ZKSCAN5	ZKSCAN7	ZKSCAN8	ZNF10	ZNF100	ZNF101
pathway0000906	Gli processing signaling ( Hedgehog signaling pathway )	BTRC	CDKN1A	CDKN1B	CDKN1C	CDKN2A	CDKN2B	CDKN2C	CDKN2D	CUL1	GLI3	GSK3B	PRKACA	PRKACB	PRKACG	SKP1
pathway0000907	GLI proteins bind promoters of Hh responsive genes to promote transcription	BOC	GLI1	GLI2	GLI3	HHIP	PTCH1	PTCH2
pathway0000908	GLI3 is processed to GLI3R by the proteasome	BTRC	CSNK1A1	CUL1	GLI3	GSK3B	PRKACA	PRKACB	PRKACG	PSMA1	PSMA2	PSMA3	PSMA4	PSMA5	PSMA6	PSMA7	PSMA8	PSMB1	PSMB10	PSMB11	PSMB2	PSMB3	PSMB4	PSMB5	PSMB6	PSMB7	PSMB8	PSMB9	PSMC1	PSMC2	PSMC3	PSMC4	PSMC5	PSMC6	PSMD1	PSMD10	PSMD11	PSMD12	PSMD13	PSMD14	PSMD2	PSMD3	PSMD4	PSMD5	PSMD6	PSMD7	PSMD8	PSMD9	PSME1
pathway0000909	Glibenclamide Action Pathway	ABCC8	CACNA1A	CACNA2D2	CACNB1	INS	SLC2A2
pathway0000910	Gliclazide Action Pathway	ABCC8	CACNA1A	CACNA2D2	CACNB1	INS	SLC2A2
pathway0000911	Globoid Cell Leukodystrophy	ACER1	ACER3	ARSA	B4GALT6	CERK	ENPP7	GAL3ST1	GALC	GBA	GLA	KDSR	NEU3	PLPP1	SGMS1	SGPL1	SGPP2	SPHK2	SPTLC1	SPTLC2	UGCG	UGT8
pathway0000912	Glucagon-like Peptide-1 (GLP1) regulates insulin secretion	ADCY5	ADCY6	ADCY8	AKAP5	GCG	GLP1R	GNAS	GNB1	GNB2	GNB3	GNB4	GNB5	GNG10	GNG11	GNG12	GNG13	GNG2	GNG3	GNG4	GNG5	GNG7	GNG8	GNGT1	GNGT2	IQGAP1	ITPR1	ITPR2	ITPR3	KCNB1	KCNC2	KCNG2	KCNS3	PRKACA	PRKACB	PRKACG	PRKAR1A	PRKAR1B	PRKAR2A	PRKAR2B	RAP1A	RAPGEF3	RAPGEF4
pathway0000913	Glucagon-type ligand receptors	ADCYAP1	ADCYAP1R1	GCG	GCGR	GHRH	GHRHR	GIP	GIPR	GLP1R	GLP2R	GNAS	GNB1	GNB2	GNB3	GNB4	GNB5	GNG10	GNG11	GNG12	GNG13	GNG2	GNG3	GNG4	GNG5	GNG7	GNG8	GNGT1	GNGT2	SCT	SCTR
pathway0000914	Glucagon signaling in metabolic regulation	ADCY1	ADCY2	ADCY3	ADCY4	ADCY5	ADCY6	ADCY7	ADCY8	ADCY9	GCG	GCGR	GNAS	GNB1	GNB2	GNB3	GNB4	GNG10	GNG11	GNG12	GNG13	GNG2	GNG3	GNG4	GNG5	GNG7	GNG8
pathway0000915	Glucocorticoid biosynthesis	CYP11B1	CYP11B2	CYP17A1	CYP21A2	HSD11B1	HSD11B2	HSD3B1	HSD3B2	POMC
pathway0000916	Glucocorticoid receptor regulatory network	AFP	AKT1	BAX	BGLAP	CDK5	CDK5R1	CDKN1A	CGA	CREB1	CREBBP	CSF2	CSN2	CXCL8	EGR1	EP300	FCGR2A	FGG	FKBP4	FKBP5	FOS	GATA3	GSK3B	HDAC1	HDAC2	HSP90AA1	ICAM1	IFNG	IL13	IL2	IL4	IL5	IL6	IRF1	JUN	KRT14	KRT17	KRT5	MAPK1	MAPK10	MAPK11	MAPK14	MAPK3	MAPK8	MAPK9	MDM2	MMP1	NCOA1	NCOA2
pathway0000917	gluconeogenesis	ALDOA	ALDOB	ALDOC	BPGM	ENO1	ENO2	ENO3	FBP1	FBP2	G6PC	G6PC2	G6PC3	GAPDH	GAPDHS	GPI	MDH1	MDH2	PC	PCK1	PGAM1	PGAM2	PGK1	PGK2	TPI1
pathway0000918	Gluconeogenesis	ALDOA	ALDOB	ALDOC	ENO1	ENO2	ENO3	FBP1	FBP2	GAPDH	GAPDHS	GOT1	GOT2	GPI	MDH1	MDH2	PC	PCK1	PCK2	PFKFB1	PGAM1	PGAM2	PGK1	PGK2	PRKACA	PRKACB	PRKACG	SLC25A1	SLC25A10	SLC25A11	SLC25A12	SLC25A13	TPI1
pathway0000919	Gluconeogenesis	ALDOA	BPGM	ENO1	FBP1	G6PC	GALM	GAPDH	GPI	HK2	LDHA	MDH2	MPC1	PANK1	PC	PCK1	PGAM1	PGAM2	PGM1	SLC25A11	SLC2A2	SLC37A4	TPI1
pathway0000920	Glucose-6-phosphate dehydrogenase deficiency	ALDOA	DERA	FBP1	G6PD	GPI	PFKL	PGD	PGLS	PGM1	PRPS1L1	RBKS	RPE	RPIA	TALDO1	TKT
pathway0000921	Glucose-Alanine Cycle	GLUD1	GPT	GPT2	SLC1A4	SLC25A22	SLC2A2	SLC2A4	SLC38A4
pathway0000922	Glucose metabolism	ADPGK	BPGM	GNPDA1	GNPDA2	SLC25A11
pathway0000923	Glucose transport	FGF21	G6PC	G6PC2	G6PC3	GCK	HK1	HK2	HK3	SLC2A1	SLC2A2	SLC2A3	SLC2A4	SLC37A4
pathway0000924	Glucose Transporter Defect (SGLT2)	AQP1	AQP2	AQP3	ATP1A1	ATP1A2	ATP1A3	ATP1A4	ATP1B1	ATP1B2	ATP1B3	CLCNKA	FXYD2	SCNN1A	SCNN1B	SCNN1D	SCNN1G	SLC12A1	SLC12A3	SLC12A6	SLC14A2	SLC1A1	SLC22A2	SLC22A6	SLC38A4	SLC3A1	SLC3A2	SLC6A20	SLC7A5	SLC7A6	SLC7A7	SLC7A8	SLC7A9
pathway0000925	Glucuronidation	ABHD10	UGT1A1	UGT1A3	UGT1A4	UGT1A5	UGT1A6	UGT1A7	UGT1A8	UGT1A9	UGT2A1	UGT2A2	UGT2B10	UGT2B11	UGT2B15	UGT2B17	UGT2B28	UGT2B4	UGT2B7
pathway0000926	GLUT-1 deficiency syndrome	B4GALT1	CANT1	CMPK1	G6PC	GALT	LALBA	NME2	SLC2A1	SLC35A2	UGP2
pathway0000927	Glutamate Metabolism	ABAT	ALDH4A1	ALDH5A1	CAD	CPS1	EARS2	GAD1	GCLC	GCLM	GFPT1	GLS2	GLUD1	GMPS	GNPNAT1	GOT2	GPT	GSR	GSS	NAGK	PPAT	QARS
pathway0000928	Glutamate Neurotransmitter Release Cycle	ARL6IP5	BZRAP1	CPLX1	GLS	GLS2	PPFIA1	PPFIA2	PPFIA3	PPFIA4	RAB3A	RIMS1	SLC17A7	SLC1A1	SLC1A2	SLC1A3	SLC1A6	SLC1A7	SLC38A2	SNAP25	STX1A	STXBP1	SYT1	UNC13B	VAMP2
pathway0000929	Glutamic acid and Glutamine metabolism ( Glutamic acid and Glutamine metabolism )	CAD	CPS1	EPRS	GAD1	GAD2	GCLC	GCLM	GSR	GSS	QARS
pathway0000930	glutathione-mediated detoxification	ANPEP	CCBL1	CCBL2	GGH	GSTA1	GSTA2	GSTA3	GSTA4	GSTA5	GSTK1	GSTM1	GSTM2	GSTM3	GSTM4	GSTM5	GSTO2	GSTP1	GSTT1	GSTT2	GSTT2B	GSTZ1	MGST1	MGST2	MGST3
pathway0000931	Glutathione conjugation	AKR1A1	ESD	GSTA1	GSTA2	GSTA3	GSTA4	GSTA5	GSTK1	GSTM1	GSTM2	GSTM3	GSTM4	GSTM5	GSTO1	GSTO2	GSTP1	GSTT1	GSTT2	GSTT2B	GSTZ1	HPGDS	MGST1	MGST2	MGST3
pathway0000932	Glutathione Metabolism	ANPEP	CASP7	GCLC	GCLM	GGCT	GGT6	GPX1	GSR	GSS	GSTO2	OPLAH
pathway0000933	glutathione redox reactions I	GPX1	GPX2	GPX3	GPX4	GPX7	GSR
pathway0000934	Glutathione synthesis and recycling	CHAC1	CHAC2	CNDP2	GCLC	GCLM	GGCT	GGT1	GGT2	GGT3P	GGT5	GGT6	GGT7	GSS	OPLAH
pathway0000935	Glutathione Synthetase Deficiency	ANPEP	CASP7	GCLC	GCLM	GGCT	GGT6	GPX1	GSR	GSS	GSTO2	OPLAH
pathway0000936	glycerol degradation	GK	GK2	GK3P	GK5	GPD2
pathway0000937	Glycerol Kinase Deficiency	AGPAT1	AKR1B1	ALDH3A1	GLYCTK	GPAM	GPD1	GPD2	LIPC	LPL	PLPP1	PLPP2
pathway0000938	Glycerolipid Metabolism	AGPAT1	AKR1B1	ALDH3A1	GLYCTK	GPAM	GPD1	GPD2	LIPC	LPL	PLPP1	PLPP2
pathway0000939	Glycerophospholipid catabolism	ENPP6	GDE1	GDPD1	GDPD3	GDPD5	PNPLA6	PNPLA7
pathway0000940	Glycine and Serine metabolism ( Glycine and Serine metabolism )	AKR1B10	ALAS1	ALAS2	AOC1	AOC2	AOC3	BHMT	CBS	CTH	DAO	DMGDH	GAMT	GARS	GLDC	GNMT	HSD17B12	MAOA	MAOB	NSDHL	PEMT	PIPOX	PISD	PSPH	PTGR1	SARS	SDS	TARS
pathway0000941	Glycine and Serine Metabolism	AGXT	ALAS1	ALDH2	AMT	DLD	DMGDH	GAMT	GARS	GATM	GCAT	GLDC	GLYCTK	GNMT	MAOA	PHGDH	PSAT1	PSPH	SARDH	SARS	SDS	SHMT1	SHMT2	SRR
pathway0000942	glycine betaine degradation	BHMT	DMGDH	SARDH	SHMT1	SHMT2
pathway0000943	Glycine N-methyltransferase Deficiency	AMD1	BHMT	CBS	CHDH	CTH	DNMT1	IL4I1	MARS	MAT2A	MAT2B	MSRB2	MSRB3	MTAP	MTHFR	SHMT1	SRM
pathway0000944	Glycogen breakdown (glycogenolysis)	AGL	CALM1	CALM2	CALM3	GYG1	GYG2	PGM1	PGM2	PHKA1	PHKA2	PHKB	PHKG1	PHKG2	PYGB	PYGL	PYGM
pathway0000945	Glycogen Storage Disease Type 1A (GSD1A) or Von Gierke Disease	ALDOA	BPGM	ENO1	FBP1	G6PC	GALM	GAPDH	GPI	HK2	LDHA	MDH2	MPC1	PANK1	PC	PCK1	PGAM1	PGAM2	PGM1	SLC25A11	SLC2A2	SLC37A4	TPI1
pathway0000946	Glycogen synthesis	EPM2A	GBE1	GYG1	GYG2	GYS1	GYS2	NHLRC1	PGM1	PGM2	PPP1R3C	RPS27A	UBA52	UBB	UBC	UGP2
pathway0000947	Glycogen synthetase deficiency	AGL	AMY1A	AMY1B	AMY1C	GBE1	GCK	GPI	GUSB	GYS2	HK2	MGAM	PGM1	PGM2L1	PYGL	SI	UGDH	UGP2	UGT2B11
pathway0000948	glycogenolysis	AGL	G6PC	G6PC2	G6PC3	PGM1	PGM2	PYGB	PYGL	PYGM
pathway0000949	Glycogenosis, Type IA. Von gierke disease	ALDOA	BPGM	ENO1	FBP1	G6PC	GALM	GAPDH	GPI	HK2	LDHA	MDH2	MPC1	PANK1	PC	PCK1	PGAM1	PGAM2	PGM1	SLC25A11	SLC2A2	SLC37A4	TPI1
pathway0000950	Glycogenosis, Type IB	ALDOA	BPGM	ENO1	FBP1	G6PC	GALM	GAPDH	GPI	HK2	LDHA	MDH2	MPC1	PANK1	PC	PCK1	PGAM1	PGAM2	PGM1	SLC25A11	SLC2A2	SLC37A4	TPI1
pathway0000951	Glycogenosis, Type IC	ALDOA	BPGM	ENO1	FBP1	G6PC	GALM	GAPDH	GPI	HK2	LDHA	MDH2	MPC1	PANK1	PC	PCK1	PGAM1	PGAM2	PGM1	SLC25A11	SLC2A2	SLC37A4	TPI1
pathway0000952	Glycogenosis, Type III. Cori disease, Debrancher glycogenosis	AGL	AMY1A	AMY1B	AMY1C	GBE1	GCK	GPI	GUSB	GYS2	HK2	MGAM	PGM1	PGM2L1	PYGL	SI	UGDH	UGP2	UGT2B11
pathway0000953	Glycogenosis, Type IV. Amylopectinosis, Anderson disease	AGL	AMY1A	AMY1B	AMY1C	GBE1	GCK	GPI	GUSB	GYS2	HK2	MGAM	PGM1	PGM2L1	PYGL	SI	UGDH	UGP2	UGT2B11
pathway0000954	Glycogenosis, Type VI. Hers disease	AGL	AMY1A	AMY1B	AMY1C	GBE1	GCK	GPI	GUSB	GYS2	HK2	MGAM	PGM1	PGM2L1	PYGL	SI	UGDH	UGP2	UGT2B11
pathway0000955	Glycogenosis, Type VII. Tarui disease	ALDOA	BPGM	ENO1	G6PC	GALM	GAPDH	GPI	HK2	PFKM	PGAM1	PGAM2	PGK1	PKLR	SLC2A2
pathway0000956	Glycolysis and Gluconeogenesis ( Glycolysis and Gluconeogenesis )	FBP1	FBP2	G6PC	GCK	HK1	HK2	HK3	PFKL	PFKM	PFKP	PKLR	PKM
pathway0000957	glycolysis	ALDOA	ALDOB	ALDOC	BPGM	ENO1	ENO2	ENO3	GAPDH	GAPDHS	GCK	GPI	HK1	HK2	HK3	PFKL	PFKM	PFKP	PGAM1	PGAM2	PGK1	PGK2	PKLR	PKM	TPI1
pathway0000958	Glycolysis	ALDOA	BPGM	ENO1	ENO2	GAPDH	GPI	HK1	HK2	HKDC1	PFKL	PFKM	PGAM2	PGAM4	PGK1	PKLR	PKM	TPI1
pathway0000959	Glycolysis	ALDOA	ALDOB	ALDOC	ENO1	ENO2	ENO3	GAPDH	GAPDHS	GCK	GPI	HK1	HK2	HK3	PFKFB1	PFKFB2	PFKFB3	PFKFB4	PFKL	PFKM	PFKP	PGAM1	PGAM2	PGK1	PGK2	PKLR	PKM	PPP2CA	PPP2CB	PPP2R1A	PPP2R1B	PPP2R5D	TPI1
pathway0000960	Glycolysis	ALDOA	BPGM	ENO1	G6PC	GALM	GAPDH	GPI	HK2	PFKM	PGAM1	PGAM2	PGK1	PKLR	SLC2A2
pathway0000961	Glycoprotein hormones	CGA	CGB	CGB5	CGB7	CGB8	FSHB	INHA	INHBA	INHBB	INHBC	INHBE	LHB	TSHB
pathway0000962	Glycosphingolipid metabolism	ARSA	ARSB	ARSD	ARSE	ARSF	ARSG	ARSH	ARSI	ARSJ	ARSK	ASAH1	ASAH2	CERK	CPTP	CTSA	ENPP7	GALC	GBA	GBA2	GBA3	GLA	GLB1	GLB1L	GLTP	GM2A	HEXA	HEXB	NEU1	NEU2	NEU3	NEU4	PSAP	SMPD1	SMPD2	SMPD3	SMPD4	STS	SUMF1	SUMF2	UGCG	UGT8
pathway0000963	Glyoxylate metabolism and glycine degradation	AGXT	AGXT2	BCKDHA	BCKDHB	DAO	DBT	DDO	DHTKD1	DLAT	DLD	DLST	GCSH	GNMT	GRHPR	HAO1	LIAS	LIPT1	LIPT2	NDUFAB1	OGDH	PDHA1	PDHB	PDHX
pathway0000964	Glypican 1 network	APP	BLK	FGF2	FGFR1	FGR	FLT1	FYN	GPC1	HCK	LAMA1	LCK	LYN	NRG1	PLA2G2A	PRNP	SERPINC1	SLIT2	SMAD2	SRC	TDGF1	TGFB1	TGFB3	TGFBR1	TGFBR2	VEGFA	YES1
pathway0000965	Glypican 3 network	BMP4	DKK1	FGF7	FURIN	GPC3	MAPK8	MAPK9	PTCH1	SHH
pathway0000966	GMCSF-mediated signaling events	CCL2	CISH	CSF2	CSF2RA	CSF2RB	FOS	GAB2	GRB2	HRAS	IKBKB	INPP5D	IRF8	JAK2	KRAS	LYN	MAP2K1	MAP2K2	MAPK1	MAPK3	NRAS	OSM	PIK3CA	PIK3R1	PIM1	PRKACA	PRKACB	PRKACG	PTPN11	RAF1	SHC1	SOS1	STAT1	STAT2	STAT3	STAT5A	STAT5B	SYK	YWHAZ
pathway0000967	Golgi Associated Vesicle Biogenesis	AP1B1	AP1G1	AP1M1	AP1M2	AP1S1	AP1S2	AP1S3	AP3B1	AP3S1	AP4B1	AP4E1	ARF1	ARRB1	BLOC1S1	BLOC1S3	BLOC1S4	BLOC1S6	CLINT1	CLTA	CLTC	CPD	DNAJC6	DNM2	DTNBP1	FTH1	FTL	GAK	HIP1R	HSPA8	IGF2R	NAPA	NECAP1	OCRL	PICALM	PIK3C2A	PUM1	RAB5C	SH3D19	SH3GL2	SNAPIN	SNX2	SNX5	SNX9	SORT1	TBC1D8B	TFRC	TGOLN2	TPD52
pathway0000968	Golgi Cisternae Pericentriolar Stack Reorganization	BLZF1	CCNB1	CCNB2	CDK1	GOLGA2	GORASP1	GORASP2	MAPK1	MAPK3	PLK1	RAB1A	RAB1B	RAB2A	USO1
pathway0000969	Gout or Kelley-Seegmiller Syndrome	ADA	ADCY2	ADSL	ADSS	AK1	AMPD1	APRT	ATAD1	ATIC	DGUOK	ENTPD5	ENTPD8	GART	GDA	GMPR	GMPS	GUCY1A2	GUCY1B3	GUK1	HPRT1	IMPDH1	ITPA	NME6	NT5C2	NUDT2	NUDT5	PAICS	PDE10A	PDE4D	PFAS	PNP	PPAT	PRPS1L1	RRM1	RRM2	TXN	XDH
pathway0000970	GP1b-IX-V activation signalling	FLNA	GP1BA	GP1BB	GP5	GP9	PIK3R1	RAF1	SRC	VWF	YWHAZ
pathway0000971	GPVI-mediated activation cascade	AKT1	AKT2	AKT3	C6orf25	CDC42	CLEC1B	CSF2	CSF2RA	CSF2RB	FCER1G	FYN	G6B	GAB2	GP6	GRB2	IL2	IL2RA	IL2RB	IL2RG	IL3	IL3RA	IL5	IL5RA	JAK1	JAK2	JAK3	LAT	LCK	LCP2	LYN	PDPK1	PDPN	PIK3CA	PIK3CB	PIK3CD	PIK3CG	PIK3R1	PIK3R2	PIK3R3	PIK3R5	PIK3R6	PLCG2	PRKCZ	PTPN11	PTPN6	RAC1	RAC2	RHOA
pathway0000972	GRB2 events in EGFR signaling	EGF	EGFR	GRB2	HRAS	KRAS	NRAS	SOS1
pathway0000973	GRB2 events in ERBB2 signaling	BTC	EGF	EGFR	ERBB2	ERBB4	EREG	GRB2	HBEGF	HRAS	KRAS	NRAS	NRG1	NRG2	NRG3	NRG4	SOS1
pathway0000974	GRB2:SOS provides linkage to MAPK signaling for Integrins	APBB1IP	FGA	FGB	FGG	FN1	GRB2	ITGA2B	ITGB3	PTK2	RAP1A	RAP1B	SOS1	SRC	TLN1	VWF
pathway0000975	GRB7 events in ERBB2 signaling	ERBB2	ERBB3	GRB7	NRG1	NRG2
pathway0000976	Growth hormone receptor signaling	ADAM17	CISH	CSH1	GH1	GH2	GHR	IRS1	IRS2	JAK2	LYN	MAPK1	MAPK3	PRL	PRLR	PTPN1	PTPN6	SH2B1	SOCS1	SOCS2	SOCS3	STAT1	STAT3	STAT5A	STAT5B
pathway0000977	Growth hormone signaling pathway(JAK2 STAT5) ( Growth hormone signaling(JAK2 STAT5) )	GH1	GHR	JAK2	PTPN11	SOCS1	SOCS2	SOCS3	STAT5A	STAT5B
pathway0000978	GTP hydrolysis and joining of the 60S ribosomal subunit	EIF1AX	EIF2S1	EIF2S2	EIF2S3	EIF3A	EIF3B	EIF3C	EIF3D	EIF3E	EIF3F	EIF3G	EIF3H	EIF3I	EIF3J	EIF3K	EIF3L	EIF3M	EIF4A1	EIF4A2	EIF4B	EIF4E	EIF4G1	EIF4H	EIF5	EIF5B	FAU	RPL10	RPL10A	RPL11	RPL12	RPL13	RPL13A	RPL14	RPL15	RPL17	RPL18	RPL18A	RPL19	RPL21	RPL22	RPL23	RPL23A	RPL24	RPL26	RPL26L1	RPL27	RPL27A	RPL28
pathway0000979	Guanidinoacetate Methyltransferase Deficiency (GAMT Deficiency)	ALDH4A1	ARG1	ASL	ASS1	CKB	CPS1	DAO	EPRS	GAMT	GATM	GLUD1	GOT1	NOS1	OAT	OTC	P4HA3	PRODH	PYCR2	RARS2	SLC25A15
pathway0000980	guanosine deoxyribonucleotides de novo biosynthesis	NME1	NME2	NME2P1	NME3	NME4	NME5	NME6	NME7	RRM1	RRM2	RRM2B
pathway0000981	guanosine nucleotides de novo biosynthesis	GMPS	GUK1	IMPDH1	IMPDH2	NME1	NME2	NME2P1	NME3	NME4	NME5	NME6	NME7	RRM1	RRM2	RRM2B
pathway0000982	guanosine ribonucleotides de novo biosynthesis	GMPS	GUK1	IMPDH1	IMPDH2	NME1	NME2	NME2P1	NME3	NME4	NME5	NME6	NME7
pathway0000983	Hartnup Disorder	AQP1	AQP2	AQP3	ATP1A1	ATP1A2	ATP1A3	ATP1A4	ATP1B1	ATP1B2	ATP1B3	CLCNKA	FXYD2	SCNN1A	SCNN1B	SCNN1D	SCNN1G	SLC12A1	SLC12A3	SLC12A6	SLC14A2	SLC1A1	SLC22A2	SLC22A6	SLC38A4	SLC3A1	SLC3A2	SLC6A20	SLC7A5	SLC7A6	SLC7A7	SLC7A8	SLC7A9
pathway0000984	HATs acetylate histones	ACTB	ACTL6A	ATF2	ATXN7	ATXN7L3	BRD1	BRD8	BRPF1	BRPF3	CLOCK	CREBBP	CSRP2BP	DMAP1	DR1	ELP2	ELP3	ELP4	ELP5	ELP6	ENY2	EP300	EP400	EPC1	HAT1	HCFC1	HIST1H2AA	HIST1H2AB	HIST1H2AC	HIST1H2AD	HIST1H2AE	HIST1H2AG	HIST1H2AH	HIST1H2AI	HIST1H2AJ	HIST1H2AK	HIST1H2AL	HIST1H2AM	HIST1H2BA	HIST1H2BB	HIST1H2BC	HIST1H2BD	HIST1H2BE	HIST1H2BF	HIST1H2BG	HIST1H2BH	HIST1H2BI	HIST1H2BJ	HIST1H2BK
pathway0000985	Hawkinsinuria	ADH1A	ALDH3A1	AOC1	COMT	DBH	DCT	DDC	FAH	GOT1	GSTZ1	HAAO	HGD	MAOA	MIF	PNMT	TYR
pathway0000986	HDACs deacetylate histones	ARID4A	ARID4B	BRMS1	CHD3	CHD4	GATAD2A	GATAD2B	GPS2	HDAC1	HDAC10	HDAC2	HDAC3	HDAC8	HIST1H2AA	HIST1H2AB	HIST1H2AC	HIST1H2AD	HIST1H2AE	HIST1H2AG	HIST1H2AH	HIST1H2AI	HIST1H2AJ	HIST1H2AK	HIST1H2AL	HIST1H2AM	HIST1H2BA	HIST1H2BB	HIST1H2BC	HIST1H2BD	HIST1H2BE	HIST1H2BF	HIST1H2BG	HIST1H2BH	HIST1H2BI	HIST1H2BJ	HIST1H2BK	HIST1H2BL	HIST1H2BM	HIST1H2BN	HIST1H2BO	HIST1H3A	HIST1H3B	HIST1H3C	HIST1H3D	HIST1H3E	HIST1H3F	HIST1H3G	HIST1H3H
pathway0000987	HDL-mediated lipid transport	A2M	ABCA1	ABCG1	ALB	AMN	APOA1	APOC2	APOC3	APOE	BMP1	CETP	CUBN	LCAT	PLTP	PRKACA	PRKACB	PRKACG	SCARB1	ZDHHC8
pathway0000988	HDMs demethylate histones	ARID5B	HIST1H3A	HIST1H3B	HIST1H3C	HIST1H3D	HIST1H3E	HIST1H3F	HIST1H3G	HIST1H3H	HIST1H3I	HIST1H3J	HIST1H4A	HIST1H4B	HIST1H4C	HIST1H4D	HIST1H4E	HIST1H4F	HIST1H4H	HIST1H4I	HIST1H4J	HIST1H4K	HIST1H4L	HIST2H3A	HIST2H3C	HIST2H3D	HIST2H4A	HIST2H4B	HIST4H4	JMJD6	KDM1A	KDM1B	KDM2A	KDM2B	KDM3A	KDM3B	KDM4A	KDM4B	KDM4C	KDM4D	KDM5A	KDM5B	KDM5C	KDM5D	KDM6A	KDM6B	KDM7A	PHF2	PHF8
pathway0000989	HDR through Homologous Recombination (HRR)	ATM	BARD1	BLM	BRCA1	BRCA2	BRIP1	DNA2	EXO1	KAT5	MRE11A	NBN	PALB2	PCNA	POLD1	POLD2	POLD3	POLD4	POLE	POLE2	POLH	POLK	RAD50	RAD51	RAD51AP1	RAD51B	RAD51C	RAD51D	RBBP8	RFC1	RFC2	RFC3	RFC4	RFC5	RMI1	RMI2	RPA1	RPA2	RPA3	RPS27A	TOP3A	UBA52	UBB	UBC	WRN	XRCC2	XRCC3
pathway0000990	HDR through MMEJ (alt-NHEJ)	FEN1	LIG3	MRE11A	NBN	PARP1	PARP2	POLQ	RAD50	RBBP8	XRCC1
pathway0000991	HDR through Single Strand Annealing (SSA)	ABL1	ATM	ATR	ATRIP	BARD1	BLM	BRCA1	BRIP1	DNA2	ERCC1	ERCC4	EXO1	HUS1	KAT5	MRE11A	NBN	RAD1	RAD17	RAD50	RAD51	RAD52	RAD9A	RAD9B	RBBP8	RFC2	RFC3	RFC4	RFC5	RHNO1	RMI1	RMI2	RPA1	RPA2	RPA3	TOP3A	TOPBP1	WRN
pathway0000992	Hedgehog 'off' state	ADCY1	ADCY10	ADCY2	ADCY3	ADCY4	ADCY5	ADCY6	ADCY7	ADCY8	ADCY9	DYNC2H1	FUZ	GLI1	GLI2	GLI3	GNAS	GPR161	IFT122	IFT140	IFT172	IFT52	IFT57	IFT88	INTU	KIF3A	KIF7	MKS1	OFD1	PRKACA	PRKACB	PRKACG	PRKAR1A	PRKAR1B	PRKAR2A	PRKAR2B	PTCH1	RPGRIP1L	SMO	SUFU	TTC21B	TULP3	WDR19	WDR35
pathway0000993	Hedgehog 'on' state	CDC73	CUL3	DHH	DZIP1	EVC	EVC2	GLI1	GLI2	GLI3	GPR161	IHH	ITCH	KIF7	NUMB	PSMA1	PSMA2	PSMA3	PSMA4	PSMA5	PSMA6	PSMA7	PSMA8	PSMB1	PSMB10	PSMB11	PSMB2	PSMB3	PSMB4	PSMB5	PSMB6	PSMB7	PSMB8	PSMB9	PSMC1	PSMC2	PSMC3	PSMC4	PSMC5	PSMC6	PSMD1	PSMD10	PSMD11	PSMD12	PSMD13	PSMD14	PSMD2	PSMD3	PSMD4
pathway0000994	Hedgehog	ADRBK1	AKT1	ARRB2	BOC	CCNB1	CDK8	CDON	CREBBP	CTNNB1	DHH	DYRK1A	GAS1	GLI1	GLI2	GLI3	HHAT	HHIP	IHH	KIF27	KIF7	MED1	MED12	MED23	MED6	NR2E1	PRKACA	PTCH1	PTCH2	RAB23	SAP18	SDC2	SHH	SIN3A	SKI	SMAD1	SMO	STK36	SUFU	YWHAE
pathway0000995	Hedgehog ligand biogenesis	DERL2	DHH	ERLEC1	HHAT	IHH	OS9	P4HB	PSMA1	PSMA2	PSMA3	PSMA4	PSMA5	PSMA6	PSMA7	PSMA8	PSMB1	PSMB10	PSMB11	PSMB2	PSMB3	PSMB4	PSMB5	PSMB6	PSMB7	PSMB8	PSMB9	PSMC1	PSMC2	PSMC3	PSMC4	PSMC5	PSMC6	PSMD1	PSMD10	PSMD11	PSMD12	PSMD13	PSMD14	PSMD2	PSMD3	PSMD4	PSMD5	PSMD6	PSMD7	PSMD8	PSMD9	PSME1	PSME2
pathway0000996	Hedgehog signaling events mediated by Gli proteins	AKT1	ARRB2	BTRC	CREBBP	CSNK1A1	CSNK1D	CSNK1E	CSNK1G1	CSNK1G2	CSNK1G3	FBXW11	FOXA2	GLI1	GLI2	GLI3	GNAI1	GNAI2	GNAI3	GNAO1	GNAZ	GNB1	GNG2	GSK3B	HDAC1	HDAC2	IFT172	IFT88	KIF3A	KITLG	LGALS3	MAP2K1	MTSS1	PIAS1	PRKACA	PRKCD	PTCH1	RAB23	RBBP4	RBBP7	SAP18	SAP30	SHH	SIN3A	SIN3B	SMO	SPOP	STK36	SUFU
pathway0000997	Hedgehog signaling pathway	BTRC	CREBBP	CSNK1A1	CSNK1A1L	CSNK1E	FBXW11	GLI1	GLI3	GSK3B	PRKAR1A	PRKAR1B	PRKAR2A	PRKAR2B	PTCH1	SHH	SMO	STK36	SUFU	UBR5
pathway0000998	heme biosynthesis	ALAD	ALAS1	ALAS2	CPOX	FECH	HMBS	PPOX	UROD	UROS
pathway0000999	Heme biosynthesis	ALAD	COX10	CPOX	EARS2	EPRS	FECH	HMBS	PPOX	QARS	UROD
pathway0001000	Heme biosynthesis	ALAD	ALAS1	ALAS2	COX10	COX15	CPOX	FECH	HMBS	PPOX	UROD	UROS
pathway0001001	Heme degradation	BLVRA	BLVRB	HMOX1	HMOX2	UGT1A1	UGT1A4
pathway0001002	Heparin Action Pathway	COL1A1	F10	F11	F12	F13A1	F13B	F2	F3	F5	F7	F8	F9	FGA	FGB	FGG	GGCX	KLKB1	PLAT	PLG	SERPINC1	VKORC1
pathway0001003	Hereditary Coproporphyria (HCP)	ALAD	ALAS1	BLVRA	COX10	COX15	CPOX	FECH	FTMT	GUSB	HMBS	HMOX1	PPOX	UGT2B11	UROD	UROS
pathway0001004	Heroin Action Pathway	ADRA1A	BCHE	CACNA1A	CACNA2D2	CACNB1	CES1	CES2	CHRNA4	CHRNB2	DRD1	GRIN1	GRIN2A	GRIN3A	HTR1A	KCND2	KCNIP2	OPRM1	PCSK2	POMC	SCN10A	SCN1B	SLC6A2	SLC6A3	SLC6A4
pathway0001005	Heterotrimeric G-protein signaling pathway-Gi alpha and Gs alpha mediated pathway	ADCY1	ADCY2	ADCY3	ADCY4	ADCY5	ADCY6	ADCY7	ADCY8	ADCY9	ADORA1	ADORA3	ADRA2B	ADRA2C	ADRB1	ADRB2	ADRB3	ADRBK1	ADRBK2	CHRM2	CHRM4	CLTA	CLTB	CLTC	CLTCL1	CREB1	CREB3	CREB3L1	CREB3L2	CREB3L3	CREB3L4	CREB5	CREBBP	DRD2	DRD4	GNAI1	GNAI2	GNAI3	GNAL	GNB1	GNB2	GNG10	GNG12	GNG2	GNG3	GNG4	GNG5	GNG7	GNG8
pathway0001006	Heterotrimeric G-protein signaling pathway-Gq alpha and Go alpha mediated pathway	ADORA1	ADORA3	ADRBK1	ADRBK2	ARHGEF1	BDKRB1	BDKRB2	CACNA1A	CACNA1B	CACNA1E	CHRM1	CHRM2	CHRM3	CHRM4	CHRM5	CLTA	CLTB	CLTC	CLTCL1	DRD2	DRD4	GARNL3	GNA11	GNA14	GNA15	GNAO1	GNAQ	GNB1	GNB2	GNB4	GNG10	GNG12	GNG13	GNG2	GNG3	GNG4	GNG5	GNG7	GNG8	GNGT1	GNGT2	GNRHR	GPSM1	GPSM2	GRK4	GRK5	GRK6	GRK7
pathway0001007	Heterotrimeric G-protein signaling pathway-rod outer segment phototransduction	CALML3	CNGA1	CNGA3	CNGB1	CNGB3	GNAT1	GNB2	GNB5	GNG10	GNG12	GNG13	GNG2	GNG3	GNG4	GNG5	GNG7	GNG8	GNGT1	GNGT2	GRK1	PDC	PDE6A	PDE6B	PDE6G	PRKACA	PRKACB	PRKACG	RCVRN	RGS9	RHO
pathway0001008	Heterotrimeric GPCR signaling pathway (through Adenosine G alpha s) ( GPCR Adenosine A2A receptor signaling pathway )	ADORA2A	CREB1	GNAS	GNB3	GNB5	GNGT2	PRKACA	PRKACB	PRKACG
pathway0001009	Heterotrimeric GPCR signaling pathway (through Dopamine and G alpha s) ( GPCR Dopamine D1like receptor signaling pathway )	CACNA1C	CACNA1D	CACNA1F	CACNA1S	CACNA2D1	CACNB1	CACNB2	CACNB3	CACNB4	CACNG1	CACNG2	CACNG3	CACNG4	CACNG5	CACNG6	CACNG8	CDK5	CREB1	DRD1	DRD5	GNAS	GNB3	GNB5	GNGT2	GRIN1	GRIN2A	GRIN2B	GRIN2C	GRIN2D	PPP1CC	PPP2R1A	PPP2R1B	PPP2R2B	PPP2R2C	PPP2R3A	PPP2R3B	PPP2R4	PPP2R5A	PPP2R5B	PPP2R5C	PPP2R5D	PPP2R5E	PRKACA	PRKACB	PRKACG
pathway0001010	Heterotrimeric GPCR signaling pathway (through G alpha i and pertussis toxin) ( GPCR signaling (pertussis toxin) )	ADORA1	ADORA2A	ADORA2B	AGT	AGTR1	AGTR2	AREG	AVP	BDNF	BMP10	BMP15	BMP2	BMP3	BMP4	BMP5	BMP6	BMP7	BMP8B	BTC	CALCA	CALCB	CCK	CD40LG	CD80	CD86	CGA	CGB	CGB5	CGB7	CGB8	CRH	CSF2	CSF3	CXCL8	CXCR1	CXCR2	DBI	DHH	DLL1	DLL3	DLL4	DRD1	DRD2	DRD3	DRD4	DRD5	EDN1	EDN2
pathway0001011	Heterotrimeric GPCR signaling pathway (through G alpha q, PLC beta and ERK cascade) ( GPCR signaling (G alpha q) )	ADORA1	ADORA2A	ADORA2B	AGT	AGTR1	AGTR2	ARAF	AREG	AVP	BDNF	BMP10	BMP15	BMP2	BMP3	BMP4	BMP5	BMP6	BMP7	BMP8B	BRAF	BTC	CALCA	CALCB	CCK	CD40LG	CD80	CD86	CGA	CGB	CGB5	CGB7	CGB8	CRH	CSF2	CSF3	CXCL8	CXCR1	CXCR2	DBI	DHH	DLL1	DLL3	DLL4	DRD1	DRD2	DRD3	DRD4	DRD5
pathway0001012	Heterotrimeric GPCR signaling pathway (through G alpha s ACs Epac BRaf and ERKcascade) ( GPCR signaling (G alpha s, Epac and ERK) )	ADCY1	ADCY10	ADCY2	ADCY3	ADCY4	ADCY5	ADCY6	ADCY7	ADCY8	ADCY9	ADORA1	ADORA2A	ADORA2B	AGT	AGTR1	AGTR2	AREG	AVP	BDNF	BMP10	BMP15	BMP2	BMP3	BMP4	BMP5	BMP6	BMP7	BMP8B	BTC	CALCA	CALCB	CCK	CD40LG	CD80	CD86	CGA	CGB	CGB5	CGB7	CGB8	CRH	CSF2	CSF3	CXCL8	CXCR1	CXCR2	DBI	DHH
pathway0001013	Heterotrimeric GPCR signaling pathway (through glutamate, G alpha q and PLC beta) ( GPCR GroupI metabotropic glutamate receptor signaling pathway )	ARAF	BRAF	GNAQ	GNB3	GNB5	GNGT2	GRM1	GRM5	PRKCA	PRKCB	PRKCD	PRKCE	PRKCG	PRKCH	PRKCI	PRKCQ	PRKCZ	RAF1
pathway0001014	Heterotrimeric GPCR signaling pathway (through_G alpha s_ACs_PKA_BRaf_and_ERKcascade)(canonical) ( GPCR signaling (G alpha s, PKA and ERK) )	ADORA1	ADORA2A	ADORA2B	AGT	AGTR1	AGTR2	AREG	AVP	BDNF	BMP10	BMP15	BMP2	BMP3	BMP4	BMP5	BMP6	BMP7	BMP8B	BTC	CALCA	CALCB	CCK	CD40LG	CD80	CD86	CGA	CGB	CGB5	CGB7	CGB8	CRH	CSF2	CSF3	CXCL8	CXCR1	CXCR2	DBI	DHH	DLL1	DLL3	DLL4	DRD1	DRD2	DRD3	DRD4	DRD5	EDN1	EDN2
pathway0001015	Heterotrimeric GTP-binding protein coupled receptor signaling pathway (through G alpha i, adenylate cyclase and cAMP) ( GPCR signaling (G alpha i) )	ADORA1	ADORA2A	ADORA2B	AGT	AGTR1	AGTR2	AREG	AVP	BDNF	BMP10	BMP15	BMP2	BMP3	BMP4	BMP5	BMP6	BMP7	BMP8B	BTC	CALCA	CALCB	CCK	CD40LG	CD80	CD86	CGA	CGB	CGB5	CGB7	CGB8	CRH	CSF2	CSF3	CXCL8	CXCR1	CXCR2	DBI	DHH	DLL1	DLL3	DLL4	DRD1	DRD2	DRD3	DRD4	DRD5	EDN1	EDN2
pathway0001016	Heterotrimeric GTP-binding protein coupled receptor signaling pathway (through_G_alpha_s,_cholera_toxin,_adenylate_cyclase_and_cAMP) ( GPCR signaling (cholera toxin) )	ADORA1	ADORA2A	ADORA2B	AGT	AGTR1	AGTR2	AREG	AVP	BDNF	BMP10	BMP15	BMP2	BMP3	BMP4	BMP5	BMP6	BMP7	BMP8B	BTC	CALCA	CALCB	CCK	CD40LG	CD80	CD86	CGA	CGB	CGB5	CGB7	CGB8	CRH	CSF2	CSF3	CXCL8	CXCR1	CXCR2	DBI	DHH	DLL1	DLL3	DLL4	DRD1	DRD2	DRD3	DRD4	DRD5	EDN1	EDN2
pathway0001017	Hexose uptake	SLC2A2	SLC2A5	SLC5A1	SLC5A2	SLC5A3	SLC5A4	SLC5A9
pathway0001018	HGF signaling pathway ( HGF signaling pathway )	CRK	CRKL	DOCK1	GAB1	GRB2	HGF	HRAS	KRAS	MET	NRAS	PIK3CA	PIK3CB	PIK3CD	PIK3R1	PLCG1	PLCG2	PTPN11	RAC1	RAC2	RAC3	RAF1	RAP1A	RAP1B	RAPGEF1	SHC1	SHC2	SHC3	SOS1	SOS2	SRC
pathway0001019	Hh mutants that don't undergo autocatalytic processing are degraded by ERAD	DERL2	ERLEC1	OS9	PSMA1	PSMA2	PSMA3	PSMA4	PSMA5	PSMA6	PSMA7	PSMA8	PSMB1	PSMB10	PSMB11	PSMB2	PSMB3	PSMB4	PSMB5	PSMB6	PSMB7	PSMB8	PSMB9	PSMC1	PSMC2	PSMC3	PSMC4	PSMC5	PSMC6	PSMD1	PSMD10	PSMD11	PSMD12	PSMD13	PSMD14	PSMD2	PSMD3	PSMD4	PSMD5	PSMD6	PSMD7	PSMD8	PSMD9	PSME1	PSME2	PSME3	PSME4	PSMF1	RPS27A
pathway0001020	Hh signaling pathway ( Hedgehog signaling pathway )	BOC	CDON	DHH	IHH	SHH
pathway0001021	HIF-1-alpha transcription factor network	ABCB1	ABCG2	ADM	AKT1	ALDOA	ARNT	BHLHE40	BHLHE41	BNIP3	CA9	CITED2	COPS5	CP	CREB1	CREBBP	CXCL12	CXCR4	EDN1	EGLN1	EGLN3	ENG	ENO1	EP300	EPO	ETS1	FECH	FOS	FURIN	GATA2	GCK	HDAC7	HIF1A	HK1	HK2	HMOX1	HNF4A	ID2	IGFBP1	ITGB2	JUN	LDHA	LEP	MCL1	NCOA1	NCOA2	NDRG1	NOS2	NPM1
pathway0001022	HIF-2-alpha transcription factor network	ABCG2	ADORA2A	APEX1	ARNT	BHLHE40	CITED2	CREBBP	EFNA1	EGLN1	EGLN2	EGLN3	EIF3E	ELK1	EP300	EPAS1	EPO	ETS1	FLT1	FXN	HIF1AN	KDR	MMP14	PGK1	POU5F1	SERPINE1	SIRT1	SLC11A2	SLC2A1	SP1	TCEB1	TCEB2	TWIST1	VEGFA	VHL
pathway0001023	Highly calcium permeable nicotinic acetylcholine receptors	CHRNA1	CHRNA2	CHRNA3	CHRNA4	CHRNA5	CHRNA6	CHRNB2	CHRNB3	CHRNB4
pathway0001024	Highly calcium permeable postsynaptic nicotinic acetylcholine receptors	CHRNA1	CHRNA2	CHRNA3	CHRNA4	CHRNA5	CHRNA6	CHRNA7	CHRNA9	CHRNB2	CHRNB3	CHRNB4
pathway0001025	Highly sodium permeable acetylcholine nicotinic receptors	CHRNA3	CHRNA4	CHRNB2	CHRNB4	CHRND	CHRNE	CHRNG
pathway0001026	Histamine H1 receptor mediated signaling pathway	GNA11	GNA14	GNAQ	HRH1	ITPR1	ITPR2	ITPR3	PLCB1	PLCB2	PLCB3	PLCB4	PLCD1	PLCD4	PLCE1	PLCG1	PLCG2	PLCZ1	PRKCA	PRKCB	PRKCD	PRKCE	PRKCG	PRKCH	PRKCI	PRKCQ	PRKCZ
pathway0001027	Histamine H2 receptor mediated signaling pathway	ADCY2	ADCY7	HRH2	PRKACA	PRKACB	PRKACG	PRKAR2A	PRKAR2B	PRKX
pathway0001028	Histidine catabolism	AMDHD1	CARNS1	FTCD	HAL	HDC	HNMT	UROC1
pathway0001029	Histidine degradation ( Histidine degradation )	ALDH1A1	ALDH1A2	ALDH1B1	ALDH2	ALDH3A2	ALDH7A1	ALDH9A1	AOC1	AOC2	AOC3	CNDP1	HAL	HARS	HARS2	HDC	HNMT	MAOA	MAOB
pathway0001030	histidine degradation	AMDHD1	FTCD	HAL	MTHFD1	UROC1
pathway0001031	Histidine Metabolism	ALDH2	ALDH3A1	AMDHD1	AOC1	CARNS1	CNDP1	FTCD	HAL	HARS	HARS2	HDC	HNMT	MAOA	PRMT3	UROC1
pathway0001032	Histidinemia	ALDH2	ALDH3A1	AMDHD1	AOC1	CARNS1	CNDP1	FTCD	HAL	HARS	HARS2	HDC	HNMT	MAOA	PRMT3	UROC1
pathway0001033	HIV-1 Nef: Negative effector of Fas and TNF-alpha	APAF1	BAG4	BCL2	BID	BIRC3	CASP2	CASP3	CASP6	CASP7	CASP8	CASP9	CD247	CFLAR	CHUK	CRADD	CYCS	DAXX	FADD	FAS	FASLG	MAP2K7	MAP3K14	MAP3K5	MAPK8	NFKB1	NFKBIA	RELA	RIPK1	TNF	TNFRSF1A	TRADD	TRAF1	TRAF2
pathway0001034	HIV elongation arrest and recovery	CCNK	CCNT1	CCNT2	CDK9	CTDP1	ELL	GTF2F1	GTF2F2	NELFA	NELFB	NELFCD	NELFE	POLR2A	POLR2B	POLR2C	POLR2D	POLR2E	POLR2F	POLR2G	POLR2H	POLR2I	POLR2J	POLR2K	POLR2L	SSRP1	SUPT16H	SUPT4H1	SUPT5H	TCEA1	TCEB1	TCEB2	TCEB3
pathway0001035	HIV Transcription Initiation	CCNH	CDK7	ERCC2	ERCC3	GTF2A1	GTF2A2	GTF2B	GTF2E1	GTF2E2	GTF2F1	GTF2F2	GTF2H1	GTF2H2	GTF2H3	GTF2H4	GTF2H5	MNAT1	POLR2A	POLR2B	POLR2C	POLR2D	POLR2E	POLR2F	POLR2G	POLR2H	POLR2I	POLR2J	POLR2K	POLR2L	TAF1	TAF10	TAF11	TAF12	TAF13	TAF1L	TAF2	TAF3	TAF4	TAF4B	TAF5	TAF6	TAF9	TAF9B	TBP
pathway0001036	Homocarnosinosis	ABAT	ALDH4A1	ALDH5A1	CAD	CPS1	EARS2	GAD1	GCLC	GCLM	GFPT1	GLS2	GLUD1	GMPS	GNPNAT1	GOT2	GPT	GSR	GSS	NAGK	PPAT	QARS
pathway0001037	Homocysteine promotes the reaction [HIST4H4 protein binds to CCNA1 promoter]	HIST1H4A	HIST1H4B	HIST1H4C	HIST1H4D	HIST1H4E	HIST1H4F	HIST1H4H	HIST1H4I	HIST1H4J	HIST1H4K	HIST1H4L	HIST2H4A	HIST2H4B	HIST4H4
pathway0001038	Homocystinuria-megaloblastic anemia due to defect in cobalamin metabolism, cblG complementation type	AMD1	BHMT	CBS	CHDH	CTH	DNMT1	IL4I1	MARS	MAT2A	MAT2B	MSRB2	MSRB3	MTAP	MTHFR	SHMT1	SRM
pathway0001039	Homologous DNA Pairing and Strand Exchange	ATM	BARD1	BLM	BRCA1	BRCA2	BRIP1	DNA2	EXO1	KAT5	MRE11A	NBN	PALB2	RAD50	RAD51	RAD51AP1	RAD51B	RAD51C	RAD51D	RBBP8	RMI1	RMI2	TOP3A	WRN	XRCC2	XRCC3
pathway0001040	Hormone-sensitive lipase (HSL)-mediated triacylglycerol hydrolysis	ABHD5	CAV1	FABP1	FABP12	FABP2	FABP3	FABP4	FABP5	FABP6	FABP7	FABP9	LIPE	MGLL	PLIN1	PPP1CA	PPP1CB	PPP1CC	PRKACA	PRKACB	PRKACG
pathway0001041	Hormone ligand-binding receptors	CGA	FSHB	FSHR	GNRH1	GNRH2	GNRHR	GNRHR2	LHB	LHCGR	TSHB	TSHR
pathway0001042	HS-GAG biosynthesis	AGRN	EXT1	EXT2	GLCE	GPC1	GPC2	GPC3	GPC4	GPC5	GPC6	HS2ST1	HS3ST1	HS3ST2	HS3ST3A1	HS3ST3B1	HS3ST4	HS3ST5	HS3ST6	HS6ST1	HS6ST2	HS6ST3	HSPG2	NDST1	NDST2	NDST3	NDST4	SDC1	SDC2	SDC3	SDC4	SLC35D2
pathway0001043	HS-GAG degradation	AGRN	GLB1	GLB1L	GPC1	GPC2	GPC3	GPC4	GPC5	GPC6	GUSB	HPSE	HPSE2	HSPG2	IDS	IDUA	NAGLU	SDC1	SDC2	SDC3	SDC4	SGSH
pathway0001044	HSF1-dependent transactivation	AKT1S1	CAMK2A	CAMK2B	CAMK2D	CAMK2G	COL4A6	CRYAB	CRYBA4	DEDD2	DNAJB1	DNAJB6	FKBP4	GML	HSBP1	HSF1	HSP90AA1	HSP90AB1	HSPA1A	HSPA1B	HSPA1L	HSPA6	HSPA8	HSPB1	HSPB2	HSPB8	HSPH1	MLST8	MRPL18	MTOR	RLN1	RPTOR	SERPINH1	TNFRSF21	UBB
pathway0001045	HSF1 activation	COL4A6	CRYBA4	DEDD2	DNAJB1	DNAJB6	EEF1A1	FKBP4	GML	HDAC6	HSBP1	HSF1	HSP90AA1	HSP90AB1	HSPA1A	HSPA1B	HSPA1L	HSPA6	HSPB1	HSPB2	HSPH1	MRPL18	PTGES3	RLN1	RPA1	RPA2	RPA3	SERPINH1	TNFRSF21	UBB	VCP	YWHAE
pathway0001046	Huntington disease	ACTA1	ACTA2	ACTB	ACTBL2	ACTC1	ACTG1	ACTG2	ACTR2	AKT1	AKT2	AKT3	AP2A1	AP2A2	APAF1	ARF1	ARF3	ARF4	ARF5	ARF6	ARFIP2	ARL1	ARL4A	ARL4C	ARL4D	ARPC1A	ARPC1B	ARPC5	ARPC5L	BDNF	CAPN1	CAPN10	CAPN11	CAPN12	CAPN2	CAPN3	CAPN5	CAPN6	CAPN7	CAPN9	CAPNS1	CAPNS2	CASP3	CASP8	CLTB	CREBBP	CYC1	DCTN1	DLG4
pathway0001047	HuR (ELAVL1) binds and stabilizes mRNA	ANP32A	ELAVL1	NUP214	PRKCA	PRKCD	SET	TNFSF13	XPO1
pathway0001048	Hyaluronan biosynthesis and export	ABCC5	CEMIP	HAS1	HAS2	HAS3
pathway0001049	Hyaluronan uptake and degradation	CD44	CHP1	GUSB	HEXA	HEXB	HMMR	HYAL1	HYAL2	HYAL3	LYVE1	SLC9A1	STAB2
pathway0001050	Hydrochlorothiazide Action Pathway	AQP1	AQP2	AQP3	ATP1A1	ATP1A2	ATP1A3	ATP1A4	ATP1B1	ATP1B2	ATP1B3	CLCNKA	FXYD2	SCNN1A	SCNN1B	SCNN1D	SCNN1G	SLC12A1	SLC12A3	SLC12A6	SLC14A2	SLC1A1	SLC22A2	SLC22A6	SLC38A4	SLC3A1	SLC3A2	SLC6A20	SLC7A5	SLC7A6	SLC7A7	SLC7A8	SLC7A9
pathway0001051	Hydrocodone Action Pathway	ADRA1A	CACNA1A	CACNA2D2	CACNB1	CHRNA4	CHRNB2	DRD1	GRIN1	GRIN2A	GRIN3A	HTR1A	KCND2	KCNIP2	OPRM1	PCSK2	POMC	SCN10A	SCN1B	SLC6A2	SLC6A3	SLC6A4
pathway0001052	Hydroflumethiazide Action Pathway	AQP1	AQP2	AQP3	ATP1A1	ATP1A2	ATP1A3	ATP1A4	ATP1B1	ATP1B2	ATP1B3	CLCNKA	FXYD2	SCNN1A	SCNN1B	SCNN1D	SCNN1G	SLC12A1	SLC12A3	SLC12A6	SLC14A2	SLC1A1	SLC22A2	SLC22A6	SLC38A4	SLC3A1	SLC3A2	SLC6A20	SLC7A5	SLC7A6	SLC7A7	SLC7A8	SLC7A9
pathway0001053	Hydrolysis of LPC	GPCPD1	PLA2G4A	PLA2G4B	PLA2G4C	PLA2G4D	PLA2G4E	PLA2G4F	PLBD1
pathway0001054	Hydromorphone Action Pathway	ADRA1A	CACNA1A	CACNA2D2	CACNB1	CHRNA4	CHRNB2	DRD1	GRIN1	GRIN2A	GRIN3A	HTR1A	KCND2	KCNIP2	OPRM1	PCSK2	POMC	SCN10A	SCN1B	SLC6A2	SLC6A3	SLC6A4
pathway0001055	Hyper-IgD syndrome	ACAT2	CYP51A1	DHCR24	EBP	FDFT1	FDPS	GGPS1	HMGCR	HSD17B7	IDI1	LIPA	LSS	MSMO1	MVD	MVK	NSDHL	PMVK	SC5D	SOAT1	SQLE	TM7SF2
pathway0001056	Hypercholesterolemia	ACAT2	CYP51A1	DHCR24	EBP	FDFT1	FDPS	GGPS1	HMGCR	HSD17B7	IDI1	LIPA	LSS	MSMO1	MVD	MVK	NSDHL	PMVK	SC5D	SOAT1	SQLE	TM7SF2
pathway0001057	Hyperglycinemia, non-ketotic	AGXT	ALAS1	ALDH2	AMT	DLD	DMGDH	GAMT	GARS	GATM	GCAT	GLDC	GLYCTK	GNMT	MAOA	PHGDH	PSAT1	PSPH	SARDH	SARS	SDS	SHMT1	SHMT2	SRR
pathway0001058	Hyperinsulinism-Hyperammonemia Syndrome	ABAT	ALDH4A1	ALDH5A1	CAD	CPS1	EARS2	GAD1	GCLC	GCLM	GFPT1	GLS2	GLUD1	GMPS	GNPNAT1	GOT2	GPT	GSR	GSS	NAGK	PPAT	QARS
pathway0001059	Hyperlysinemia I, Familial	AADAT	AASS	ACAT1	ALDH7A1	DHTKD1	DLD	DLST	ECHS1	GCDH	HADH	PIPOX	SLC25A2	SLC7A2
pathway0001060	Hyperlysinemia II or Saccharopinuria	AADAT	AASS	ACAT1	ALDH7A1	DHTKD1	DLD	DLST	ECHS1	GCDH	HADH	PIPOX	SLC25A2	SLC7A2
pathway0001061	Hypermethioninemia	AMD1	BHMT	CBS	CHDH	CTH	DNMT1	IL4I1	MARS	MAT2A	MAT2B	MSRB2	MSRB3	MTAP	MTHFR	SHMT1	SRM
pathway0001062	Hyperornithinemia-hyperammonemia-homocitrullinuria [HHH-syndrome]	ALDH4A1	ARG1	ASL	ASS1	CKB	CPS1	DAO	EPRS	GAMT	GATM	GLUD1	GOT1	NOS1	OAT	OTC	P4HA3	PRODH	PYCR2	RARS2	SLC25A15
pathway0001063	Hyperornithinemia with gyrate atrophy (HOGA)	ALDH4A1	ARG1	ASL	ASS1	CKB	CPS1	DAO	EPRS	GAMT	GATM	GLUD1	GOT1	NOS1	OAT	OTC	P4HA3	PRODH	PYCR2	RARS2	SLC25A15
pathway0001064	Hyperphenylalaniemia due to guanosine triphosphate cyclohydrolase deficiency	AKR1B1	CBR1	DHFR	GCH1	GCHFR	PTS	QDPR	SPR
pathway0001065	Hyperphenylalaninemia due to 6-pyruvoyltetrahydropterin synthase deficiency (ptps)	AKR1B1	CBR1	DHFR	GCH1	GCHFR	PTS	QDPR	SPR
pathway0001066	Hyperphenylalaninemia due to dhpr-deficiency	AKR1B1	CBR1	DHFR	GCH1	GCHFR	PTS	QDPR	SPR
pathway0001067	Hyperprolinemia Type I	ALDH4A1	ARG1	ASL	ASS1	CKB	CPS1	DAO	EPRS	GAMT	GATM	GLUD1	GOT1	NOS1	OAT	OTC	P4HA3	PRODH	PYCR2	RARS2	SLC25A15
pathway0001068	Hyperprolinemia Type II	ALDH4A1	ARG1	ASL	ASS1	CKB	CPS1	DAO	EPRS	GAMT	GATM	GLUD1	GOT1	NOS1	OAT	OTC	P4HA3	PRODH	PYCR2	RARS2	SLC25A15
pathway0001069	Hypoacetylaspartia	ABAT	ADSL	ADSSL1	ASL	ASNS	ASPA	ASRGL1	ASS1	CAD	DARS	DDO	GAD1	IL4I1	NARS
pathway0001070	Hypophosphatasia	ALPL	AOX1	PDXK	PDXP	PNPO
pathway0001071	Hypoxia response via HIF activation	AKT1	AKT2	AKT3	ARNT	CREBBP	EGLN1	EGLN2	EGLN3	GPR37	HIF1A	MTOR	PARK2	PTEN	TXN	TXN2	VHL
pathway0001072	Hypoxic and oxygen homeostasis regulation of HIF-1-alpha	ARNT	CDKN2A	COPS5	CUL2	EGLN1	EGLN2	EGLN3	HIF1A	HIF1AN	HIF3A	HSP90AA1	NAA10	OS9	RACK1	RBX1	TCEB1	TCEB2	TP53	VHL
pathway0001073	Ibandronate Action Pathway	ACAT2	CYP51A1	DHCR24	EBP	FDFT1	FDPS	GGPS1	HMGCR	HSD17B7	IDI1	LIPA	LSS	MSMO1	MVD	MVK	NSDHL	PMVK	SC5D	SOAT1	SQLE	TM7SF2
pathway0001074	Ibuprofen Action Pathway	AKR1C3	ALOX12	ALOX15	ALOX15B	ALOX5	CBR1	CYP2B6	CYP2C19	CYP2C8	CYP2C9	CYP2E1	CYP2J2	CYP2U1	CYP3A4	CYP4A11	CYP4F2	CYP4F3	CYP4F8	DNAJB11	EPHX2	ERP29	FAM213B	GGT1	GPX1	HSPA5	LTA4H	LTC4S	PDIA2	PDIA4	PDIA6	PLA2G4B	PPIB	PTGDS	PTGES	PTGIS	PTGS1	PTGS2	SDF2L1	SLC22A6	SLC22A8	TBXAS1	UGT1A1	UGT1A10	UGT1A3	UGT1A9	UGT2B4	UGT2B7
pathway0001075	Ibuprofen Metabolism Pathway	CYP2C19	CYP2C8	CYP2C9	CYP3A4	DNAJB11	ERP29	HSPA5	PDIA2	PDIA4	PDIA6	PPIB	PTGS1	PTGS2	SDF2L1	SLC22A6	SLC22A8	UGT1A1	UGT1A10	UGT1A3	UGT1A9	UGT2B4	UGT2B7
pathway0001076	Ibutilide Action Pathway	ABCC8	ABCC9	ADRB1	AGTR1	ALG10B	ATP1A1	ATP1A2	ATP1A3	ATP1A4	ATP1B1	ATP1B2	ATP1B3	ATP2A2	CACNA1C	CACNA1G	CACNA1H	CACNA2D2	CACNB1	CALM1	CALM2	CALM3	CHRM2	DLG1	FXYD2	HCN4	ITPR1	KCNA5	KCND3	KCNE1	KCNE2	KCNH2	KCNIP2	KCNJ11	KCNJ2	KCNJ3	KCNJ4	KCNJ5	KCNJ8	KCNK1	KCNQ1	MYLK	PLCB1	PLN	PRKACA	PRKAR1A	RYR2	SCN5A	SLC8A1
pathway0001077	icosapentaenoate biosynthesis II (metazoa)	ACSL1	ACSL3	ACSL4	ACSL5	ACSL6	ACSM1	ACSM3	ACSM4	ACSM5	ACSM6	ELOVL5	FADS1	FADS2
pathway0001078	ID	ATF3	CDK2	ELK1	ELK3	ELK4	ETS2	FHL2	HES1	ID1	ID2	ID3	ID4	IFI16	MAP2K1	MAP2K2	MAPK1	MAPK3	MYF5	MYF6	MYOD1	MYOG	OLIG1	OLIG2	PAX2	PAX5	PAX8	PSMD4	RAF1	RB1	RBL1	RBL2	SMAD3	SMURF2	SREBF1	TCF12	TCF3	TCF4	TCF7L2
pathway0001079	IFN-gamma pathway	AKT1	CALM1	CALM2	CALM3	CAMK2A	CAMK2B	CAMK2D	CAMK2G	CASP1	CBL	CEBPB	CREBBP	CRKL	DAPK1	EP300	IFNG	IFNGR1	IL1B	IRF1	IRF9	JAK1	JAK2	MAP2K1	MAP3K1	MAP3K11	MAPK1	MAPK3	MTOR	PIAS1	PIAS4	PIK3CA	PIK3R1	PRKCD	PTGES2	PTPN11	PTPN2	RAP1A	RAP1B	RAPGEF1	SMAD7	SOCS1	STAT1	STAT3
pathway0001080	IFN alpha signaling pathway((JAK1 TYK2 STAT1 STAT2) ( IFN alpha signaling(JAK1 TYK2 STAT1 STAT2 STAT3) )	IFNA1	IFNA10	IFNA13	IFNA14	IFNA16	IFNA17	IFNA2	IFNA21	IFNA4	IFNA5	IFNA6	IFNA7	IFNA8	IFNAR1	IFNAR2	IRF9	JAK1	STAT1	STAT2	TYK2
pathway0001081	IFN alpha signaling pathway(JAK1 TYK2 STAT1 STAT3) ( IFN alpha signaling(JAK1 TYK2 STAT1 STAT2 STAT3) )	IFNA1	IFNA10	IFNA13	IFNA14	IFNA16	IFNA17	IFNA2	IFNA21	IFNA4	IFNA5	IFNA6	IFNA7	IFNA8	IFNAR1	IFNAR2	JAK1	STAT1	STAT3	TYK2
pathway0001082	IFN alpha signaling pathway(JAK1 TYK2 STAT1) ( IFN alpha signaling(JAK1 TYK2 STAT1 STAT2 STAT3) )	IFNA1	IFNA10	IFNA13	IFNA14	IFNA16	IFNA17	IFNA2	IFNA21	IFNA4	IFNA5	IFNA6	IFNA7	IFNA8	IFNAR1	IFNAR2	JAK1	STAT1	TYK2
pathway0001083	IFN alpha signaling pathway(JAK1 TYK2 STAT3) ( IFN alpha signaling(JAK1 TYK2 STAT1 STAT2 STAT3) )	IFNA1	IFNA10	IFNA13	IFNA14	IFNA16	IFNA17	IFNA2	IFNA21	IFNA4	IFNA5	IFNA6	IFNA7	IFNA8	IFNAR1	IFNAR2	JAK1	STAT3	TYK2
pathway0001084	IFN gamma signaling pathway(JAK1 JAK2 STAT1) ( IFN gamma signaling(JAK1 JAK2 STAT1) )	IFNG	IFNGR1	IFNGR2	JAK1	JAK2	STAT1
pathway0001085	Ifosfamide Action Pathway	ALDH1A1	ALDH3A1	CYP2A6	CYP2B6	CYP2C8	CYP2C9	CYP3A4	CYP3A5
pathway0001086	Ifosfamide Metabolism Pathway	ALDH1A1	ALDH3A1	CYP2A6	CYP2B6	CYP2C8	CYP2C9	CYP3A4	CYP3A5
pathway0001087	IGF1 pathway	AKT1	BAD	BCAR1	CRK	CRKL	GRB10	GRB2	HRAS	IGF1	IGF1R	IRS1	IRS2	NCK2	PDPK1	PIK3CA	PIK3R1	PRKCD	PRKCZ	PRKD1	PTK2	PTPN1	PTPN11	PXN	RACK1	RAF1	RPS6KB1	SHC1	SOS1	YWHAE	YWHAZ
pathway0001088	IGF1 signaling pathway ( IGF1 signaling pathway )	ARAF	BRAF	GRB2	HRAS	IGF1	IGF1R	IGFBP1	IGFBP2	IGFBP3	IGFBP4	IGFBP5	IGFBP6	IRS1	KLK3	KRAS	NRAS	PIK3CA	PIK3CB	PIK3CD	PIK3R1	PIK3R2	RAF1	SHC1	SHC2	SHC3	SOS1	SOS2
pathway0001089	IkBA variant leads to EDA-ID	CHUK	IKBKB	IKBKG	NFKB1	NFKB2	NFKBIA	RELA
pathway0001090	IKBKG deficiency causes anhidrotic ectodermal dysplasia with immunodeficiency (EDA-ID) (via TLR)	CHUK	IKBKB	IKBKG	NFKB1	NFKB2	NFKBIA	NFKBIB	RELA
pathway0001091	IKK-NF-kappaB cascade ( B cell receptor signaling )	CHUK	IKBKB	IKBKG	NFKB1	NFKBIA	NFKBIB	NFKBIE	RELA
pathway0001092	IKK-NF-kappaB cascade ( CD4 T cell receptor signaling (NF-kB cascade) )	CHUK	IKBKB	IKBKG	NFKB1	NFKBIA	NFKBIB	NFKBIE	RELA
pathway0001093	IKK-NF-kappaB cascade ( CD4 T cell receptor signaling )	CHUK	IKBKB	IKBKG	NFKB1	NFKBIA	NFKBIB	NFKBIE	RELA
pathway0001094	IKK-NFkB cascade ( TNFR1 signaling pathway )	CHUK	IKBKB	IKBKG	NFKB1	NFKBIA	NFKBIB	NFKBIE	RELA	RIPK1	RIPK2	RIPK3
pathway0001095	IKK activation signaling (through PKC beta and CARMA1:BCL10:MALT1) ( B cell receptor signaling )	BCL10	CARD11	IKBKB	IKBKG	MALT1	MAP3K7	PRKCB	TRAF6	UBE2N	UBE2V1
pathway0001096	IKK activation signaling (through PKC theta and CARMA1:BCL10:MALT1) ( CD4 T cell receptor signaling (NF-kB cascade) )	BCL10	CARD11	IKBKB	IKBKG	MALT1	MAP3K7	PRKCQ	TRAF6	UBE2N	UBE2V1
pathway0001097	IKK activation signaling (through PKC theta and CARMA1:BCL10:MALT1) ( CD4 T cell receptor signaling )	BCL10	CARD11	IKBKB	IKBKG	MALT1	MAP3K7	PRKCQ	TRAF6	UBE2N	UBE2V1
pathway0001098	IKK complex recruitment mediated by RIP1	BIRC2	BIRC3	CD14	CHUK	IKBKB	IKBKG	LY96	RIPK1	RIPK3	RPS27A	SARM1	TICAM1	TICAM2	TLR3	TLR4	TRAF6	UBA52	UBB	UBC	UBE2D1	UBE2D2	UBE2D3	UBE2N	UBE2V1
pathway0001099	IL-1 signaling pathway (through p38 cascade) ( IL-1 signaling pathway (through p38 cascade) )	IL1A	IL1B	IL1R1	IL1RAP	IRAK1	IRAK4	MAP3K7	MYD88	TAB1	TAB2	TOLLIP	TRAF6	UBE2N	UBE2V1
pathway0001100	IL-1_signaling(through_IKK-NFkB_cascade)(canonical) ( IL-1 signaling pathway (through NF-kappaB) )	IL1A	IL1B	IL1R1	IL1RAP	IRAK1	IRAK4	MAP3K7	MYD88	TAB1	TAB2	TLR4	TOLLIP	TRAF6	UBE2N	UBE2V1
pathway0001101	IL-1_signaling(through_JNK_cascade)(canonical) ( IL-1 signaling pathway (through JNK cascade) )	IL1A	IL1B	IL1R1	IL1RAP	IRAK1	IRAK4	MAP3K7	MYD88	TAB1	TAB2	TOLLIP	TRAF6	UBE2N	UBE2V1
pathway0001102	IL-10 signaling pathway(JAK1 TYK2 STAT3) ( IL-10 signaling(JAK1 TYK2 STAT3) )	IL10	IL10RA	IL10RB	JAK1	STAT3	TYK2
pathway0001103	IL-12 signaling pathway(JAK2 TYK2 STAT4) ( IL-12 signaling(JAK2 TYK2 STAT4) )	IL12A	IL12B	IL12RB1	IL12RB2	JAK2	STAT4	TYK2
pathway0001104	IL-13 signaling pathway(JAK1 TYK2 STAT6) ( IL-13 signaling(JAK1 TYK2 STAT6) )	IL13	IL13RA1	IL13RA2	IL4	IL4R	IRS1	IRS2	JAK1	STAT6	TYK2
pathway0001105	IL-2 signaling pathway(JAK1 JAK3 STAT5) ( IL-2 signaling(JAK1 JAK3 STAT5) )	IL2RA	IL2RB	IL2RG	JAK1	JAK3	STAT5A	STAT5B
pathway0001106	IL-23 signaling pathway(JAK2 TYK2 STAT3 STAT4) ( IL-23 signaling(JAK2 TYK2 STAT3 STAT4) )	IL12B	IL12RB1	JAK2	STAT3	STAT4	TYK2
pathway0001107	IL-3 signaling pathway(JAK1 JAK2 STAT5) ( IL-3 signaling(JAK1 JAK2 STAT5) )	CSF2RB	IL3	IL3RA	JAK1	JAK2	STAT5A	STAT5B
pathway0001108	IL-4 signaling pathway(JAK1 JAK3 STAT6) ( IL-4 signaling(JAK1 JAK3 STAT6) )	IL2RG	IL4	IL4R	JAK1	JAK3	PTPN6	STAT6
pathway0001109	IL-5 signaling pathway(JAK1 JAK2 STAT1 STAT5) ( IL-5 signaling(JAK1 JAK2 STAT1 STAT5) )	CSF2RB	IL5	IL5RA	JAK1	JAK2	SHC1	SHC2	SHC3	STAT1	STAT5A	STAT5B
pathway0001110	IL-6-type cytokine receptor ligand interactions	CLCF1	CNTF	CNTFR	CRLF1	CTF1	EBI3	IL11	IL11RA	IL12A	IL12RB2	IL27	IL27RA	IL6ST	JAK1	JAK2	LIF	LIFR	OSM	OSMR	TYK2
pathway0001111	IL-6 signaling pathway(JAK1 JAK2 STAT3) ( IL-6 signaling(JAK1 JAK2 STAT3) )	IL6	IL6R	IL6ST	JAK1	JAK2	STAT3
pathway0001112	IL-7	AKT1	BAD	CBLB	CLTC	FOXO1	FOXO3	FYN	GSK3A	GSK3B	IL2RG	IL7	IL7R	IRS1	IRS2	JAK1	JAK3	MAP2K1	MAP2K2	MAPK1	MAPK3	PIK3R1	PTK2B	SHC1	STAM	STAT1	STAT3	STAT5A	STAT5B
pathway0001113	IL-7 signaling pathway(JAK1 JAK3 STAT5) ( IL-7 signaling(JAK1 JAK3 STAT5) )	BAD	IL2RG	IL7	IL7R	JAK1	JAK3	PIK3CA	PIK3CB	PIK3CD	PIK3R1	PIK3R2	STAT5A	STAT5B
pathway0001114	IL1-mediated signaling events	CASP1	CHUK	ERC1	IKBKB	IKBKG	IL1A	IL1B	IL1R1	IL1R2	IL1RAP	IL1RN	IRAK1	IRAK3	IRAK4	JUN	MAP2K6	MAP3K3	MAP3K7	MAPK8	MYD88	NFKB1	PIK3CA	PIK3R1	PRKCI	PRKCZ	RELA	SQSTM1	TAB1	TAB2	TICAM2	TOLLIP	TRAF6	UBE2N	UBE2V1
pathway0001115	IL1	ACAN	AKT1	ATF2	CHUK	DOK1	ECSIT	EIF2AK3	EIF2S1	FBXW5	GSK3B	HSPB2	IKBKAP	IKBKB	IKBKG	IL1A	IL1B	IL1R1	IL1R2	IL1RAP	IL1RN	IRAK1	IRAK2	IRAK3	IRAK4	IRS1	JUN	MAP2K1	MAP2K2	MAP2K3	MAP2K4	MAP2K6	MAP2K7	MAP3K14	MAP3K2	MAP3K3	MAP3K7	MAPK1	MAPK14	MAPK3	MAPK8	MAPK9	MYD88	NFKB1	NFKBIA	NFKBIB	PELI1	PELI2	PIK3R1
pathway0001116	IL12-mediated signaling events	ATF2	B2M	CCL3	CCL4	CCR5	CD247	CD3D	CD3E	CD3G	CD4	CD8A	CD8B	EOMES	FASLG	FOS	GADD45B	GADD45G	GZMA	GZMB	HLA-A	HLA-DRA	HLA-DRB1	HLX	IFNG	IL12A	IL12B	IL12RB1	IL12RB2	IL18	IL18R1	IL18RAP	IL1B	IL1R1	IL2	IL2RA	IL2RB	IL2RG	IL4	JAK2	LCK	MAP2K3	MAP2K6	MAPK14	MTOR	NFKB1	NFKB2	NOS2	RAB7A
pathway0001117	IL12 signaling mediated by STAT4	CD247	CD28	CD3D	CD3E	CD3G	CD4	CD80	CD86	CREBBP	ETV5	FOS	HLA-DRA	HLA-DRB1	IFNG	IL13	IL18	IL18R1	IL18RAP	IL2	IL2RA	IRF1	JUN	MAPK8	MAPK9	NFATC2	PIAS2	PRF1	STAT3	STAT4	TBX21	TGFB1	TRAC	TRBC1
pathway0001118	IL1B protein promotes the reaction [HIST4H4 protein binds to CSF2 promoter]	HIST1H4A	HIST1H4B	HIST1H4C	HIST1H4D	HIST1H4E	HIST1H4F	HIST1H4H	HIST1H4I	HIST1H4J	HIST1H4K	HIST1H4L	HIST2H4A	HIST2H4B	HIST4H4
pathway0001119	IL2-mediated signaling events	BCL2	CDK2	CISH	DOK2	FOS	FYN	GAB2	GRB2	HRAS	IFNG	IKZF3	IL2	IL2RA	IL2RB	IL2RG	IRS1	IRS2	JAK1	JAK3	JUN	KRAS	LCK	MAP2K1	MAP2K2	MAPK1	MAPK11	MAPK14	MAPK3	MAPK8	MAPK9	MAPKAPK2	MYC	NRAS	PIK3CA	PIK3R1	PRKCB	PRKCE	PTK2B	PTPN11	RAF1	RASA1	RHOA	SHC1	SOCS1	SOCS2	SOCS3	SOS1	STAM
pathway0001120	IL2	AKT1	ATF2	BAD	BCL2	CBL	CCNE1	CDK2	CISH	CREB1	CRK	CRKL	EIF3B	EIF4E	EIF4EBP1	ELK1	ETS1	ETS2	FOXO3	FYN	GAB2	GRB2	HSP90AA1	IL15	IL2	IL2RA	IL2RB	IL2RG	IRS1	IRS2	ITM2B	JAK1	JAK2	JAK3	JUN	LCK	LYN	MAP2K1	MAP2K2	MAPK1	MAPK14	MAPK3	MAPK8	MKNK1	MTOR	NFKB1	NMI	NR3C1	PIK3CA
pathway0001121	IL2 signaling events mediated by PI3K	AKT1	BCL2	BCL2L1	CALM1	CALM2	CALM3	E2F1	EIF3A	FOXO3	GAB2	GRB2	HSP90AA1	IL2	IL2RA	IL2RB	IL2RG	JAK1	JAK3	LCK	MTOR	MYB	MYC	NFATC2	NFKB1	PIK3CA	PIK3R1	PRKCZ	PTPN11	RAC1	RELA	RPS6	RPS6KB1	SGMS1	SHC1	SMPD1	SOS1	TERT	UGCG
pathway0001122	IL2 signaling events mediated by STAT5	BCL2	BCL2L1	CCNA2	CCND2	CCND3	CDK6	ELF1	FASLG	FOXP3	GAB2	GRB2	IL2	IL2RA	IL2RB	IL2RG	IL4	JAK1	JAK3	LCK	LTA	MYC	PIK3CA	PIK3R1	PRF1	PTPN11	SHC1	SOS1	SP1	STAT5A	STAT5B
pathway0001123	IL23-mediated signaling events	ALOX12B	CCL2	CD3E	CD4	CXCL1	CXCL9	IFNG	IL12B	IL12RB1	IL17A	IL17F	IL18	IL18R1	IL18RAP	IL19	IL1B	IL2	IL23A	IL23R	IL24	IL6	ITGA3	JAK2	MPO	NFKB1	NFKBIA	NOS2	PIK3CA	PIK3R1	RELA	SOCS3	STAT1	STAT3	STAT4	STAT5A	TNF	TYK2
pathway0001124	IL27-mediated signaling events	EBI3	GATA3	IFNG	IL12A	IL12B	IL12RB1	IL12RB2	IL17A	IL18	IL1B	IL2	IL27	IL27RA	IL6	IL6ST	JAK1	JAK2	STAT1	STAT2	STAT3	STAT4	STAT5A	TBX21	TGFB1	TNF	TYK2
pathway0001125	IL3-mediated signaling events	BCL2L1	CEBPB	CISH	CNKSR1	CSF2RB	GAB2	GRB2	HDAC1	ID1	IL3	IL3RA	INPP5D	JAK2	OSM	PIK3CA	PIK3R1	PIM1	PRKACA	PRKACB	PRKACG	PTPN11	SHC1	SRP9	STAT5A	STAT5B	YWHAG	YWHAZ
pathway0001126	IL3	AKT1	ATF1	ATF2	BAD	BAX	BCL2	BCL2L1	BCL2L11	CBL	CISH	CREB1	CRK	CRKL	CSF2RB	DNM1	DOK1	DOK2	FCER1G	FES	FOXO1	FOXO3	FYN	GAB1	GAB2	GATA1	GATA2	GRB2	GSK3A	GSK3B	HCK	HRAS	HSPB1	IL3	IL3RA	INPP5D	JAK1	JAK2	KCNIP3	LCK	LYN	MAP2K1	MAPK1	MAPK14	MAPK3	MAPK8	NFKB1	PAK1	PIK3CD
pathway0001127	IL4-mediated signaling events	AICDA	AKT1	ALOX15	ARG1	BCL2L1	BCL6	CBL	CCL11	CCL17	CCL26	CD40LG	CD74	CEBPB	COL1A1	COL1A2	DOK2	EGR2	ETS1	FCER2	FES	GRB2	GTF3A	HMGA1	IGHE	IGHG1	IGHG3	IL10	IL13RA1	IL13RA2	IL2RG	IL4	IL4R	IL5	INPP5D	IRF4	IRS1	IRS2	ITGB3	JAK1	JAK2	JAK3	LTA	MAPK14	MTOR	MYB	MYBL1	OPRM1	PARP14
pathway0001128	IL4	ADRBK2	AKT1	ATF2	BAD	BCL2L1	BTK	CBL	CD40	CEBPA	CEBPB	CHUK	CREBBP	CXCR4	DOK2	ELK1	EP300	ETS1	FES	FYN	GAB2	GRB2	HIST2H3A	HIST2H3C	HIST2H3D	HIST3H3	IKBKB	IL13	IL13RA1	IL2RG	IL4	IL4R	INPP5D	IRS1	IRS2	JAK1	JAK2	JAK3	LCK	MAPK1	MAPK11	MAPK14	MAPK3	MAPK8	NCOA3	NFKB1	NFKBIA	PIK3CA	PIK3CD
pathway0001129	IL5-mediated signaling events	CISH	CSF2RB	GRB2	IL5	IL5RA	JAK2	LYN	PIK3CA	PIK3R1	PIM1	PTPN11	SDCBP	STAT5A	STAT5B
pathway0001130	IL5	AKT1	ALOX5	ATF2	BAX	BTK	CBL	CRKL	CSF2RB	CTNNB1	DNM2	ELK1	FOXO3	GRB2	GSK3A	GSK3B	HCK	HCLS1	HRAS	IL2RB	IL5	IL5RA	JAK1	JAK2	JUN	LYN	MAP2K2	MAPK1	MAPK14	MAPK3	NFKB1	NFKBIA	PIK3CG	PIK3R1	PIK3R2	PLA2G4A	PRKCB	PRKCD	PTK2B	PTPN11	PTPN6	RACK1	RAF1	RAPGEF1	RPS6KA1	SDCBP	SH2B2	SHC1	SHC2
pathway0001131	IL6-mediated signaling events	A1BG	A2M	AKT1	BCL2L1	CEBPB	CEBPD	CRP	FGG	FOS	FOXO1	GAB1	GAB2	GRB2	HCK	HSP90B1	IL6	IL6R	IL6ST	IRF1	JAK1	JAK2	JUN	JUNB	LBP	LMO4	MAP2K4	MAP2K6	MAPK11	MAPK14	MCL1	MITF	MYC	PIAS1	PIAS3	PIK3CA	PIK3R1	PRKCD	PTPN11	PTPRE	RAC1	SOCS3	SOS1	STAT1	STAT3	TIMP1	TNFSF11	TYK2	VAV1
pathway0001132	IL6	AKT1	AR	BAD	BMX	BTK	CBL	CD40	CDK5	CDK9	CEBPB	CREBBP	DAXX	EIF2A	EIF4E	EIF4EBP1	EP300	ERBB2	ERBB3	FES	FGR	FOS	FOXO1	FOXO3	FOXO4	FYN	GAB1	GAB2	GRB2	GSK3B	HCK	HDAC1	HNF1A	HNRNPA1	HRAS	HSP90AA1	HSPB1	IL6	IL6R	IL6ST	INPP5D	INPPL1	JAK1	JAK2	JUN	LYN	MAP2K1	MAP2K2	MAP2K4
pathway0001133	IL8- and CXCR1-mediated signaling events	ADRBK1	AKT1	ARRB1	ARRB2	CBL	CXCL8	CXCR1	DNM1	FGR	GNA14	GNA15	GNAI2	GNB1	GNG2	HCK	LYN	MTG1	PDPK1	PIK3CG	PIK3R6	PLCB1	PLCB2	PLCB3	PLD1	PRKCA	PRKCB	PRKCE	PRKCG	RAB5A
pathway0001134	IL8- and CXCR2-mediated signaling events	AKT1	ARRB1	ARRB2	CBL	CXCL8	CXCR2	DNM1	DOCK2	ELMO1	FGR	GNA14	GNA15	GNAI2	GNB1	GNG2	HCK	LYN	MTG1	PDPK1	PIK3CG	PIK3R6	PLCB1	PLCB2	PLCB3	PLD2	PPP2CA	PPP2R1A	PRKCA	PRKCB	PRKCG	RAB11A	RAB5A	RAB7A	RAC2	VASP
pathway0001135	IL9	AKT1	GRB2	IL2RG	IL9	IL9R	IRS1	IRS2	JAK1	JAK3	KAT5	MAP2K1	MAP2K2	MAPK1	MAPK3	PIK3R1	PTPN11	SHC1	STAT1	STAT3	STAT5A	STAT5B	STAT6	TYK2	VCP
pathway0001136	Iminoglycinuria	AQP1	AQP2	AQP3	ATP1A1	ATP1A2	ATP1A3	ATP1A4	ATP1B1	ATP1B2	ATP1B3	CLCNKA	FXYD2	SCNN1A	SCNN1B	SCNN1D	SCNN1G	SLC12A1	SLC12A3	SLC12A6	SLC14A2	SLC1A1	SLC22A2	SLC22A6	SLC38A4	SLC3A1	SLC3A2	SLC6A20	SLC7A5	SLC7A6	SLC7A7	SLC7A8	SLC7A9
pathway0001137	Imipramine Action Pathway	ADRA1A	CACNA1A	CACNA2D2	CACNB1	CHRNA4	CHRNB2	CYP1A2	CYP2C19	CYP2D6	CYP3A4	DRD1	GRIN1	GRIN2A	GRIN3A	HTR1A	KCND2	KCNIP2	OPRM1	PCSK2	POMC	SCN10A	SCN1B	SLC6A2	SLC6A3	SLC6A4
pathway0001138	Imipramine Metabolism Pathway	CYP1A2	CYP2C19	CYP2D6	CYP3A4	SLC6A2	SLC6A4
pathway0001139	Immunoregulatory interactions between a Lymphoid and a non-Lymphoid cell	AMICA1	B2M	C3	CD160	CD19	CD1A	CD1B	CD1C	CD1D	CD200	CD200R1	CD22	CD226	CD247	CD300A	CD300C	CD300E	CD300LB	CD300LD	CD300LF	CD300LG	CD33	CD34	CD3D	CD3E	CD3G	CD40	CD40LG	CD81	CD8A	CD8B	CD96	CDH1	CLEC2B	CLEC2D	CRTAM	CXADR	FCGR1A	FCGR2B	FCGR3A	GLYCAM1	HCST	HLA-A	HLA-B	HLA-C	HLA-E	HLA-F	HLA-G
pathway0001140	Import of palmitoyl-CoA into the mitochondrial matrix	ACACA	ACACB	CPT1A	CPT1B	CPT2	PPARD	PRKAA2	PRKAB2	PRKAG2	RXRA	SLC25A20
pathway0001141	Inactivation of APC/C via direct inhibition of the APC/C complex	ANAPC1	ANAPC10	ANAPC11	ANAPC15	ANAPC16	ANAPC2	ANAPC4	ANAPC5	ANAPC7	BUB1B	BUB3	CDC16	CDC20	CDC23	CDC26	CDC27	MAD2L1	UBE2C	UBE2D1	UBE2E1
pathway0001142	Inactivation of Cdc42 and Rac	ARHGAP39	CDC42	GPC1	RAC1	ROBO1	SLIT2	SRGAP1	SRGAP2	SRGAP3
pathway0001143	Inactivation of Ptc by Hh ( Hedgehog signaling pathway )	DHH	IHH	PTCH1	PTCH2	SHH
pathway0001144	Inactivation, recovery and regulation of the phototransduction cascade	CALM1	CALM2	CALM3	CAMKMT	CNGA1	CNGB1	FNTA	FNTB	GNAT1	GNB1	GNB5	GNGT1	GRK1	GRK4	GRK7	GUCA1A	GUCA1B	GUCA1C	GUCY2D	GUCY2F	METAP1	METAP2	NMT1	NMT2	PDE6A	PDE6B	PDE6G	PPEF1	PRKCA	PRKCQ	RCVRN	RGS9	RGS9BP	RHO	SAG
pathway0001145	Indapamide Action Pathway	AQP1	AQP2	AQP3	ATP1A1	ATP1A2	ATP1A3	ATP1A4	ATP1B1	ATP1B2	ATP1B3	CLCNKA	FXYD2	SCNN1A	SCNN1B	SCNN1D	SCNN1G	SLC12A1	SLC12A3	SLC12A6	SLC14A2	SLC1A1	SLC22A2	SLC22A6	SLC38A4	SLC3A1	SLC3A2	SLC6A20	SLC7A5	SLC7A6	SLC7A7	SLC7A8	SLC7A9
pathway0001146	Indomethacin Action Pathway	AKR1C3	ALOX12	ALOX15	ALOX15B	ALOX5	CBR1	CYP2B6	CYP2C8	CYP2E1	CYP2J2	CYP2U1	CYP4A11	CYP4F2	CYP4F3	CYP4F8	EPHX2	FAM213B	GGT1	GPX1	LTA4H	LTC4S	PLA2G2A	PLA2G4B	PTGDS	PTGES	PTGIS	PTGS1	PTGS2	TBXAS1
pathway0001147	Inflammation mediated by chemokine and cytokine signaling pathway	ACTA1	ACTA2	ACTB	ACTBL2	ACTC1	ACTG1	ACTG2	ADCY2	ADCY5	ADCY6	AKT1	AKT2	AKT3	ALOX12	ALOX15	ALOX5AP	ARPC1A	ARPC1B	ARPC2	ARPC3	ARPC4	ARPC5	ARPC5L	C5AR1	CAMK2A	CAMK2D	CASK	CCL11	CCL13	CCL18	CCL2	CCL20	CCL21	CCL22	CCL26	CCL27	CCL3	CCL3L1	CCL3L3	CCL4	CCL4L1	CCL4L2	CCL5	CCL7	CCL8	CCR1	CCR2	CCR3
pathway0001148	Inhibition of replication initiation of damaged DNA by RB1/E2F1	E2F1	POLA1	POLA2	PPP2CA	PPP2CB	PPP2R1A	PPP2R1B	PPP2R3B	PRIM1	PRIM2	RB1	TFDP1
pathway0001149	Inhibition of voltage gated Ca2+ channels via Gbeta/gamma subunits	GABBR1	GABBR2	GNB1	GNB2	GNB3	GNG10	GNG12	GNG2	GNG3	GNG4	GNG5	GNG7	GNG8	GNGT1	GNGT2	KCNJ10	KCNJ12	KCNJ15	KCNJ16	KCNJ2	KCNJ3	KCNJ4	KCNJ5	KCNJ6	KCNJ9
pathway0001150	Initial triggering of complement	C1QA	C1QB	C1QC	C1R	C1S	C2	C4A	C4B	C4B_2	COLEC10	COLEC11	FCN1	FCN2	FCN3	IGHG1	IGHG2	IGHG3	IGHG4	IGHV3-23	IGKC	IGKV1-5	IGKV1D-16	IGKV4-1	IGLC1	IGLC2	IGLC3	IGLC6	IGLC7	MASP1	MASP2	MBL2
pathway0001151	Initiation of Nuclear Envelope Reformation	ANKLE2	BANF1	EMD	LEMD2	LEMD3	LMNA	LMNB1	PPP2CA	PPP2R1A	PPP2R2A	TMPO	VRK1	VRK2
pathway0001152	Inositol Metabolism	AMBRA1	BECN1	FIG4	IMPA1	INPP1	INPP4A	INPP5J	IPMK	IPPK	ISYNA1	ITPK1	ITPKA	MINPP1	MIOX	PI4KA	PIK3C3	PIK3CA	PIK3R4	PIKFYVE	PLCD3	PTPMT1	VAC14
pathway0001153	Inositol phosphate metabolism ( Inositol phosphate metabolism )	IMPA1	IMPA2	INPP1	INPP4A	INPP4B	INPP5A	INPP5B	INPPL1	IPMK	ISYNA1	ITPKA	ITPKB	MIOX	OCRL	PI4KA	PIK3C2A	PIK3C3	PIK3CA	PIK3CB	PIK3CD	PIK3CG	PIK3R5	PIP4K2A	PIP4K2B	PIP4K2C	PIP5K1A	PIP5K1B	PIP5K1C	PLCB1	PLCB2	PLCB3	PLCB4	PLCD1	PLCD3	PLCD4	PLCE1	PLCG1	PLCG2	PLCZ1	PTEN	SYNJ1	SYNJ2
pathway0001154	Inositol Phosphate Metabolism	IMPA1	INPP1	INPP4A	INPP4B	INPP5J	IP6K1	IPMK	IPPK	ISYNA1	ITPK1	ITPKA	MINPP1	NUDT3	PPIP5K1
pathway0001155	inositol pyrophosphates biosynthesis	IP6K1	IP6K2	IP6K3	IPMK	IPPK	PPIP5K1	PPIP5K2
pathway0001156	Inositol transporters	SLC2A13	SLC5A1	SLC5A11	SLC5A2	SLC5A3	SLC5A4	SLC5A9
pathway0001157	Insulin-like Growth Factor-2 mRNA Binding Proteins (IGF2BPs/IMPs/VICKZs) bind RNA	ACTB	CD44	IGF2	IGF2BP1	IGF2BP2	IGF2BP3
pathway0001158	Insulin-mediated glucose transport	AKT1	AKT2	ASIP	CALM1	CALM2	CALM3	GSK3B	GYS1	INS	INSR	LNPEP	PPP1CC	PPP1R3A	PRKCI	PRKCZ	RHOQ	SFN	SLC2A4	STX4	STXBP4	TBC1D4	TRIP10	VAMP2	YKT6	YWHAB	YWHAE	YWHAG	YWHAH	YWHAQ	YWHAZ
pathway0001159	Insulin Pathway	AKT1	AKT2	CAV1	CBL	CRK	DOK1	EIF4EBP1	EXOC1	EXOC2	EXOC3	EXOC4	EXOC5	EXOC6	EXOC7	EXOC8	F2RL2	FOXO3	GRB10	GRB14	GRB2	HRAS	INPP5D	INS	INSR	IRS1	NCK1	NCK2	PARD6A	PDPK1	PIK3CA	PIK3R1	PRKCI	PRKCZ	PTPN1	PTPN11	PTPRA	RAPGEF1	RASA1	RHOQ	RPS6KB1	SCNN1A	SGK1	SH2B2	SHC1	SORBS1	SOS1	TRIP10
pathway0001160	Insulin processing	CPE	CPN1	ERO1A	ERO1B	EXOC1	EXOC2	EXOC3	EXOC4	EXOC5	EXOC6	EXOC7	EXOC8	INS	KIF5A	KIF5B	KIF5C	MYO5A	PCSK1	PCSK2	RAB27A	SLC30A5	SLC30A6	SLC30A7	SLC30A8	STX1A	VAMP2
pathway0001161	Insulin receptor recycling	ATP6AP1	ATP6V0A1	ATP6V0A2	ATP6V0A4	ATP6V0B	ATP6V0C	ATP6V0D1	ATP6V0D2	ATP6V0E1	ATP6V0E2	ATP6V1A	ATP6V1B1	ATP6V1B2	ATP6V1C1	ATP6V1C2	ATP6V1D	ATP6V1E1	ATP6V1E2	ATP6V1F	ATP6V1G1	ATP6V1G2	ATP6V1G3	ATP6V1H	INS	INSR	TCIRG1
pathway0001162	Insulin receptor signaling ( Insulin receptor signaling (D. melanogaster) )	ARAF	BRAF	EIF4E	EIF4EBP1	FKBP1A	GRB2	GSK3B	HRAS	INS	INSR	IRS1	IRS2	IRS4	KRAS	MTOR	NRAS	PIK3CA	PIK3CB	PIK3CD	PIK3R1	PIK3R2	PPP2R1A	PPP2R1B	PPP2R2B	PPP2R2C	PPP2R3A	PPP2R3B	PPP2R4	PPP2R5A	PPP2R5B	PPP2R5C	PPP2R5D	PPP2R5E	PRKAA1	PRKAA2	PRKAB1	PRKAB2	PRKAG1	PRKAG2	PRKAG3	RAF1	SFN	SHC1	SHC2	SHC3	SLC2A4	SOS1	SOS2
pathway0001163	Insulin receptor signaling (Mammal) ( Insulin receptor signaling (Mammal) )	AKT1	AKT1S1	AKT2	AKT3	ARAF	BRAF	EIF4E	EIF4EBP1	FKBP1A	FKBP8	GRB2	GSK3B	HRAS	INS	INSR	IRS1	IRS2	IRS4	KRAS	MLST8	MTOR	NRAS	PIK3CA	PIK3CB	PIK3CD	PIK3R1	PIK3R2	PPP2R1A	PPP2R1B	PPP2R2B	PPP2R2C	PPP2R3A	PPP2R3B	PPP2R4	PPP2R5A	PPP2R5B	PPP2R5C	PPP2R5D	PPP2R5E	PRKAA1	PRKAA2	PRKAB1	PRKAB2	PRKAG1	PRKAG2	PRKAG3	RAF1	RPTOR
pathway0001164	Insulin receptor signalling cascade	GRB10	GRB2	HRAS	INS	INSR	KRAS	NRAS	SHC1	SOS1
pathway0001165	Insulin Signalling	AKT1	GRB2	HRAS	INS	INSR	IRS1	IRS2	MAP2K1	MAP2K2	MAPK1	PDPK1	PIK3CG	PIK3R6	RAF1	SHC1	SLC2A4	SOS1
pathway0001166	Insulin/IGF pathway-mitogen activated protein kinase kinase/MAP kinase cascade	ELK1	FOS	IGF1	IGF1R	IGF2	IGF2R	INS	INSR	INSRR	IRS1	IRS2	IRS4	MAP2K1	MAP2K2	MAP2K3	MAPK1	MAPK3	RAF1	RASA1	RPS6KA1	RPS6KA2	RPS6KA3	RPS6KA4	RPS6KA5	RPS6KA6	RPS6KB1	RPS6KB2	SOS1	SOS2
pathway0001167	Insulin/IGF pathway-protein kinase B signaling cascade	FOXO1	FOXO3	GSK3A	GSK3B	IGF1	IGF1R	IGF2	IGF2R	INPPL1	INS	INSR	INSRR	IRS1	IRS2	IRS4	MDM2	MDM4	PDPK1	PIK3CA	PTEN	TSC1	TSC2
pathway0001168	Integration of energy metabolism	PPP2CA	PPP2CB	PPP2R1A	PPP2R1B	PPP2R5D
pathway0001169	Integration of provirus	BANF1	HMGA1	KPNA1	PPIA	PSIP1
pathway0001170	Integrin-linked kinase signaling	ACTN1	AKT1	ARHGEF6	ARHGEF7	AURKA	CCND1	CDC37	CDC42	CKAP5	CREB1	CTNNB1	DIAPH1	ELMO2	GIT2	GSK3B	HSP90AA1	ILK	ILKAP	IQGAP1	JUN	LEF1	LIMS1	LIMS2	MYL9	NACA	NCK2	PARP1	PARVA	PARVB	PARVG	PPP1R12A	PPP1R14A	PPP1R14B	PPP1R14C	PXN	RAC1	RHOG	RICTOR	RUVBL1	RUVBL2	SNAI1	TACC3	TNS1	XPO1	ZEB1	ZYX
pathway0001171	Integrin alphaIIb beta3 signaling	AKT1	APBB1IP	CSK	FGA	FGB	FGG	FN1	ITGA2B	ITGB3	PDPK1	PTK2	PTPN1	RAP1A	RAP1B	RAPGEF3	RAPGEF4	RASGRP1	RASGRP2	SHC1	SRC	SYK	TLN1	VWF
pathway0001172	Integrin cell surface interactions	AGRN	BSG	CD44	CD47	CDH1	COL13A1	COL16A1	COL18A1	COL23A1	COL4A1	COL4A2	COL4A3	COL4A4	COL9A1	COL9A2	COL9A3	COMP	DAG1	F11R	FBN1	FGA	FGB	FGG	FN1	HSPG2	IBSP	ICAM1	ICAM2	ICAM3	ICAM4	ICAM5	ITGA1	ITGA10	ITGA11	ITGA2	ITGA2B	ITGA3	ITGA4	ITGA5	ITGA6	ITGA7	ITGA8	ITGA9	ITGAD	ITGAE	ITGAL	ITGAM	ITGAV
pathway0001173	Integrin family cell surface interactions	ITGA1	ITGA10	ITGA11	ITGA2	ITGA2B	ITGA3	ITGA4	ITGA5	ITGA6	ITGA7	ITGA8	ITGA9	ITGAD	ITGAE	ITGAL	ITGAM	ITGAV	ITGAX	ITGB1	ITGB2	ITGB3	ITGB4	ITGB5	ITGB6	ITGB7	ITGB8
pathway0001174	Integrin signaling pathway ( Integrin signaling pathway )	ACAN	ACTB	AGRN	ARHGEF6	BCAN	BCAR1	BGN	BRAF	CAV1	CD44	CDC42	COL10A1	COL11A1	COL11A2	COL12A1	COL15A1	COL16A1	COL18A1	COL19A1	COL1A1	COL1A2	COL2A1	COL3A1	COL4A1	COL4A2	COL4A3	COL4A4	COL4A5	COL4A6	COL5A1	COL5A2	COL6A1	COL6A2	COL7A1	COL8A1	COL8A2	COL9A1	COL9A2	COL9A3	CRK	DCN	DOCK1	DOCK10	DOCK2	DOCK3	DOCK4	DOCK5	DOCK6
pathway0001175	Integrin signalling pathway	ACTB	ACTBL2	ACTG1	ACTN1	ACTN2	ACTN4	ARAF	ARF1	ARF6	ARHGAP10	ARHGAP26	ARL1	ARPC1A	ARPC1B	ARPC2	ARPC3	ARPC5	ARPC5L	ASAP1	BCAR1	BRAF	CAV1	CDC42	COL10A1	COL11A1	COL11A2	COL12A1	COL13A1	COL14A1	COL15A1	COL16A1	COL17A1	COL1A1	COL1A2	COL20A1	COL27A1	COL2A1	COL3A1	COL4A1	COL4A2	COL4A3	COL4A4	COL4A5	COL4A6	COL5A1	COL5A2	COL5A3	COL6A1
pathway0001176	Integrins in angiogenesis	AKT1	ANGPTL3	BCAR1	CASP8	CBL	CDKN1B	COL11A1	COL11A2	COL1A1	COL1A2	COL2A1	COL3A1	COL4A1	COL4A2	COL4A3	COL4A4	COL4A5	COL4A6	COL5A1	COL5A2	COL6A1	COL6A2	COL6A3	COL6A5	COL6A6	COL7A1	CSF1	CSF1R	EDIL3	F11R	FGF2	FN1	GPR124	HSP90AA1	IGF1	IGF1R	ILK	IRS1	ITGAV	ITGB3	KDR	MAPK1	MAPK3	MFGE8	PI4KA	PI4KB	PIK3C2A	PIK3CA
pathway0001177	Interaction between L1 and Ankyrins	ANK1	ANK2	ANK3	KCNQ2	KCNQ3	L1CAM	NFASC	NRCAM	SCN10A	SCN11A	SCN1A	SCN1B	SCN2A	SCN2B	SCN3A	SCN3B	SCN4A	SCN4B	SCN5A	SCN7A	SCN8A	SCN9A	SPTA1	SPTAN1	SPTB	SPTBN1	SPTBN2	SPTBN4	SPTBN5
pathway0001178	Interaction With The Zona Pellucida	ADAM2	ADAM20	ADAM21	ADAM30	B4GALT1	OVGP1	ZP1	ZP2	ZP3	ZP4
pathway0001179	Interferon-gamma signaling pathway	CISH	IFNG	IFNGR1	IFNGR2	JAK1	JAK2	MAPK1	MAPK10	MAPK11	MAPK12	MAPK13	MAPK14	MAPK15	MAPK3	MAPK8	MAPK9	PIAS1	PIAS2	PIAS3	PIAS4	PTPN6	SOCS2	SOCS3	SOCS4	SOCS5	SOCS6	SOCS7	SPDYE7P	STAT1
pathway0001180	Interferon alpha/beta signaling	ADAR	BST2	EGR1	GBP2	HLA-A	HLA-B	HLA-C	HLA-E	HLA-F	HLA-G	HLA-H	IFI27	IFI35	IFI6	IFIT1	IFIT2	IFIT3	IFITM1	IFITM2	IFITM3	IFNA1	IFNA10	IFNA13	IFNA14	IFNA16	IFNA17	IFNA2	IFNA21	IFNA4	IFNA5	IFNA6	IFNA7	IFNA8	IFNAR1	IFNAR2	IFNB1	IP6K2	IRF1	IRF2	IRF3	IRF4	IRF5	IRF6	IRF7	IRF8	IRF9	ISG15	ISG20
pathway0001181	Interferon gamma signaling	B2M	CAMK2A	CAMK2B	CAMK2D	CAMK2G	CD44	CIITA	FCGR1A	FCGR1B	GBP1	GBP2	GBP3	GBP4	GBP5	GBP6	GBP7	HLA-A	HLA-B	HLA-C	HLA-DPA1	HLA-DPB1	HLA-DQA1	HLA-DQA2	HLA-DQB1	HLA-DQB2	HLA-DRA	HLA-DRB1	HLA-DRB3	HLA-DRB4	HLA-DRB5	HLA-E	HLA-F	HLA-G	HLA-H	ICAM1	IFI30	IFNG	IFNGR1	IFNGR2	IRF1	IRF2	IRF3	IRF4	IRF5	IRF6	IRF7	IRF8	IRF9
pathway0001182	Interleukin-1 processing	CASP1	IL18	IL1A	IL1B	NFKB1	NFKB2	RELA
pathway0001183	Interleukin-1 signaling	CHUK	IKBKB	IKBKG	IL1A	IL1B	IL1R1	IL1R2	IL1RAP	IL1RN	IRAK1	IRAK2	IRAK3	IRAK4	MAP2K6	MAP3K3	MAP3K7	MYD88	NOD1	NOD2	PELI1	PELI2	PELI3	RIPK2	SQSTM1	TAB1	TAB2	TAB3	TOLLIP	TRAF6	UBE2N	UBE2V1
pathway0001184	Interleukin-17 signaling	IL17A	IL17C	IL17F	IL17RA	IL17RB	IL17RC	IL17RE	IL25
pathway0001185	Interleukin-19, 20, 22, 24	IL10RB	IL19	IL20	IL20RA	IL20RB	IL22	IL22RA1	IL22RA2	IL24
pathway0001186	Interleukin-2 signaling	HAVCR2	IL2	IL2RA	IL2RB	IL2RG	JAK1	JAK3	LCK	LGALS9	PTK2B	SHC1	STAT5A	STAT5B	SYK
pathway0001187	Interleukin-3, 5 and GM-CSF signaling	CSF2	CSF2RA	CSF2RB	GRB2	IL3	IL3RA	IL5	IL5RA	JAK2	PIK3CA	PIK3CB	PIK3CD	PIK3R1	PIK3R2	PIK3R3	PRKACA	PTPN11	PTPN6	SHC1	STAT5A	STAT5B	TEC	VAV1	YWHAZ
pathway0001188	Interleukin-6 signaling	CBL	IL6	IL6R	IL6ST	JAK1	JAK2	PTPN11	SOCS3	STAT1	STAT3	TYK2
pathway0001189	Interleukin-7 signaling	HGF	IL2RG	IL7	IL7R	JAK1	JAK3	PIK3R1	PIK3R2	PIK3R3	STAT5A	STAT5B
pathway0001190	Interleukin receptor SHC signaling	CSF2	CSF2RA	CSF2RB	GAB2	GRB2	IL2	IL2RA	IL2RB	IL2RG	IL3	IL3RA	IL5	IL5RA	INPP5D	INPPL1	JAK1	JAK2	JAK3	PIK3CA	PIK3CB	PIK3CD	PIK3R1	PIK3R2	PIK3R3	PTPN6	SHC1	SOS1
pathway0001191	Interleukin signaling pathway	AKT1	AKT2	AKT3	ARAF	BRAF	CDKN1A	CDKN1B	CHUK	CXCL8	CXCR1	CXCR2	ELK1	ELK3	ELK4	FOS	FOXO3	GSK3B	IKBKB	IL10	IL10RA	IL10RB	IL11	IL11RA	IL12RB1	IL12RB2	IL13	IL13RA1	IL13RA2	IL15	IL15RA	IL17A	IL17F	IL18	IL1A	IL2	IL20RA	IL21	IL23A	IL2RA	IL2RB	IL4	IL4R	IL5	IL5RA	IL6	IL6R	IL6ST	IL7
pathway0001192	Internalization of ErbB1	AMPH	ARHGEF7	CBL	CBLB	CDC42	CHMP3	DNM1	EGF	EGFR	EPN1	EPS15	GRB2	HGS	HRAS	ITSN1	KRAS	LRIG1	NRAS	PIK3CA	PIK3CB	PIK3R1	PTK2	RAB5A	RAF1	SH3GL2	SH3KBP1	SHC1	SOS1	SPRY2	SRC	STAMBP	SYNJ1	TSG101	UBE2D1	UBE2D2	UBE2D3	USP8	ZFYVE28
pathway0001193	Intra-Golgi traffic	ALPP	ARF1	BET1L	COG1	COG2	COG3	COG4	COG5	COG6	COG7	COG8	CUX1	CYTH1	CYTH2	CYTH3	CYTH4	GOLGA5	GOLIM4	GOSR1	GOSR2	MAN1A1	MAN1A2	MAN1C1	MAN2A1	MAN2A2	NAPA	NAPB	NAPG	NSF	RAB30	RAB33B	RAB36	RAB39A	RAB41	RGP1	RIC1	SNAP29	STX16	STX5	STX6	TRIP11	VPS45	VTI1A	YKT6
pathway0001194	Intracellular Signalling Through Adenosine Receptor A2a and Adenosine	ADORA2A	AKT1	ARHGEF7	ATF2	BAD	BRAF	CDC42	CHUK	CREB1	ELK1	GNAS	GNB1	GNGT1	HRAS	IKBKB	JUN	MAP2K2	MAP2K6	MAP2K7	MAP3K1	MAP3K4	MAPK1	MAPK11	MAPK8	NFKB1	NFKB2	NFKBIA	PAK1	PARD6A	PDPK1	PIK3CA	PRKACB	PRKCZ	RAP1A	RAPGEF2	RAPGEF3	RPS6KA1
pathway0001195	Intracellular Signalling Through Adenosine Receptor A2b and Adenosine	ADCY2	ADORA2B	AKT1	ARHGEF7	ATF2	BAD	BRAF	CDC42	CHUK	CREB1	ELK1	GNAS	GNB1	GNGT1	HRAS	IKBKB	JUN	MAP2K2	MAP2K6	MAP2K7	MAP3K1	MAP3K4	MAPK1	MAPK11	MAPK8	NFKB1	NFKB2	NFKBIA	PAK1	PARD6A	PDPK1	PIK3CA	PRKACB	PRKCZ	RAP1A	RAPGEF2	RAPGEF3	RPS6KA1
pathway0001196	Intracellular Signalling Through FSH Receptor and Follicle Stimulating Hormone	ADCY2	CGA	CREB1	FSHR	GNAS	GNB1	GNG12	GNGT1	PPP1CA	PRKACB
pathway0001197	Intracellular Signalling Through Histamine H2 Receptor and Histamine	ADCY2	CREB1	GNAS	GNB1	GNGT1	HRH2	PPP1CA	PRKACB
pathway0001198	Intracellular Signalling Through LHCGR Receptor and Luteinizing Hormone/Choriogonadotropin	ADCY2	CGA	CREB1	GNAS	GNB1	GNGT1	LHB	LHCGR	PPP1CA	PRKACB
pathway0001199	Intracellular Signalling Through PGD2 receptor and Prostaglandin D2	ADCY2	GNAS	GNB1	GNGT1	PRKACB	PTGDR
pathway0001200	Intracellular Signalling Through Prostacyclin Receptor and Prostacyclin	ADCY2	GNAS	GNB1	GNGT1	MYL3	MYLK	PRKACB	PTGIR
pathway0001201	Intraflagellar transport	CLUAP1	DYNC2H1	DYNC2LI1	DYNLL1	DYNLL2	DYNLRB1	DYNLRB2	HSPB11	IFT122	IFT140	IFT172	IFT20	IFT22	IFT27	IFT43	IFT46	IFT52	IFT57	IFT74	IFT80	IFT81	IFT88	KIF17	KIF3A	KIF3B	KIF3C	KIFAP3	TCTE3	TCTEX1D1	TCTEX1D2	TNPO1	TRAF3IP1	TRIP11	TTC21B	TTC26	TTC30A	TTC30B	WDR19	WDR34	WDR35	WDR60
pathway0001202	Intrinsic Pathway of Fibrin Clot Formation	A2M	C1QBP	F10	F11	F12	F2	F8	F9	GP1BA	GP1BB	GP5	GP9	KLKB1	KNG1	PRCP	PROC	SERPINA5	SERPINC1	SERPIND1	SERPINE2	SERPING1	VWF
pathway0001203	Ion channel transport	ATP6AP1	ATP6V0A1	ATP6V0A2	ATP6V0A4	ATP6V0B	ATP6V0C	ATP6V0D1	ATP6V0D2	ATP6V0E1	ATP6V0E2	ATP6V1A	ATP6V1B1	ATP6V1B2	ATP6V1C1	ATP6V1C2	ATP6V1D	ATP6V1E1	ATP6V1E2	ATP6V1F	ATP6V1G1	ATP6V1G2	ATP6V1G3	ATP6V1H	TCIRG1
pathway0001204	Ion homeostasis	ABCC9	AHCYL1	ASPH	ATP1A1	ATP1A2	ATP1A3	ATP1A4	ATP1B1	ATP1B2	ATP1B3	ATP2A1	ATP2A2	ATP2A3	ATP2B1	ATP2B2	ATP2B3	ATP2B4	CALM1	CALM2	CALM3	CAMK2A	CAMK2B	CAMK2D	CAMK2G	CLIC2	DMPK	FKBP1B	FXYD1	FXYD2	FXYD3	FXYD4	FXYD6	FXYD7	ITPR1	ITPR2	ITPR3	KCNJ11	NOS1	ORAI1	PLN	PRKACA	RYR1	RYR2	RYR3	SLC8A1	SLC8A2	SLC8A3	SLN
pathway0001205	Ion transport by P-type ATPases	ATP10A	ATP10B	ATP10D	ATP11A	ATP11B	ATP11C	ATP12A	ATP13A1	ATP13A2	ATP13A4	ATP13A5	ATP1A1	ATP1A2	ATP1A3	ATP1A4	ATP1B1	ATP1B2	ATP1B3	ATP2A1	ATP2A2	ATP2A3	ATP2B1	ATP2B2	ATP2B3	ATP2B4	ATP2C1	ATP2C2	ATP4A	ATP4B	ATP7A	ATP7B	ATP8A1	ATP8A2	ATP8B1	ATP8B2	ATP8B3	ATP8B4	ATP9A	ATP9B	CALM1	CALM2	CALM3	CAMK2A	CAMK2B	CAMK2D	CAMK2G	CUTC	FXYD1
pathway0001206	Ionotropic glutamate receptor pathway	CACNG2	CACNG5	CAMK2A	CAMK2B	CAMK2D	GRIA1	GRIA2	GRIA3	GRIA4	GRIK1	GRIK2	GRIK3	GRIK4	GRIK5	GRIN1	GRIN2A	GRIN2B	GRIN2C	GRIN2D	GRIN3A	GRM2	GRM3	NSF	PICK1	SHANK1	SHANK3	SLC17A6	SLC17A8	SLC1A1	SLC1A2	SLC1A3	SLC1A6	SLC1A7	SNAP23	SNAP25	SNAP29	STX11	STX19	VAMP1	VAMP2	VAMP3	VAMP8
pathway0001207	IRAK1 recruits IKK complex	CHUK	IKBKB	IKBKG	IRAK1	PELI1	PELI2	PELI3	TRAF6	UBE2N	UBE2V1
pathway0001208	IRAK1 recruits IKK complex upon TLR7/8 or 9 stimulation	CHUK	IKBKB	IKBKG	IRAK1	PELI1	PELI2	PELI3	TRAF6	UBE2N	UBE2V1
pathway0001209	IRAK2 mediated activation of TAK1 complex	IRAK2	MAP3K7	RPS27A	TAB1	TAB2	TAB3	TRAF6	UBA52	UBB	UBC
pathway0001210	IRAK2 mediated activation of TAK1 complex upon TLR7/8 or 9 stimulation	IRAK2	MAP3K7	RPS27A	TAB1	TAB2	TAB3	TRAF6	UBA52	UBB	UBC
pathway0001211	IRAK4 deficiency (TLR2/4)	BTK	CD14	CD36	IRAK4	LY96	MYD88	TIRAP	TLR1	TLR2	TLR4	TLR6
pathway0001212	IRF3-mediated induction of type I IFN	DDX41	DTX4	IFI16	IRF3	MRE11A	NLRP4	PRKDC	TBK1	TMEM173	TREX1	XRCC5	XRCC6	ZBP1
pathway0001213	IRF3 mediated activation of type 1 IFN	DTX4	IRF3	NLRP4	TBK1	TMEM173	ZBP1
pathway0001214	Irinotecan Action Pathway	ABCB1	ABCC1	ABCC2	ABCG2	BCHE	CES1	CES2	CYP3A4	CYP3A5	DNAJB11	ERP29	HSPA5	PDIA2	PDIA4	PDIA6	PPIB	SDF2L1	SLCO1B1	TOP1	UGT1A1	UGT1A10	UGT1A9
pathway0001215	Irinotecan Metabolism Pathway	ABCB1	ABCC1	ABCC2	ABCG2	BCHE	CES1	CES2	CYP3A4	CYP3A5	DNAJB11	ERP29	HSPA5	PDIA2	PDIA4	PDIA6	PPIB	SDF2L1	SLCO1B1	TOP1	UGT1A1	UGT1A10	UGT1A9
pathway0001216	Iron uptake and transport	ABCG2	CP	CYBRD1	FLVCR1	FTH1	FTL	HEPH	HMOX1	HMOX2	LCN2	SLC11A2	SLC22A17	SLC40A1	SLC46A1	TF
pathway0001217	IRS-related events triggered by IGF1R	IGF1	IGF1R	IGF2	IRS1	IRS2	IRS4
pathway0001218	IRS activation	GRB10	INS	INSR	IRS1	IRS2
pathway0001219	ISG15 antiviral mechanism	AAAS	ARIH1	DDX58	EIF2AK2	EIF4A1	EIF4A2	EIF4A3	EIF4E	EIF4E2	EIF4E3	EIF4G1	EIF4G2	EIF4G3	FLNB	HERC5	IFIT1	IRF3	ISG15	JAK1	KPNA1	KPNA2	KPNA3	KPNA4	KPNA5	KPNA7	KPNB1	MAPK3	MX1	MX2	NDC1	NEDD4	NUP107	NUP133	NUP153	NUP155	NUP160	NUP188	NUP205	NUP210	NUP214	NUP35	NUP37	NUP43	NUP50	NUP54	NUP58	NUP62	NUP85
pathway0001220	Isobutyryl-coa dehydrogenase deficiency	ABAT	ACAA2	ACAD8	ACADM	ACADS	ACADSB	ACAT1	ALDH2	ALDH6A1	AOX1	AUH	BCAT1	BCKDHA	BCKDHB	DBT	DLD	ECHS1	HIBADH	HIBCH	HMGCL	HMGCS2	HSD17B10	IVD	MCCC1	MCCC2	OXCT1	PCCA	PCCB
pathway0001221	isoleucine degradation	ACADSB	ACAT1	ACAT2	BCAT1	BCAT2	BCKDHA	BCKDHB	DBT	DLD	ECHS1	HADHA	HSD17B10
pathway0001222	Isoprenaline Action Pathway	ABCC8	ABCC9	ADRB1	AGTR1	ALG10B	ATP1A1	ATP1A2	ATP1A3	ATP1A4	ATP1B1	ATP1B2	ATP1B3	ATP2A2	CACNA1C	CACNA1G	CACNA1H	CACNA2D2	CACNB1	CALM1	CALM2	CALM3	CHRM2	DLG1	FXYD2	HCN4	ITPR1	KCNA5	KCND3	KCNE1	KCNE2	KCNH2	KCNIP2	KCNJ11	KCNJ2	KCNJ3	KCNJ4	KCNJ5	KCNJ8	KCNK1	KCNQ1	MYLK	PLCB1	PLN	PRKACA	PRKAR1A	RYR2	SCN5A	SLC8A1
pathway0001223	Isovaleric acidemia	ABAT	ACAA2	ACAD8	ACADM	ACADS	ACADSB	ACAT1	ALDH2	ALDH6A1	AOX1	AUH	BCAT1	BCKDHA	BCKDHB	DBT	DLD	ECHS1	HIBADH	HIBCH	HMGCL	HMGCS2	HSD17B10	IVD	MCCC1	MCCC2	OXCT1	PCCA	PCCB
pathway0001224	Isovaleric Aciduria	ABAT	ACAA2	ACAD8	ACADM	ACADS	ACADSB	ACAT1	ALDH2	ALDH6A1	AOX1	AUH	BCAT1	BCKDHA	BCKDHB	DBT	DLD	ECHS1	HIBADH	HIBCH	HMGCL	HMGCS2	HSD17B10	IVD	MCCC1	MCCC2	OXCT1	PCCA	PCCB
pathway0001225	Isradipine Action Pathway	ABCC8	ABCC9	ADRB1	AGTR1	ALG10B	ATP1A1	ATP1A2	ATP1A3	ATP1A4	ATP1B1	ATP1B2	ATP1B3	ATP2A2	CACNA1C	CACNA1G	CACNA1H	CACNA2D2	CACNB1	CALM1	CALM2	CALM3	CHRM2	DLG1	FXYD2	HCN4	ITPR1	KCNA5	KCND3	KCNE1	KCNE2	KCNH2	KCNIP2	KCNJ11	KCNJ2	KCNJ3	KCNJ4	KCNJ5	KCNJ8	KCNK1	KCNQ1	MYLK	PLCB1	PLN	PRKACA	PRKAR1A	RYR2	SCN5A	SLC8A1
pathway0001226	JAK-STAT pathway and regulation pathway ( JAK-STAT pathway and regulation pathway Diagram )	CD40LG	CNTFR	CSF2	CSF2RA	CSF2RB	CSF3	CSF3R	CXCL8	CXCR1	CXCR2	EPO	EPOR	FASLG	GHR	GRB2	IFNA1	IFNA10	IFNA13	IFNA14	IFNA16	IFNA17	IFNA2	IFNA21	IFNA4	IFNA5	IFNA6	IFNA7	IFNA8	IFNAR1	IFNAR2	IFNB1	IFNG	IFNGR1	IFNGR2	IFNW1	IL10	IL10RA	IL10RB	IL11	IL12A	IL12B	IL12RB1	IL12RB2	IL13	IL13RA1	IL13RA2	IL15	IL15RA
pathway0001227	JAK degradation signaling ( JAK-STAT pathway and regulation pathway Diagram )	JAK1	JAK2	JAK3	SOCS1	TYK2
pathway0001228	JAK/STAT signaling pathway	JAK1	JAK2	JAK3	PIAS1	PIAS2	PIAS3	PTPRC	SOCS1	SPDYE7P	STAT1	STAT3	STAT4	STAT5A	STAT5B	STAT6
pathway0001229	JNK (c-Jun kinases) phosphorylation and activation mediated by activated human TAK1	IKBKG	IRAK1	IRAK2	MAP2K4	MAP2K7	MAP3K7	MAPK10	MAPK8	MAPK9	NOD1	NOD2	RIPK2	TAB1	TAB2	TAB3	TRAF6
pathway0001230	JNK cascade ( CD4 T cell receptor signaling (JNK cascade) )	FOS	FOSB	FOSL1	FOSL2	JUN	MAP2K1	MAP2K2	MAPK1	MAPK10	MAPK3	MAPK8	MAPK9
pathway0001231	JNK cascade ( CD4 T cell receptor signaling )	FOS	FOSB	FOSL1	FOSL2	JUN	MAP2K1	MAP2K2	MAPK10	MAPK8	MAPK9
pathway0001232	JNK cascade ( TGF-beta signaling(through TAK1) )	JUN	MAP2K4	MAP3K7	MAPK10	MAPK8	MAPK9
pathway0001233	JNK cascade ( Toll-like receptor signaling pathway (through ECSIT, MEKK1, MKKs, JNK cascade) )	JUN	MAP2K1	MAP2K2	MAP2K3	MAP2K4	MAP2K5	MAP2K6	MAP2K7	MAP3K1	MAPK10	MAPK8	MAPK9
pathway0001234	JNK signaling in the CD4+ TCR pathway	CRK	CRKL	DBNL	GRAP2	JUN	LAT	LCP2	MAP2K4	MAP3K1	MAP3K7	MAP3K8	MAP4K1	MAPK8	PRKCB
pathway0001235	Joubert syndrome	AMBRA1	BECN1	CDIPT	ERBB2	FIG4	INPP4B	INPP5D	INPP5E	PI4KA	PIK3C2A	PIK3C3	PIK3CD	PIK3R1	PIK3R4	PIKFYVE	PIP4K2A	PIP5K1A	PLCB1	PTEN	SYNJ1	VAC14
pathway0001236	Kaposi sarcoma-associated herpesvirus	BACH1	BCLAF1	GEMIN8	JARID2	LDOC1	LRRC8D	MAF	MATR3	NFKBIA	RBL2	SMAD5	SNU13	TM6SF1
pathway0001237	Keratan sulfate biosynthesis	ACAN	B3GNT2	B3GNT3	B3GNT4	B3GNT7	B4GALT1	B4GALT2	B4GALT3	B4GALT4	B4GALT5	B4GALT6	B4GAT1	CHST1	CHST2	CHST5	CHST6	FMOD	KERA	LUM	OGN	OMD	PRELP	SLC35D2	ST3GAL1	ST3GAL2	ST3GAL3	ST3GAL4	ST3GAL6
pathway0001238	Keratan sulfate degradation	ACAN	FMOD	GLB1	GLB1L	GNS	HEXA	HEXB	KERA	LUM	OGN	OMD	PRELP
pathway0001239	Ketobemidone Action Pathway	ADRA1A	CACNA1A	CACNA2D2	CACNB1	CHRNA4	CHRNB2	DRD1	GRIN1	GRIN2A	GRIN3A	HTR1A	KCND2	KCNIP2	OPRM1	PCSK2	POMC	SCN10A	SCN1B	SLC6A2	SLC6A3	SLC6A4
pathway0001240	Ketoconazole affects the reaction [[NADP co-treated with CYP1A2 protein, CYP2C8 protein, CYP2C9 protein, CYP2C19 protein, CYP2D6 protein, CYP3A4 protein, POR protein] results in increased metabolism of 1-(3-(4-phenoxyphenoxy)-2-oxopropyl)indole-5-carboxylic acid]	CYP1A2	CYP2C19	CYP2C8	CYP2C9	CYP2D6	CYP3A4	POR
pathway0001241	ketogenesis	ACAT1	BDH1	BDH2	HMGCL	HMGCS2
pathway0001242	Ketoprofen Action Pathway	AKR1C3	ALOX12	ALOX15	ALOX15B	ALOX5	CBR1	CYP2B6	CYP2C8	CYP2E1	CYP2J2	CYP2U1	CYP4A11	CYP4F2	CYP4F3	CYP4F8	EPHX2	FAM213B	GGT1	GPX1	LTA4H	LTC4S	PLA2G4B	PTGDS	PTGES	PTGIS	PTGS1	PTGS2	TBXAS1
pathway0001243	Ketorolac Action Pathway	AKR1C3	ALOX12	ALOX15	ALOX15B	ALOX5	CBR1	CYP2B6	CYP2C8	CYP2E1	CYP2J2	CYP2U1	CYP4A11	CYP4F2	CYP4F3	CYP4F8	EPHX2	FAM213B	GGT1	GPX1	LTA4H	LTC4S	PLA2G4B	PTGDS	PTGES	PTGIS	PTGS1	PTGS2	TBXAS1
pathway0001244	Kidney Function	AQP1	AQP2	AQP3	ATP1A1	ATP1A2	ATP1A3	ATP1A4	ATP1B1	ATP1B2	ATP1B3	CLCNKA	FXYD2	SCNN1A	SCNN1B	SCNN1D	SCNN1G	SLC12A1	SLC12A3	SLC12A6	SLC14A2	SLC1A1	SLC22A2	SLC22A6	SLC38A4	SLC3A1	SLC3A2	SLC6A20	SLC7A5	SLC7A6	SLC7A7	SLC7A8	SLC7A9
pathway0001245	Kinesins	CENPE	KIF11	KIF12	KIF13B	KIF15	KIF16B	KIF18A	KIF18B	KIF19	KIF1A	KIF1B	KIF1C	KIF20A	KIF20B	KIF21A	KIF21B	KIF22	KIF23	KIF25	KIF26A	KIF26B	KIF27	KIF28P	KIF2A	KIF2B	KIF2C	KIF3A	KIF3B	KIF3C	KIF4A	KIF4B	KIF5A	KIF5B	KIF6	KIF9	KIFAP3	KIFC1	KIFC2	KLC1	KLC2	KLC3	KLC4	RACGAP1
pathway0001246	KitReceptor	ABL1	ACTR2	AKT1	ATF2	BAD	BTK	CBL	CBLB	CDK2	CLTC	CRK	CRKL	CSF2RB	DOK1	DOK2	DOK3	EIF4EBP1	ELK1	EP300	EPOR	EZR	FER	FES	FGR	FOXO3	FYB	FYN	G3BP1	GAB2	GRAP	GRB10	GRB2	GRB7	GSK3A	GSK3B	GYS1	HCK	HRAS	IL7R	INPP5D	JAK2	JAK3	JUN	KIT	KITLG	LAT	LYN	MAD2L1
pathway0001247	Krabbe disease	ACER1	ACER3	ARSA	B4GALT6	CERK	ENPP7	GAL3ST1	GALC	GBA	GLA	KDSR	NEU3	PLPP1	SGMS1	SGPL1	SGPP2	SPHK2	SPTLC1	SPTLC2	UGCG	UGT8
pathway0001248	KSRP (KHSRP) binds and destabilizes mRNA	AKT1	DCP2	DIS3	EXOSC1	EXOSC2	EXOSC3	EXOSC4	EXOSC5	EXOSC6	EXOSC7	EXOSC8	EXOSC9	KHSRP	MAPK11	MAPK14	PARN	YWHAZ
pathway0001249	L-arginine:glycine amidinotransferase deficiency	ALDH4A1	ARG1	ASL	ASS1	CKB	CPS1	DAO	EPRS	GAMT	GATM	GLUD1	GOT1	NOS1	OAT	OTC	P4HA3	PRODH	PYCR2	RARS2	SLC25A15
pathway0001250	L-kynurenine degradation	AADAT	ACMSD	AFMID	CCBL1	CCBL2	DHTKD1	GOT2	HAAO	IDO1	IDO2	KMO	KYNU	TDO2
pathway0001251	L13a-mediated translational silencing of Ceruloplasmin expression	EIF1AX	EIF2S1	EIF2S2	EIF2S3	EIF3A	EIF3B	EIF3C	EIF3D	EIF3E	EIF3F	EIF3G	EIF3H	EIF3I	EIF3J	EIF3K	EIF3L	EIF3M	EIF4A1	EIF4A2	EIF4B	EIF4E	EIF4G1	EIF4H	FAU	PABPC1	RPL10	RPL10A	RPL11	RPL12	RPL13	RPL13A	RPL14	RPL15	RPL17	RPL18	RPL18A	RPL19	RPL21	RPL22	RPL23	RPL23A	RPL24	RPL26	RPL26L1	RPL27	RPL27A	RPL28	RPL29
pathway0001252	L1CAM interactions	ALCAM	CD24	CNTN1	CNTN2	EPHB2	L1CAM	LAMA1	LAMB1	LAMC1	NCAN	RANBP9
pathway0001253	Labetalol Action Pathway	ABCC8	ABCC9	ADRA1A	ADRB1	AGTR1	ALG10B	ATP1A1	ATP1A2	ATP1A3	ATP1A4	ATP1B1	ATP1B2	ATP1B3	ATP2A2	CACNA1C	CACNA1G	CACNA1H	CACNA2D2	CACNB1	CALM1	CALM2	CALM3	CHRM2	DLG1	FXYD2	HCN4	ITPR1	KCNA5	KCND3	KCNE1	KCNE2	KCNH2	KCNIP2	KCNJ11	KCNJ2	KCNJ3	KCNJ4	KCNJ5	KCNJ8	KCNK1	KCNQ1	MYLK	PLCB1	PLN	PRKACA	PRKAR1A	RYR2	SCN5A
pathway0001254	Lactic Acidemia	AARS	AARS2	AGXT	GPT	PC
pathway0001255	Lactose Synthesis	B4GALT1	CANT1	CMPK1	G6PC	GALT	LALBA	NME2	SLC2A1	SLC35A2	UGP2
pathway0001256	Laminin interactions	COL18A1	HSPG2	ITGA1	ITGA2	ITGA3	ITGA6	ITGA7	ITGAV	ITGB1	ITGB4	LAMA1	LAMA2	LAMA3	LAMA4	LAMA5	LAMB1	LAMB2	LAMB3	LAMC1	LAMC2	LAMC3	NID1	NID2
pathway0001257	Lamivudine Metabolism Pathway	ABCB1	ABCC1	ABCC2	ABCC3	ABCC4	ABCG2	CHPT1	CMPK1	DCK	NME1	NT5C	PCYT1A	PCYT2	PGK1	SLC22A1	SLC22A2	SLC22A3	SULT1A1
pathway0001258	Lansoprazole Action Pathway	ATP4A	ATP4B	CA1	CCKBR	CHRM3	CLIC2	GAST	HRH2	SLC26A3	SST	SSTR4
pathway0001259	LDL endocytosis	APOB	APOF	CETP	LDLR	LDLRAP1	LPA
pathway0001260	Leading Strand Synthesis	PCNA	POLA1	POLA2	POLD1	POLD2	POLD3	POLD4	PRIM1	PRIM2
pathway0001261	Lectin pathway of complement activation	FCN1	FCN2	FCN3	MASP1	MASP2	MBL2
pathway0001262	Leigh Syndrome	ACACA	ACAT1	ACOT12	ACSS2	ACYP1	AKR1B1	ALDH2	DLAT	DLD	GLO1	GRHPR	HAGH	LDHA	LDHD	MDH1	ME1	PC	PCK1	PDHA1	PDHB	PKLR
pathway0001263	Lepirudin Action Pathway	COL1A1	F10	F11	F12	F13A1	F13B	F2	F3	F5	F7	F8	F9	FGA	FGB	FGG	GGCX	KLKB1	PLAT	PLG	VKORC1
pathway0001264	Leptin	ACACA	ACACB	AKT1	ATF1	ATF2	BAD	CD44	CDK5	CFL2	CHUK	CISH	CREB1	CRP	CSNK2A1	EGFR	EIF4E	EIF4EBP1	ELK1	EP300	ERBB2	ESR1	FOXO1	FYN	GAP43	GNAQ	GRB2	GSK3A	GSK3B	HSPB1	HSPB2	IGF1R	IKBKB	IKBKG	IRS1	IRS2	IRS4	ITGB5	JAK1	JAK2	JAK3	KHDRBS1	LCK	LEP	LEPR	LIMK1	MAP2K1	MAP2K2	MAP2K3
pathway0001265	Lesch-Nyhan Syndrome (LNS)	ADA	ADCY2	ADSL	ADSS	AK1	AMPD1	APRT	ATAD1	ATIC	DGUOK	ENTPD5	ENTPD8	GART	GDA	GMPR	GMPS	GUCY1A2	GUCY1B3	GUK1	HPRT1	IMPDH1	ITPA	NME6	NT5C2	NUDT2	NUDT5	PAICS	PDE10A	PDE4D	PFAS	PNP	PPAT	PRPS1L1	RRM1	RRM2	TXN	XDH
pathway0001266	leucine degradation	AUH	BCAT1	BCAT2	BCKDHA	BCKDHB	DBT	DLD	HMGCL	HMGCLL1	IVD	MCCC1	MCCC2
pathway0001267	Leucine Stimulation on Insulin Signaling	AKT1	EIF4E	EIF4EBP1	INS	INSR	IRS1	IRS2	MTOR	PIK3CG	PIK3R6	RHEB	RPS6KB1	SLC7A5	TSC1	TSC2
pathway0001268	leukotriene biosynthesis	ALOX5	DPEP1	DPEP2	GGT3P	GGT5	LTA4H	LTC4S
pathway0001269	Leukotriene C4 Synthesis Deficiency	AKR1C3	ALOX12	ALOX15	ALOX15B	ALOX5	CBR1	CYP2B6	CYP2C8	CYP2E1	CYP2J2	CYP2U1	CYP4A11	CYP4F2	CYP4F3	CYP4F8	EPHX2	FAM213B	GGT1	GPX1	LTA4H	LTC4S	PLA2G4B	PTGDS	PTGES	PTGIS	PTGS1	PTGS2	TBXAS1
pathway0001270	Leukotriene receptors	CYSLTR1	CYSLTR2	GPR17	LTB4R	LTB4R2
pathway0001271	Levallorphan Action Pathway	ADRA1A	CACNA1A	CACNA2D2	CACNB1	CHRNA4	CHRNB2	DRD1	GRIN1	GRIN2A	GRIN3A	HTR1A	KCND2	KCNIP2	OPRM1	PCSK2	POMC	SCN10A	SCN1B	SLC6A2	SLC6A3	SLC6A4
pathway0001272	Levobunolol Action Pathway	ABCC8	ABCC9	ADRB1	AGTR1	ALG10B	ATP1A1	ATP1A2	ATP1A3	ATP1A4	ATP1B1	ATP1B2	ATP1B3	ATP2A2	CACNA1C	CACNA1G	CACNA1H	CACNA2D2	CACNB1	CALM1	CALM2	CALM3	CHRM2	DLG1	FXYD2	HCN4	ITPR1	KCNA5	KCND3	KCNE1	KCNE2	KCNH2	KCNIP2	KCNJ11	KCNJ2	KCNJ3	KCNJ4	KCNJ5	KCNJ8	KCNK1	KCNQ1	MYLK	PLCB1	PLN	PRKACA	PRKAR1A	RYR2	SCN5A	SLC8A1
pathway0001273	Levobupivacaine Action Pathway	ADRA1A	CACNA1A	CACNA2D2	CACNB1	CHRNA4	CHRNB2	DRD1	GRIN1	GRIN2A	GRIN3A	HTR1A	KCND2	KCNIP2	OPRM1	PCSK2	POMC	SCN10A	SCN1B	SLC6A2	SLC6A3	SLC6A4
pathway0001274	Levomethadyl Acetate Action Action Pathway	ADRA1A	CACNA1A	CACNA2D2	CACNB1	CHRNA4	CHRNB2	DRD1	GRIN1	GRIN2A	GRIN3A	HTR1A	KCND2	KCNIP2	OPRM1	PCSK2	POMC	SCN10A	SCN1B	SLC6A2	SLC6A3	SLC6A4
pathway0001275	Levorphanol Action Pathway	ADRA1A	CACNA1A	CACNA2D2	CACNB1	CHRNA4	CHRNB2	DRD1	GRIN1	GRIN2A	GRIN3A	HTR1A	KCND2	KCNIP2	OPRM1	PCSK2	POMC	SCN10A	SCN1B	SLC6A2	SLC6A3	SLC6A4
pathway0001276	LGI-ADAM interactions	ADAM11	ADAM22	ADAM23	CACNG2	CACNG3	CACNG4	CACNG8	DLG4	LGI1	LGI2	LGI3	LGI4	STX1A	STX1B
pathway0001277	Lidocaine (Antiarrhythmic) Action Pathway	ABCC8	ABCC9	ADRB1	AGTR1	ALG10B	ATP1A1	ATP1A2	ATP1A3	ATP1A4	ATP1B1	ATP1B2	ATP1B3	ATP2A2	CACNA1C	CACNA1G	CACNA1H	CACNA2D2	CACNB1	CALM1	CALM2	CALM3	CHRM2	CYP1A2	CYP3A4	DLG1	FXYD2	HCN4	ITPR1	KCNA5	KCND3	KCNE1	KCNE2	KCNH2	KCNIP2	KCNJ11	KCNJ2	KCNJ3	KCNJ4	KCNJ5	KCNJ8	KCNK1	KCNQ1	MYLK	PLCB1	PLN	PRKACA	PRKAR1A	RYR2
pathway0001278	Lidocaine (Local Anaesthetic) Action Pathway	ADRA1A	CACNA1A	CACNA2D2	CACNB1	CHRNA4	CHRNB2	CYP1A2	CYP3A4	DRD1	GRIN1	GRIN2A	GRIN3A	HTR1A	KCND2	KCNIP2	OPRM1	PCSK2	POMC	SCN10A	SCN1B	SLC6A2	SLC6A3	SLC6A4
pathway0001279	LIF signaling pathway ( LIF signaling(JAK1 JAK2 STAT3) )	CREBBP	EP300	IL6ST	JAK1	JAK2	LIF	LIFR	SMAD1	SMAD4	STAT3
pathway0001280	Ligand-dependent caspase activation	CASP8	CD14	FADD	FAS	FASLG	LY96	RIPK1	TICAM1	TICAM2	TLR3	TLR4	TNFRSF10A	TNFRSF10B	TNFSF10	TRADD	TRAF2
pathway0001281	Ligand-gated ion channel transport	ARHGEF9	GABRA1	GABRA2	GABRA3	GABRA4	GABRA5	GABRA6	GABRB1	GABRB2	GABRB3	GABRG2	GABRG3	GABRQ	GABRR1	GABRR2	GABRR3	GLRA1	GLRA2	GLRA3	GLRA4	GLRB	HTR3A	HTR3B	HTR3C	HTR3D	HTR3E
pathway0001282	Ligand-independent caspase activation via DCC	APPL1	CASP3	CASP9	DAPK1	DAPK2	DAPK3	DCC	MAGED1	UNC5A	UNC5B
pathway0001283	Ligand-receptor interactions	BOC	CDON	DHH	GAS1	HHIP	IHH	PTCH1	SHH
pathway0001284	Linoleic acid (LA) metabolism	ABCD1	ACSL1	ELOVL1	ELOVL2	ELOVL3	ELOVL5	FADS1	FADS2
pathway0001285	Lipopolysaccharides inhibits the reaction [Dexamethasone results in increased acetylation of HIST4H4 protein]	HIST1H4A	HIST1H4B	HIST1H4C	HIST1H4D	HIST1H4E	HIST1H4F	HIST1H4H	HIST1H4I	HIST1H4J	HIST1H4K	HIST1H4L	HIST2H4A	HIST2H4B	HIST4H4
pathway0001286	Lissencephaly gene (LIS1) in neuronal migration and development	ABL1	CALM1	CALM2	CALM3	CDC42	CDK5	CDK5R1	CDK5R2	CLIP1	CSNK2A1	DAB1	DCX	DYNC1H1	DYNLT1	IQGAP1	KATNA1	LRP8	LRPAP1	MAP1B	NDEL1	NUDC	PAFAH1B1	PAFAH1B2	PAFAH1B3	PLA2G7	PPP2R5D	RAC1	RELN	RHOA	VLDLR	YWHAE
pathway0001287	LKB1 signaling events	AKT1S1	BRSK1	BRSK2	CAB39	CDC37	CREB1	CRTC2	CTSD	ESR1	ETV4	EZR	GSK3B	HSP90AA1	MAP2	MAPT	MARK2	MARK4	MLST8	MTOR	MYC	PRKACA	PSEN2	RPTOR	SFN	SIK1	SIK2	SIK3	SMAD4	SMARCD3	STK11	STK11IP	STK26	STRADA	STRADB	TP53	TSC1	TSC2	YWHAB	YWHAE	YWHAG	YWHAH	YWHAQ	YWHAZ
pathway0001288	Long-chain-3-hydroxyacyl-coa dehydrogenase deficiency (LCHAD)	ACAA2	ECHS1	HADHA	HADHB	HSD17B10	MECR	PPT1
pathway0001289	Long chain acyl-CoA dehydrogenase deficiency (LCAD)	ACAA2	ACADL	ACADM	ACADS	ACADSB	ACADVL	ACAT1	ACSL1	CPT1A	CPT2	ECHS1	GCDH	HADHA	HADHB
pathway0001290	Lornoxicam Action Pathway	AKR1C3	ALOX12	ALOX15	ALOX15B	ALOX5	CBR1	CYP2B6	CYP2C8	CYP2E1	CYP2J2	CYP2U1	CYP4A11	CYP4F2	CYP4F3	CYP4F8	EPHX2	FAM213B	GGT1	GPX1	LTA4H	LTC4S	PLA2G4B	PTGDS	PTGES	PTGIS	PTGS1	PTGS2	TBXAS1
pathway0001291	Loss of Function of FBXW7 in Cancer and NOTCH1 Signaling	CUL1	FBXW7	NOTCH1	RBX1	SKP1
pathway0001292	Loss of Nlp from mitotic centrosomes	ACTR1A	AKAP9	ALMS1	CCP110	CDK1	CDK5RAP2	CENPJ	CEP131	CEP135	CEP152	CEP164	CEP192	CEP250	CEP290	CEP41	CEP57	CEP63	CEP70	CEP72	CEP76	CEP78	CETN2	CKAP5	CLASP1	CNTRL	CSNK1D	CSNK1E	DCTN1	DCTN2	DCTN3	DYNC1H1	DYNC1I2	DYNLL1	FGFR1OP	HAUS1	HAUS2	HAUS3	HAUS4	HAUS5	HAUS6	HAUS7	HAUS8	HSP90AA1	MAPRE1	NDE1	NEDD1	NEK2	NINL
pathway0001293	Loss of proteins required for interphase microtubule organization from the centrosome	ACTR1A	AKAP9	ALMS1	CCP110	CDK1	CDK5RAP2	CENPJ	CEP131	CEP135	CEP152	CEP164	CEP192	CEP250	CEP290	CEP41	CEP57	CEP63	CEP70	CEP72	CEP76	CEP78	CETN2	CKAP5	CLASP1	CNTRL	CSNK1D	CSNK1E	DCTN1	DCTN2	DCTN3	DYNC1H1	DYNC1I2	DYNLL1	FGFR1OP	HAUS1	HAUS2	HAUS3	HAUS4	HAUS5	HAUS6	HAUS7	HAUS8	HSP90AA1	MAPRE1	NDE1	NEDD1	NEK2	NINL
pathway0001294	Lovastatin Action Pathway	ACAT2	CYP51A1	DHCR24	EBP	FDFT1	FDPS	GGPS1	HMGCR	HSD17B7	IDI1	LIPA	LSS	MSMO1	MVD	MVK	NSDHL	PMVK	SC5D	SOAT1	SQLE	TM7SF2
pathway0001295	LPA receptor mediated events	ADCY1	ADCY2	ADCY3	ADCY4	ADCY5	ADCY6	ADCY7	ADCY8	ADCY9	ADRA1B	AKT1	ARHGEF1	BCAR1	CASP3	CRK	CXCL8	EGFR	FOS	GAB1	GNA11	GNA12	GNA13	GNA14	GNA15	GNAI1	GNAI2	GNAI3	GNAO1	GNAQ	GNAZ	GNB1	GNG2	GSK3B	HBEGF	HRAS	JUN	LPAR1	LPAR2	LPAR3	LPAR4	LYN	MAPT	MMP2	MMP9	NFKB1	NFKBIA	PIK3CB	PIK3R1
pathway0001296	LPA4-mediated signaling events	ADCY1	ADCY2	ADCY3	ADCY4	ADCY5	ADCY6	ADCY7	ADCY8	ADCY9	CREB1	GNAL	GNAS	LPAR4	PRKACA	PRKCE	RPS6KA5
pathway0001297	LRR FLII-interacting protein 1 (LRRFIP1) activates type I IFN production	CREBBP	CTNNB1	EP300	IRF3	LRRFIP1
pathway0001298	Lumiracoxib Action Pathway	AKR1C3	ALOX12	ALOX15	ALOX15B	ALOX5	CBR1	CYP2B6	CYP2C8	CYP2E1	CYP2J2	CYP2U1	CYP4A11	CYP4F2	CYP4F3	CYP4F8	EPHX2	FAM213B	GGT1	GPX1	LTA4H	LTC4S	PLA2G4B	PTGDS	PTGES	PTGIS	PTGS1	PTGS2	TBXAS1
pathway0001299	Lysine catabolism	AADAT	AASS	ALDH7A1	CRYM	DLD	DLST	GCDH	HYKK	OGDH	PHYKPL	PIPOX	SLC25A21
pathway0001300	Lysine degradation ( Lysine degradation )	AASS	BBOX1	GCDH	SHMT1	SHMT2	TMLHE
pathway0001301	Lysine Degradation	AADAT	AASS	ACAT1	ALDH7A1	DHTKD1	DLD	DLST	ECHS1	GCDH	HADH	PIPOX	SLC25A2	SLC7A2
pathway0001302	lysine degradation II (pipecolate pathway)	AADAT	ALDH7A1	CRYM	DHTKD1	PIPOX	PYCR1
pathway0001303	Lysinuric protein intolerance (LPI)	AQP1	AQP2	AQP3	ATP1A1	ATP1A2	ATP1A3	ATP1A4	ATP1B1	ATP1B2	ATP1B3	CLCNKA	FXYD2	SCNN1A	SCNN1B	SCNN1D	SCNN1G	SLC12A1	SLC12A3	SLC12A6	SLC14A2	SLC1A1	SLC22A2	SLC22A6	SLC38A4	SLC3A1	SLC3A2	SLC6A20	SLC7A5	SLC7A6	SLC7A7	SLC7A8	SLC7A9
pathway0001304	Lysinuric Protein Intolerance	AQP1	AQP2	AQP3	ATP1A1	ATP1A2	ATP1A3	ATP1A4	ATP1B1	ATP1B2	ATP1B3	CLCNKA	FXYD2	SCNN1A	SCNN1B	SCNN1D	SCNN1G	SLC12A1	SLC12A3	SLC12A6	SLC14A2	SLC1A1	SLC22A2	SLC22A6	SLC38A4	SLC3A1	SLC3A2	SLC6A20	SLC7A5	SLC7A6	SLC7A7	SLC7A8	SLC7A9
pathway0001305	Lysosomal Acid Lipase Deficiency (Wolman Disease)	ACAT2	CYP51A1	DHCR24	EBP	FDFT1	FDPS	GGPS1	HMGCR	HSD17B7	IDI1	LIPA	LSS	MSMO1	MVD	MVK	NSDHL	PMVK	SC5D	SOAT1	SQLE	TM7SF2
pathway0001306	Lysosome Vesicle Biogenesis	AP1B1	AP1G1	AP1G2	AP1M1	AP1M2	AP1S1	AP1S2	AP1S3	AP4B1	AP4E1	AP4M1	AP4S1	APP	ARF1	ARRB1	BLOC1S1	CHMP2A	CLTA	CLTB	CLTC	CLVS1	CLVS2	CTSZ	DNAJC6	DNASE2	DNM2	GNS	HGS	HSPA8	M6PR	SH3GL2	TXNDC5	VAMP2	VAMP7	VAMP8
pathway0001307	Lysosphingolipid and LPA receptors	LPAR1	LPAR2	LPAR3	LPAR5	PLPPR1	PLPPR2	PLPPR3	PLPPR4	PLPPR5	S1PR1	S1PR2	S1PR3	S1PR4	S1PR5
pathway0001308	Macroautophagy	AMBRA1	ATG10	ATG101	ATG12	ATG13	ATG14	ATG16L1	ATG3	ATG4A	ATG4B	ATG4C	ATG4D	ATG5	ATG7	ATG9A	ATG9B	BECN1	CHMP2A	CHMP2B	CHMP3	CHMP4A	CHMP4B	CHMP4C	CHMP6	CHMP7	DYNLL1	DYNLL2	GABARAP	GABARAPL1	GABARAPL2	GABARAPL3	LAMTOR1	LAMTOR2	LAMTOR3	LAMTOR4	LAMTOR5	MAP1LC3A	MAP1LC3B	MAP1LC3C	MLST8	MTMR14	MTMR3	MTOR	PIK3C3	PIK3R4	PRKAA1	PRKAA2	PRKAB1
pathway0001309	Magnesium salicylate Action Pathway	AKR1C3	ALOX12	ALOX15	ALOX15B	ALOX5	CBR1	CYP2B6	CYP2C8	CYP2E1	CYP2J2	CYP2U1	CYP4A11	CYP4F2	CYP4F3	CYP4F8	EPHX2	FAM213B	GGT1	GPX1	LTA4H	LTC4S	PLA2G4B	PTGDS	PTGES	PTGIS	PTGS1	PTGS2	TBXAS1
pathway0001310	Major pathway of rRNA processing in the nucleolus	BMS1	BOP1	BYSL	C1D	CSNK1D	CSNK1E	DCAF13	DDX47	DDX49	DDX52	DHX37	DIEXF	EMG1	EXOSC1	EXOSC10	EXOSC2	EXOSC3	EXOSC4	EXOSC5	EXOSC6	EXOSC7	EXOSC8	EXOSC9	FAU	FBL	FCF1	HEATR1	IMP3	IMP4	ISG20L2	KRR1	LAS1L	LTV1	MPHOSPH10	MPHOSPH6	NOB1	NOC4L	NOL11	NOL6	NOL9	NOP14	NOP56	NOP58	PDCD11	PELP1	PES1	PNO1	PWP2
pathway0001311	Malonic Aciduria	ABAT	ACACA	ACADM	ACAT1	ACSS1	ACSS3	ALDH6A1	ECHS1	HIBCH	MCEE	MLYCD	PCCA	PCCB
pathway0001312	Malonyl-coa decarboxylase deficiency	ABAT	ACACA	ACADM	ACAT1	ACSS1	ACSS3	ALDH6A1	ECHS1	HIBCH	MCEE	MLYCD	PCCA	PCCB
pathway0001313	Mammalian Hh signaling pathway ( Hedgehog signaling pathway )	BOC	CDON	DHH	HHIP	IHH	SHH
pathway0001314	Mammalian Notch signaling pathway ( Notch signaling pathway Diagram )	ADAM17	CREBBP	DLL1	EP300	JAG1	MAML1	MAML2	MAML3	NOTCH1	NOTCH2	NOTCH3	NOTCH4	PSEN1	PSEN2	RBPJ
pathway0001315	Mammalian Wnt signaling pathway ( Mammalian Wnt signaling pathway Diagram )	AGRN	CBY1	CD44	CTNNB1	CTNNBIP1	DKK1	DKK2	DKK3	DKK4	FRZB	GPC1	GPC4	HSPG2	KREMEN1	KREMEN2	LEF1	LRP5	LRP6	MAP3K7	NLK	SDC1	SDC2	SDC3	SDC4	SFRP2	SFRP4	TCF7	TCF7L1	TCF7L2	WIF1	WNT1	WNT10A	WNT10B	WNT11	WNT16	WNT2	WNT2B	WNT3	WNT3A	WNT4	WNT5A	WNT5B	WNT6	WNT7A	WNT7B	WNT8A	WNT8B	WNT9A
pathway0001316	manganese chloride inhibits the reaction [CGB protein results in increased expression of STAR protein]	CGB	CGB5	CGB7	CGB8	STAR
pathway0001317	Mannose metabolism	GMDS	GMPPA	GMPPB	MPI	PMM1	PMM2
pathway0001318	MAP2K and MAPK activation	APBB1IP	ARAF	ARRB1	ARRB2	BRAF	CNKSR1	CNKSR2	CSK	FGA	FGB	FGG	FN1	HRAS	IL17RD	IQGAP1	ITGA2B	ITGB3	KRAS	KSR1	KSR2	LAMTOR2	LAMTOR3	MAP2K1	MAP2K2	MAPK1	MAPK3	MARK3	NRAS	PEBP1	RAF1	RAP1A	RAP1B	SRC	TLN1	VCL	VWF	WDR83	YWHAB
pathway0001319	MAP3K8 (TPL2)-dependent MAPK1/3 activation	BTRC	CHUK	CUL1	FBXW11	IKBKB	IKBKG	MAP2K1	MAP2K4	MAP3K8	NFKB1	RPS27A	SKP1	TNIP2	UBA52	UBB	UBC
pathway0001320	MAPK1 (ERK2) activation	IL6	IL6R	IL6ST	JAK1	JAK2	MAP2K2	MAPK1	PTPN11	TYK2
pathway0001321	MAPK3 (ERK1) activation	CDK1	IL6	IL6R	IL6ST	JAK1	JAK2	MAP2K1	MAPK3	PTPN11	TYK2
pathway0001322	MAPK6/MAPK4 signaling	AGO1	AGO2	AGO3	AGO4	CCND3	CDC14A	CDC14B	CDC42	CDC42EP2	CDC42EP3	CDC42EP5	CDK1	DNAJB1	ETV4	FOXO1	FOXO3	HSPB1	IGF2BP1	JUN	KALRN	MAPK4	MAPK6	MAPKAPK5	MMP10	MMP2	MOV10	MYC	NCOA3	PAK1	PAK2	PAK3	PRKACA	PRKACB	PRKACG	PSMA1	PSMA2	PSMA3	PSMA4	PSMA5	PSMA6	PSMA7	PSMA8	PSMB1	PSMB10	PSMB11	PSMB2	PSMB3	PSMB4
pathway0001323	Maple Syrup Urine Disease	ABAT	ACAA2	ACAD8	ACADM	ACADS	ACADSB	ACAT1	ALDH2	ALDH6A1	AOX1	AUH	BCAT1	BCKDHA	BCKDHB	DBT	DLD	ECHS1	HIBADH	HIBCH	HMGCL	HMGCS2	HSD17B10	IVD	MCCC1	MCCC2	OXCT1	PCCA	PCCB
pathway0001324	MASTL Facilitates Mitotic Progression	ARPP19	CCNB1	CDK1	ENSA	MASTL	PPP2CA	PPP2CB	PPP2R1A	PPP2R1B	PPP2R2D
pathway0001325	Medium chain acyl-coa dehydrogenase deficiency (MCAD)	ACAA2	ACADL	ACADM	ACADS	ACADSB	ACADVL	ACAT1	ACSL1	CPT1A	CPT2	ECHS1	GCDH	HADHA	HADHB
pathway0001326	Mefenamic Acid Action Pathway	AKR1C3	ALOX12	ALOX15	ALOX15B	ALOX5	CBR1	CYP2B6	CYP2C8	CYP2E1	CYP2J2	CYP2U1	CYP4A11	CYP4F2	CYP4F3	CYP4F8	EPHX2	FAM213B	GGT1	GPX1	LTA4H	LTC4S	PLA2G4B	PTGDS	PTGES	PTGIS	PTGS1	PTGS2	TBXAS1
pathway0001327	Meiotic recombination	ATM	BLM	BRCA1	BRCA2	CDK2	CDK4	DMC1	H2AFB1	H2AFX	H2AFZ	H2BFS	H3F3A	H3F3B	HIST1H2AB	HIST1H2AC	HIST1H2AD	HIST1H2AE	HIST1H2AJ	HIST1H2BA	HIST1H2BB	HIST1H2BC	HIST1H2BD	HIST1H2BE	HIST1H2BF	HIST1H2BG	HIST1H2BH	HIST1H2BI	HIST1H2BJ	HIST1H2BK	HIST1H2BL	HIST1H2BM	HIST1H2BN	HIST1H2BO	HIST1H3A	HIST1H3B	HIST1H3C	HIST1H3D	HIST1H3E	HIST1H3F	HIST1H3G	HIST1H3H	HIST1H3I	HIST1H3J	HIST1H4A	HIST1H4B	HIST1H4C	HIST1H4D	HIST1H4E
pathway0001328	Meiotic synapsis	ACD	ATR	BRCA1	DIDO1	FKBP6	H2AFB1	H2AFX	H2AFZ	H2BFS	HIST1H2AB	HIST1H2AC	HIST1H2AD	HIST1H2AE	HIST1H2AJ	HIST1H2BA	HIST1H2BB	HIST1H2BC	HIST1H2BD	HIST1H2BE	HIST1H2BF	HIST1H2BG	HIST1H2BH	HIST1H2BI	HIST1H2BJ	HIST1H2BK	HIST1H2BL	HIST1H2BM	HIST1H2BN	HIST1H2BO	HIST1H4A	HIST1H4B	HIST1H4C	HIST1H4D	HIST1H4E	HIST1H4F	HIST1H4H	HIST1H4I	HIST1H4J	HIST1H4K	HIST1H4L	HIST2H2AA3	HIST2H2AA4	HIST2H2AC	HIST2H2BE	HIST2H4A	HIST2H4B	HIST3H2BB	HIST3H3
pathway0001329	Meloxicam Action Pathway	AKR1C3	ALOX12	ALOX15	ALOX15B	ALOX5	CBR1	CYP2B6	CYP2C8	CYP2E1	CYP2J2	CYP2U1	CYP4A11	CYP4F2	CYP4F3	CYP4F8	EPHX2	FAM213B	GGT1	GPX1	LTA4H	LTC4S	PLA2G4B	PTGDS	PTGES	PTGIS	PTGS1	PTGS2	TBXAS1
pathway0001330	Membrane binding and targetting of GAG proteins	NMT2	RPS27A	TSG101	UBA52	UBB	UBC	VPS28	VPS37A	VPS37B	VPS37C	VPS37D
pathway0001331	Mepivacaine Action Pathway	ADRA1A	CACNA1A	CACNA2D2	CACNB1	CHRNA4	CHRNB2	DRD1	GRIN1	GRIN2A	GRIN3A	HTR1A	KCND2	KCNIP2	OPRM1	PCSK2	POMC	SCN10A	SCN1B	SLC6A2	SLC6A3	SLC6A4
pathway0001332	Mercaptopurine Action Pathway	ABCC4	ABCC5	ADA	ADCY2	ADK	ADSL	ADSS	AK1	AMPD1	AOX1	APRT	ATAD1	ATIC	DGUOK	ENTPD5	ENTPD8	GART	GDA	GMPR	GMPS	GUCY1A2	GUCY1B3	GUK1	HPRT1	IMPDH1	ITPA	NME6	NT5C2	NUDT2	NUDT5	PAICS	PDE10A	PDE4D	PFAS	PNP	PPAT	PRPS1L1	RAC1	RRM1	RRM2	SLC28A2	SLC28A3	SLC29A1	SLC29A2	TPMT	TXN	XDH
pathway0001333	Mercaptopurine Pathway	ABCC4	ABCC5	ADK	AOX1	GMPS	HPRT1	IMPDH1	PPAT	RAC1	SLC28A2	SLC28A3	SLC29A1	SLC29A2	TPMT	XDH
pathway0001334	Metabolism of Angiotensinogen to Angiotensins	ACE	ACE2	AGT	ANPEP	ATP6AP2	CMA1	CPA3	CPB1	CPB2	CTSD	CTSG	CTSZ	ENPEP	GZMH	MME	REN
pathway0001335	Metabolism of folate and pterines	ALDH1L1	ALDH1L2	DHFR	DHFRL1	FPGS	MTHFD1	MTHFD1L	MTHFD2	MTHFD2L	MTHFR	MTHFS	SHMT1	SHMT2	SLC19A1	SLC25A32	SLC46A1
pathway0001336	Metabolism of ingested SeMet, Sec, MeSec into H2Se	AHCY	CBS	CTH	GNMT	HNMT	MAT1A	NNMT	SCLY
pathway0001337	Metabotropic glutamate receptor group I pathway	GNA11	GNA15	GNAQ	GRIK1	GRIK5	GRIN1	GRIN2A	GRIN2B	GRIN2C	GRIN2D	GRIN3A	GRM1	GRM5	HOMER1	ITPR1	PLCB4	PRKACA	PRKACB	PRKACG	PRKAR1A	PRKAR1B	PRKCB	PRKX
pathway0001338	Metabotropic glutamate receptor group II pathway	ADCY10	CACNA1A	CACNA1B	CACNA1E	CACNB1	GNAI1	GNAI2	GNAI3	GNAO1	GNAT2	GRM2	GRM3	PRKACA	PRKACB	PRKACG	PRKAR1A	PRKAR1B	PRKAR2A	PRKAR2B	PRKX	SNAP23	SNAP25	SNAP29	STX1A	STX1B	VAMP1	VAMP2	VAMP3	VAMP8
pathway0001339	Metabotropic glutamate receptor group III pathway	ADCY10	CACNA1A	CACNA1B	CACNA1E	CACNB1	GNAI1	GNAI2	GNAI3	GNGT2	GRIA1	GRIA2	GRIA3	GRIA4	GRIK1	GRIK2	GRIK3	GRIK4	GRIK5	GRIN1	GRIN2A	GRIN2B	GRIN2C	GRIN2D	GRIN3A	GRM1	GRM4	GRM5	GRM6	GRM7	GRM8	PRKACA	PRKACB	PRKACG	PRKAR1A	PRKAR1B	PRKAR2A	PRKAR2B	PRKX	SLC17A7	SLC1A1	SLC1A2	SLC1A3	SLC1A6	SLC1A7	SNAP23	SNAP25	SNAP29	STX1A
pathway0001340	Metachromatic Leukodystrophy (MLD)	ACER1	ACER3	ARSA	B4GALT6	CERK	ENPP7	GAL3ST1	GALC	GBA	GLA	KDSR	NEU3	PLPP1	SGMS1	SGPL1	SGPP2	SPHK2	SPTLC1	SPTLC2	UGCG	UGT8
pathway0001341	Metal ion SLC transporters	CP	HEPH	SLC11A1	SLC11A2	SLC31A1	SLC40A1	SLC41A1	SLC41A2
pathway0001342	Metallothioneins bind metals	MT1A	MT1B	MT1E	MT1F	MT1G	MT1H	MT1M	MT1X	MT2A	MT3	MT4
pathway0001343	Methadone Action Pathway	ADRA1A	CACNA1A	CACNA2D2	CACNB1	CHRNA4	CHRNB2	CYP2B6	CYP2C19	CYP2C8	CYP2D6	CYP3A4	CYP3A7	DRD1	GRIN1	GRIN2A	GRIN3A	HTR1A	KCND2	KCNIP2	OPRM1	PCSK2	POMC	SCN10A	SCN1B	SLC6A2	SLC6A3	SLC6A4
pathway0001344	Methadone Metabolism Pathway	CYP2B6	CYP2C19	CYP2C8	CYP2D6	CYP3A4	CYP3A7	GRIN1	GRIN2A	GRIN3A	OPRM1
pathway0001345	Methadyl Acetate Action Pathway	ADRA1A	CACNA1A	CACNA2D2	CACNB1	CHRNA4	CHRNB2	DRD1	GRIN1	GRIN2A	GRIN3A	HTR1A	KCND2	KCNIP2	OPRM1	PCSK2	POMC	SCN10A	SCN1B	SLC6A2	SLC6A3	SLC6A4
pathway0001346	Methionine Adenosyltransferase Deficiency	AMD1	BHMT	CBS	CHDH	CTH	DNMT1	IL4I1	MARS	MAT2A	MAT2B	MSRB2	MSRB3	MTAP	MTHFR	SHMT1	SRM
pathway0001347	Methionine and Cysteine metabolism ( Methionine and Cysteine metabolism )	AHCY	AHCYL1	AHCYL2	BHMT	CARS	CBS	CDO1	CSAD	CTH	GAD1	GAD2	MARS	MAT1A	MAT2A	MPST	MTR
pathway0001348	Methionine Metabolism	AMD1	BHMT	CBS	CHDH	CTH	DNMT1	IL4I1	MARS	MAT2A	MAT2B	MSRB2	MSRB3	MTAP	MTHFR	SHMT1	SRM
pathway0001349	methionine salvage cycle III	ADI1	APIP	ENOPH1	MAT1A	MAT2A	MAT2B	MRI1	MTAP	SRM
pathway0001350	Methionine salvage pathway	ADI1	APIP	ENOPH1	GOT1	MRI1	MTAP
pathway0001351	Methotrexate Action Pathway	ALDH1L1	DHFR	FPGS	FTCD	GGH	MTFMT	MTHFD1	MTHFD1L	MTHFD2	MTHFR	MTHFS	SLC46A1
pathway0001352	Methyclothiazide Action Pathway	AQP1	AQP2	AQP3	ATP1A1	ATP1A2	ATP1A3	ATP1A4	ATP1B1	ATP1B2	ATP1B3	CLCNKA	FXYD2	SCNN1A	SCNN1B	SCNN1D	SCNN1G	SLC12A1	SLC12A3	SLC12A6	SLC14A2	SLC1A1	SLC22A2	SLC22A6	SLC38A4	SLC3A1	SLC3A2	SLC6A20	SLC7A5	SLC7A6	SLC7A7	SLC7A8	SLC7A9
pathway0001353	Methylation	AHCY	AS3MT	COMT	CYP1A2	GSTO1	MAT1A	MAT2A	MAT2B	MTR	MTRR	N6AMT1	NNMT	TPMT	TRMT112
pathway0001354	Methylmalonate Semialdehyde Dehydrogenase Deficiency	ABAT	ACAA2	ACAD8	ACADM	ACADS	ACADSB	ACAT1	ALDH2	ALDH6A1	AOX1	AUH	BCAT1	BCKDHA	BCKDHB	DBT	DLD	ECHS1	HIBADH	HIBCH	HMGCL	HMGCS2	HSD17B10	IVD	MCCC1	MCCC2	OXCT1	PCCA	PCCB
pathway0001355	Methylmalonic Aciduria	ABAT	ACAA2	ACAD8	ACADM	ACADS	ACADSB	ACAT1	ALDH2	ALDH6A1	AOX1	AUH	BCAT1	BCKDHA	BCKDHB	DBT	DLD	ECHS1	HIBADH	HIBCH	HMGCL	HMGCS2	HSD17B10	IVD	MCCC1	MCCC2	OXCT1	PCCA	PCCB
pathway0001356	Methylmalonic Aciduria Due to Cobalamin-Related Disorders	ABAT	ACACA	ACADM	ACAT1	ACSS1	ACSS3	ALDH6A1	ECHS1	HIBCH	MCEE	MLYCD	PCCA	PCCB
pathway0001357	Metiamide Action Pathway	ATP4A	ATP4B	CA1	CCKBR	CHRM3	CLIC2	GAST	HRH2	SLC26A3	SST	SSTR4
pathway0001358	Metipranolol Action Pathway	ABCC8	ABCC9	ADRB1	AGTR1	ALG10B	ATP1A1	ATP1A2	ATP1A3	ATP1A4	ATP1B1	ATP1B2	ATP1B3	ATP2A2	CACNA1C	CACNA1G	CACNA1H	CACNA2D2	CACNB1	CALM1	CALM2	CALM3	CHRM2	DLG1	FXYD2	HCN4	ITPR1	KCNA5	KCND3	KCNE1	KCNE2	KCNH2	KCNIP2	KCNJ11	KCNJ2	KCNJ3	KCNJ4	KCNJ5	KCNJ8	KCNK1	KCNQ1	MYLK	PLCB1	PLN	PRKACA	PRKAR1A	RYR2	SCN5A	SLC8A1
pathway0001359	Metolazone Action Pathway	AQP1	AQP2	AQP3	ATP1A1	ATP1A2	ATP1A3	ATP1A4	ATP1B1	ATP1B2	ATP1B3	CLCNKA	FXYD2	SCNN1A	SCNN1B	SCNN1D	SCNN1G	SLC12A1	SLC12A3	SLC12A6	SLC14A2	SLC1A1	SLC22A2	SLC22A6	SLC38A4	SLC3A1	SLC3A2	SLC6A20	SLC7A5	SLC7A6	SLC7A7	SLC7A8	SLC7A9
pathway0001360	Metoprolol Action Pathway	ABCC8	ABCC9	ADRB1	AGTR1	ALG10B	ATP1A1	ATP1A2	ATP1A3	ATP1A4	ATP1B1	ATP1B2	ATP1B3	ATP2A2	CACNA1C	CACNA1G	CACNA1H	CACNA2D2	CACNB1	CALM1	CALM2	CALM3	CHRM2	DLG1	FXYD2	HCN4	ITPR1	KCNA5	KCND3	KCNE1	KCNE2	KCNH2	KCNIP2	KCNJ11	KCNJ2	KCNJ3	KCNJ4	KCNJ5	KCNJ8	KCNK1	KCNQ1	MYLK	PLCB1	PLN	PRKACA	PRKAR1A	RYR2	SCN5A	SLC8A1
pathway0001361	mevalonate pathway	ACAT1	ACAT2	HMGCR	HMGCS1	HMGCS2	IDI1	IDI2	MVD	MVK	PMVK
pathway0001362	Mevalonic aciduria	ACAT2	CYP51A1	DHCR24	EBP	FDFT1	FDPS	GGPS1	HMGCR	HSD17B7	IDI1	LIPA	LSS	MSMO1	MVD	MVK	NSDHL	PMVK	SC5D	SOAT1	SQLE	TM7SF2
pathway0001363	Mexiletine Action Pathway	ABCC8	ABCC9	ADRB1	AGTR1	ALG10B	ATP1A1	ATP1A2	ATP1A3	ATP1A4	ATP1B1	ATP1B2	ATP1B3	ATP2A2	CACNA1C	CACNA1G	CACNA1H	CACNA2D2	CACNB1	CALM1	CALM2	CALM3	CHRM2	DLG1	FXYD2	HCN4	ITPR1	KCNA5	KCND3	KCNE1	KCNE2	KCNH2	KCNIP2	KCNJ11	KCNJ2	KCNJ3	KCNJ4	KCNJ5	KCNJ8	KCNK1	KCNQ1	MYLK	PLCB1	PLN	PRKACA	PRKAR1A	RYR2	SCN5A	SLC8A1
pathway0001364	MHC class II antigen presentation	ACTR1A	ACTR1B	AP1B1	AP1G1	AP1M1	AP1M2	AP1S1	AP1S2	AP1S3	AP2A1	AP2A2	AP2B1	AP2M1	AP2S1	ARF1	CANX	CD74	CENPE	CLTA	CLTC	CTSA	CTSB	CTSC	CTSD	CTSE	CTSF	CTSH	CTSK	CTSL	CTSO	CTSS	CTSV	DCTN1	DCTN2	DCTN3	DCTN4	DCTN5	DCTN6	DNM1	DNM2	DNM3	DYNC1H1	DYNC1I1	DYNC1I2	DYNC1LI2	DYNC2H1	DYNC2LI1	DYNLL1
pathway0001365	MicroRNA (miRNA) biogenesis	AGO1	AGO2	AGO3	AGO4	DGCR8	DICER1	DROSHA	POLR2A	POLR2B	POLR2C	POLR2D	POLR2E	POLR2F	POLR2G	POLR2H	POLR2I	POLR2J	POLR2K	POLR2L	PRKRA	RAN	TARBP2	XPO5
pathway0001366	Mineralocorticoid biosynthesis	CGA	CYP11B2	CYP21A2	HSD3B1	HSD3B2	LHB
pathway0001367	Miscellaneous substrates	CYP2D6	CYP2S1	CYP2U1	CYP2W1	CYP3A43	CYP4A11	CYP4A22	CYP4B1	CYP4F11	CYP4F2	CYP4F22	CYP4F3
pathway0001368	Miscellaneous transport and binding events	ADD1	ADD2	ADD3	ANKH	AZGP1	CTNS	DMTN	MAGT1	MMGT1	MRS2	NIPA1	NIPA2	NIPAL1	NIPAL2	NIPAL3	NIPAL4	PIP	TUSC3
pathway0001369	Mismatch repair (MMR) directed by MSH2:MSH3 (MutSbeta)	EXO1	LIG1	MLH1	MSH2	MSH3	PCNA	PMS2	POLD1	POLD2	POLD3	POLD4	RPA1	RPA2	RPA3
pathway0001370	Mismatch repair (MMR) directed by MSH2:MSH6 (MutSalpha)	EXO1	LIG1	MLH1	MSH2	MSH6	PCNA	PMS2	POLD1	POLD2	POLD3	POLD4	RPA1	RPA2	RPA3
pathway0001371	Misspliced GSK3beta mutants stabilize beta-catenin	AMER1	APC	AXIN1	CSNK1A1	CTNNB1	GSK3B	PPP2CA	PPP2CB	PPP2R1A	PPP2R1B	PPP2R5A	PPP2R5B	PPP2R5C	PPP2R5D	PPP2R5E
pathway0001372	Misspliced LRP5 mutants have enhanced beta-catenin-dependent signaling	DKK1	DKK2	DKK4	KREMEN1	KREMEN2	LRP5
pathway0001373	Mitochondrial Beta-Oxidation of Long Chain Saturated Fatty Acids	ACAA2	ACADL	ACSL1	CPT1A	CPT2	ECHS1	HADH	HADHA	HADHB	SLC25A20
pathway0001374	Mitochondrial Beta-Oxidation of Medium Chain Saturated Fatty Acids	ACAA2	ACADM	ACSM1	ECHS1	HADH	HADHA	HADHB	SLC25A20
pathway0001375	Mitochondrial Beta-Oxidation of Short Chain Saturated Fatty Acids	ACAA2	ACADL	ACADS	ACAT1	ACSS3	ECHS1	HADH	HSD17B10
pathway0001376	Mitochondrial complex II deficiency	ACO2	CS	DHTKD1	DLAT	DLD	DLST	FH	IDH3A	IDH3B	IDH3G	MDH1	MPC1	PC	PDHA1	PDHB	SDHA	SDHB	SDHC	SDHD	SUCLG1	SUCLG2
pathway0001377	Mitochondrial DNA depletion syndrome	ADA	ADCY2	ADSL	ADSS	AK1	AMPD1	APRT	ATAD1	ATIC	DGUOK	ENTPD5	ENTPD8	GART	GDA	GMPR	GMPS	GUCY1A2	GUCY1B3	GUK1	HPRT1	IMPDH1	ITPA	NME6	NT5C2	NUDT2	NUDT5	PAICS	PDE10A	PDE4D	PFAS	PNP	PPAT	PRPS1L1	RRM1	RRM2	TXN	XDH
pathway0001378	Mitochondrial Electron Transport Chain	GAPDH	GPD2	SDHA	SDHB	SDHC	SDHD	SLC25A4	SLC37A4
pathway0001379	mitochondrial fatty acid beta-oxidation of unsaturated fatty acids	ACADL	ACADM	DECR1	ECI1	HADHA	HADHB
pathway0001380	Mitochondrial iron-sulfur cluster biogenesis	FDX1	FDX1L	FXN	ISCU	LYRM4	NFS1	SLC25A28	SLC25A37
pathway0001381	mitochondrial L-carnitine shuttle	CPT1A	CPT1B	CPT1C	CPT2	CRAT
pathway0001382	Mitochondrial protein import	ACO2	ATP5A1	ATP5B	ATP5G1	BCS1L	CHCHD2	CHCHD4	COQ2	COX17	COX19	CS	CYC1	DNAJC19	FXN	GFER	GRPEL1	GRPEL2	HSCB	HSPA9	HSPD1	IDH3G	LDHD	MTX1	MTX2	PAM16	PMPCA	PMPCB	SAMM50	SLC25A12	SLC25A13	SLC25A4	SLC25A6	TAZ	TIMM10	TIMM10B	TIMM13	TIMM17A	TIMM17B	TIMM21	TIMM22	TIMM23	TIMM44	TIMM50	TIMM8A	TIMM8B	TIMM9	TOMM20	TOMM22
pathway0001383	Mitochondrial translation elongation	AURKAIP1	CHCHD1	DAP3	GADD45GIP1	GFM1	ICT1	MRPL1	MRPL10	MRPL11	MRPL12	MRPL13	MRPL14	MRPL15	MRPL16	MRPL17	MRPL18	MRPL19	MRPL2	MRPL20	MRPL21	MRPL22	MRPL23	MRPL24	MRPL27	MRPL28	MRPL3	MRPL30	MRPL32	MRPL33	MRPL34	MRPL35	MRPL36	MRPL37	MRPL38	MRPL39	MRPL4	MRPL40	MRPL41	MRPL42	MRPL43	MRPL44	MRPL45	MRPL46	MRPL47	MRPL48	MRPL49	MRPL50	MRPL51
pathway0001384	Mitochondrial translation initiation	AURKAIP1	CHCHD1	DAP3	GADD45GIP1	ICT1	MRPL1	MRPL10	MRPL11	MRPL12	MRPL13	MRPL14	MRPL15	MRPL16	MRPL17	MRPL18	MRPL19	MRPL2	MRPL20	MRPL21	MRPL22	MRPL23	MRPL24	MRPL27	MRPL28	MRPL3	MRPL30	MRPL32	MRPL33	MRPL34	MRPL35	MRPL36	MRPL37	MRPL38	MRPL39	MRPL4	MRPL40	MRPL41	MRPL42	MRPL43	MRPL44	MRPL45	MRPL46	MRPL47	MRPL48	MRPL49	MRPL50	MRPL51	MRPL52
pathway0001385	Mitochondrial translation termination	AURKAIP1	CHCHD1	DAP3	GADD45GIP1	GFM2	ICT1	MRPL1	MRPL10	MRPL11	MRPL12	MRPL13	MRPL14	MRPL15	MRPL16	MRPL17	MRPL18	MRPL19	MRPL2	MRPL20	MRPL21	MRPL22	MRPL23	MRPL24	MRPL27	MRPL28	MRPL3	MRPL30	MRPL32	MRPL33	MRPL34	MRPL35	MRPL36	MRPL37	MRPL38	MRPL39	MRPL4	MRPL40	MRPL41	MRPL42	MRPL43	MRPL44	MRPL45	MRPL46	MRPL47	MRPL48	MRPL49	MRPL50	MRPL51
pathway0001386	Mitochondrial tRNA aminoacylation	AARS2	CARS2	DARS2	EARS2	FARS2	GARS	HARS2	IARS2	KARS	LARS2	MARS2	NARS2	PARS2	PPA2	QARS	RARS2	SARS2	TARS2	VARS2	WARS2	YARS2
pathway0001387	Mitotic Prometaphase	AHCTF1	APITD1	AURKB	B9D2	BIRC5	BUB1	BUB1B	BUB3	CASC5	CDC20	CDCA8	CENPA	CENPC	CENPE	CENPF	CENPH	CENPI	CENPK	CENPL	CENPM	CENPN	CENPO	CENPP	CENPQ	CENPT	CENPU	CKAP5	CLASP1	CLASP2	CLIP1	DSN1	ERCC6L	INCENP	ITGB3BP	KIF18A	KIF2A	KIF2B	KIF2C	KNTC1	MAD1L1	MAD2L1	MAPRE1	MIS12	NDC80	NDE1	NDEL1	NSL1	NUDC
pathway0001388	MNGIE (Mitochondrial Neurogastrointestinal Encephalopathy)	AK3	CAD	CANT1	CDA	CMPK2	CTPS1	DCTD	DHODH	DPYD	DPYS	DUT	GDA	ITPA	NME6	NT5C2	RRM2	RRM2B	TK1	TYMP	TYMS	UCKL1	UPB1	UPP2
pathway0001389	Molecules associated with elastic fibres	BMP10	BMP2	BMP4	BMP7	EFEMP1	EFEMP2	FBLN1	FBLN2	FBLN5	GDF5	ITGA8	ITGAV	ITGB1	ITGB3	ITGB5	ITGB6	ITGB8	LTBP1	LTBP2	LTBP3	LTBP4	MFAP1	MFAP2	MFAP3	MFAP4	MFAP5	TGFB1	TGFB2	TGFB3	VTN
pathway0001390	Molybdenum cofactor biosynthesis	GPHN	MOCOS	MOCS1	MOCS2	MOCS3	NFS1
pathway0001391	Molybdenum Cofactor Deficiency	ADA	ADCY2	ADSL	ADSS	AK1	AMPD1	APRT	ATAD1	ATIC	DGUOK	ENTPD5	ENTPD8	GART	GDA	GMPR	GMPS	GUCY1A2	GUCY1B3	GUK1	HPRT1	IMPDH1	ITPA	NME6	NT5C2	NUDT2	NUDT5	PAICS	PDE10A	PDE4D	PFAS	PNP	PPAT	PRPS1L1	RRM1	RRM2	TXN	XDH
pathway0001392	Monoamine oxidase-a deficiency (MAO-A)	ADH1A	ALDH3A1	AOC1	COMT	DBH	DCT	DDC	FAH	GOT1	GSTZ1	HAAO	HGD	MAOA	MIF	PNMT	TYR
pathway0001393	Morphine Action Pathway	ADRA1A	CACNA1A	CACNA2D2	CACNB1	CHRNA4	CHRNB2	DNAJB11	DRD1	ERP29	GRIN1	GRIN2A	GRIN3A	HSPA5	HTR1A	KCND2	KCNIP2	OPRM1	PCSK2	PDIA2	PDIA4	PDIA6	POMC	PPIB	SCN10A	SCN1B	SDF2L1	SLC6A2	SLC6A3	SLC6A4	UGT1A1	UGT1A3	UGT1A8	UGT2B15	UGT2B4	UGT2B7
pathway0001394	Morphine Pathway	DNAJB11	ERP29	HSPA5	OPRM1	PDIA2	PDIA4	PDIA6	PPIB	SDF2L1	UGT1A1	UGT1A3	UGT1A8	UGT2B15	UGT2B4	UGT2B7
pathway0001395	mRNA 3'-end processing	ALYREF	CASC3	CDC40	CHTOP	CLP1	CPSF1	CPSF2	CPSF3	CPSF7	CSTF1	CSTF2	CSTF3	DDX39A	DDX39B	DHX38	EIF4A3	FIP1L1	FYTTD1	LUZP4	MAGOH	NCBP1	NCBP2	NUDT21	PABPN1	PAPOLA	PCF11	POLDIP3	RBM8A	RNPS1	SARNP	SLU7	SRRM1	SRSF1	SRSF11	SRSF2	SRSF3	SRSF4	SRSF5	SRSF6	SRSF7	SRSF9	THOC1	THOC2	THOC3	THOC5	THOC6	THOC7	U2AF1
pathway0001396	mRNA Capping	CCNH	CDK7	ERCC2	ERCC3	GTF2F1	GTF2F2	GTF2H1	GTF2H2	GTF2H3	GTF2H4	GTF2H5	MNAT1	NCBP1	NCBP2	POLR2A	POLR2B	POLR2C	POLR2D	POLR2E	POLR2F	POLR2G	POLR2H	POLR2I	POLR2J	POLR2K	POLR2L	RNGTT	RNMT	SUPT5H
pathway0001397	mRNA decay by 3' to 5' exoribonuclease	DCPS	DIS3	EXOSC1	EXOSC2	EXOSC3	EXOSC4	EXOSC5	EXOSC6	EXOSC7	EXOSC8	EXOSC9	NT5C3B
pathway0001398	mRNA decay by 5' to 3' exoribonuclease	DCP1A	DCP1B	DCP2	DDX6	EDC3	EDC4	LSM1	LSM2	LSM3	LSM4	LSM5	LSM6	LSM7	PATL1	XRN1
pathway0001399	mRNA splicing	PRPF3	SNRNP40	SNRPA	SNRPB2	ZRSR1	ZRSR2
pathway0001400	mTOR signaling pathway	AKT1	AKT1S1	ATG13	BNIP3	BRAF	BTRC	CCNE1	CDK2	CLIP1	CYCS	DDIT4	DEPTOR	EEF2	EEF2K	EIF4A1	EIF4B	EIF4E	EIF4EBP1	FBXW11	HRAS	IKBKB	IRS1	KRAS	MAP2K1	MAP2K2	MAPK1	MAPK3	MAPKAP1	MLST8	MTOR	NRAS	PDCD4	PDPK1	PLD1	PLD2	PML	POLDIP3	PPARGC1A	PRKCA	PRR5	RAF1	RB1CC1	RHEB	RICTOR	RPS6KA1	RPS6KB1	RPTOR	RRAGA
pathway0001401	mTOR signalling	AKT1	AKT1S1	LAMTOR1	LAMTOR2	LAMTOR3	LAMTOR4	LAMTOR5	MLST8	MTOR	RHEB	RPTOR	RRAGA	RRAGB	RRAGC	RRAGD	YWHAB
pathway0001402	mTORC1-mediated signalling	AKT1S1	EEF2K	EIF4B	EIF4E	EIF4EBP1	EIF4G1	LAMTOR1	LAMTOR2	LAMTOR3	LAMTOR4	LAMTOR5	MLST8	MTOR	RHEB	RPS6	RPS6KB1	RPTOR	RRAGA	RRAGB	RRAGC	RRAGD	YWHAB
pathway0001403	mucin core 1 and core 2 O-glycosylation	B3GNT3	C1GALT1	GALNT1	GALNT10	GALNT11	GALNT12	GALNT13	GALNT14	GALNT15	GALNT16	GALNT18	GALNT2	GALNT3	GALNT4	GALNT5	GALNT6	GALNT7	GALNT8	GALNT9	GALNTL6	GCNT1	GCNT3	GCNT4	GCNT7	ST3GAL1	ST3GAL2	ST3GAL4	WBSCR17
pathway0001404	Mucopolysaccharidosis VI. Sly syndrome	AGL	AMY1A	AMY1B	AMY1C	GBE1	GCK	GPI	GUSB	GYS2	HK2	MGAM	PGM1	PGM2L1	PYGL	SI	UGDH	UGP2	UGT2B11
pathway0001405	Multifunctional anion exchangers	SLC26A1	SLC26A2	SLC26A3	SLC26A4	SLC26A6	SLC26A7	SLC26A9
pathway0001406	Muscarinic acetylcholine receptor 1 and 3 signaling pathway	ACHE	BCHE	CHAT	CHRM1	CHRM3	GNA11	GNA14	GNAQ	GRIN1	GRIN2A	GRIN2B	GRIN2C	GRIN2D	GRIN3A	ITPR1	ITPR2	ITPR3	PKN1	PKN2	PKN3	PLCB4	PRKCA	PRKCB	PRKCD	PRKCE	PRKCG	PRKCH	PRKCI	PRKCQ	PRKCZ	SLC18A3	SLC5A7	SNAP23	SNAP25	SNAP29	STX1A	STX1B	VAMP1	VAMP2	VAMP3	VAMP8
pathway0001407	Muscarinic acetylcholine receptor 2 and 4 signaling pathway	ACHE	ADCY10	BCHE	CHAT	CHRM2	CHRM4	GNAI1	GNAI2	GNAO1	GNAT1	GNAT2	KCNJ3	KCNJ5	KCNJ6	KCNJ9	PRKACA	PRKACB	PRKACG	PRKAR1A	PRKAR1B	PRKAR2A	PRKAR2B	PRKX	SLC18A3	SLC5A7	SNAP23	SNAP25	SNAP29	STX11	STX16	STX19	STX1A	STX1B	STX4	VAMP1	VAMP2	VAMP3	VAMP8
pathway0001408	Muscarinic acetylcholine receptors	CHRM1	CHRM2	CHRM3	CHRM4	CHRM5
pathway0001409	Muscle/Heart Contraction	ABCC8	ABCC9	ADRB1	AGTR1	ALG10B	ATP1A1	ATP1A2	ATP1A3	ATP1A4	ATP1B1	ATP1B2	ATP1B3	ATP2A2	CACNA1C	CACNA1G	CACNA1H	CACNA2D2	CACNB1	CALM1	CALM2	CALM3	CHRM2	DLG1	FXYD2	HCN4	ITPR1	KCNA5	KCND3	KCNE1	KCNE2	KCNH2	KCNIP2	KCNJ11	KCNJ2	KCNJ3	KCNJ4	KCNJ5	KCNJ8	KCNK1	KCNQ1	MYLK	PLCB1	PLN	PRKACA	PRKAR1A	RYR2	SCN5A	SLC8A1
pathway0001410	Mycophenolic Acid Metabolism Pathway	ABCB1	ABCC2	ABCG2	CES1	CES2	CYP2C8	CYP3A4	CYP3A5	IMPDH1	IMPDH2	SLCO1B1	SLCO1B3	UGT1A7	UGT1A8	UGT1A9	UGT2B7
pathway0001411	MyD88-independent TLR3/TLR4 cascade	CD14	LY96	SARM1	TICAM1	TICAM2	TLR3	TLR4
pathway0001412	MyD88 cascade initiated on plasma membrane	ECSIT	IRAK1	IRAK2	IRAK4	MAP3K1	MYD88	TLR10	TLR5	TRAF6
pathway0001413	MyD88 deficiency (TLR2/4)	BTK	CD14	CD36	IRAK4	LY96	MYD88	TIRAP	TLR1	TLR2	TLR4	TLR6
pathway0001414	MyD88 dependent cascade initiated on endosome	IRAK1	IRAK2	IRAK4	MYD88	TLR7	TLR8	TLR9	TRAF6
pathway0001415	MyD88:Mal cascade initiated on plasma membrane	BTK	CD14	CD36	ECSIT	IRAK1	IRAK2	IRAK3	IRAK4	LY96	MAP3K1	MYD88	SIGIRR	SOCS1	TIRAP	TLR1	TLR2	TLR4	TLR6	TRAF6
pathway0001416	Myoadenylate deaminase deficiency	ADA	ADCY2	ADSL	ADSS	AK1	AMPD1	APRT	ATAD1	ATIC	DGUOK	ENTPD5	ENTPD8	GART	GDA	GMPR	GMPS	GUCY1A2	GUCY1B3	GUK1	HPRT1	IMPDH1	ITPA	NME6	NT5C2	NUDT2	NUDT5	PAICS	PDE10A	PDE4D	PFAS	PNP	PPAT	PRPS1L1	RRM1	RRM2	TXN	XDH
pathway0001417	Myoclonic epilepsy of Lafora	EPM2A	GYG1	GYG2	GYS1	GYS2	PPP1R3C	RPS27A	UBA52	UBB	UBC
pathway0001418	N-acetylglucosamine metabolism	AMDHD2	GFPT1	GFPT2	GNPDA1	GNPDA2	NPL
pathway0001419	N-cadherin signaling events	AXIN1	CALM1	CALM2	CALM3	CAMK2G	CDC42	CDH2	CNR1	CTNNA1	CTNNB1	CTNND1	CTTN	DAGLA	DAGLB	DCTN1	FER	FGFR1	GAP43	GJA1	GRIA2	GSN	JUP	KIF5B	LRP5	MAPK8	MAPRE1	MYL2	PIK3CA	PIK3R1	PIP5K1C	PLCG1	PTPN1	PTPN11	RAC1	RHOA	ROCK1
pathway0001420	N-Glycan antennae elongation	B4GALT1	B4GALT2	B4GALT3	B4GALT4	B4GALT5	B4GALT6	MGAT4A	MGAT4B	MGAT4C	MGAT5	ST3GAL4	ST6GAL1	ST8SIA2	ST8SIA3	ST8SIA6
pathway0001421	Na+-dependent glucose transporters	KIAA1919	NAGLT1	SLC5A1	SLC5A2	SLC5A3	SLC5A4	SLC5A9
pathway0001422	Na+/Cl- dependent neurotransmitter transporters	SLC18A1	SLC18A2	SLC22A1	SLC22A2	SLC6A1	SLC6A11	SLC6A12	SLC6A13	SLC6A14	SLC6A15	SLC6A18	SLC6A19	SLC6A2	SLC6A20	SLC6A3	SLC6A5	SLC6A6	SLC6A7	SLC6A9
pathway0001423	Nabumetone Action Pathway	AKR1C3	ALOX12	ALOX15	ALOX15B	ALOX5	CBR1	CYP2B6	CYP2C8	CYP2E1	CYP2J2	CYP2U1	CYP4A11	CYP4F2	CYP4F3	CYP4F8	EPHX2	FAM213B	GGT1	GPX1	LTA4H	LTC4S	PLA2G4B	PTGDS	PTGES	PTGIS	PTGS1	PTGS2	TBXAS1
pathway0001424	NAD biosynthesis from 2-amino-3-carboxymuconate semialdehyde	NADSYN1	NMNAT1	NMNAT2	NMNAT3	QPRT
pathway0001425	NAD de novo biosynthesis	AFMID	HAAO	IDO1	IDO2	KMO	KYNU	NADSYN1	NMNAT1	NMNAT2	NMNAT3	QPRT	TDO2
pathway0001426	NAD+ + 2-Propyn-1-al + H2O = NADH + Propiolic acid ( Propanoate metabolism )	ALDH1A1	ALDH1A2	ALDH1B1	ALDH2	ALDH3A2	ALDH7A1	ALDH9A1
pathway0001427	NAD+ + 3,4-Dihydroxy-phenyl-ethyleneglycol = NADH + 3,4-Dihydroxy-mandelaldehyde ( Tyrosine metabolism )	ADH1A	ADH1B	ADH1C	ADH4	ADH5	ADH6	ADH7	ADHFE1
pathway0001428	NAD+ + 4-Trimethyl-ammonio-butanal + H2O = NADH + 4-Trimethyl-ammonio-butanoic acid ( Lysine degradation )	ALDH1A1	ALDH1A2	ALDH1B1	ALDH2	ALDH3A2	ALDH7A1	ALDH9A1
pathway0001429	NAD+ + Acetaldehyde + H2O = NADH + Acetic acid ( Pyruvate metabolism )	ALDH1A1	ALDH1A2	ALDH1B1	ALDH2	ALDH3A2	ALDH7A1	ALDH9A1
pathway0001430	NADE modulates death signalling	CASP2	CASP3	NGF	NGFR	NGFRAP1	YWHAE
pathway0001431	Nadolol Action Pathway	ABCC8	ABCC9	ADRB1	AGTR1	ALG10B	ATP1A1	ATP1A2	ATP1A3	ATP1A4	ATP1B1	ATP1B2	ATP1B3	ATP2A2	CACNA1C	CACNA1G	CACNA1H	CACNA2D2	CACNB1	CALM1	CALM2	CALM3	CHRM2	DLG1	FXYD2	HCN4	ITPR1	KCNA5	KCND3	KCNE1	KCNE2	KCNH2	KCNIP2	KCNJ11	KCNJ2	KCNJ3	KCNJ4	KCNJ5	KCNJ8	KCNK1	KCNQ1	MYLK	PLCB1	PLN	PRKACA	PRKAR1A	RYR2	SCN5A	SLC8A1
pathway0001432	Nalbuphine Action Pathway	ADRA1A	CACNA1A	CACNA2D2	CACNB1	CHRNA4	CHRNB2	DRD1	GRIN1	GRIN2A	GRIN3A	HTR1A	KCND2	KCNIP2	OPRK1	OPRM1	PCSK2	POMC	SCN10A	SCN1B	SLC6A2	SLC6A3	SLC6A4
pathway0001433	Naloxone Action Pathway	ADRA1A	CACNA1A	CACNA2D2	CACNB1	CHRNA4	CHRNB2	DRD1	GRIN1	GRIN2A	GRIN3A	HTR1A	KCND2	KCNIP2	OPRM1	PCSK2	POMC	SCN10A	SCN1B	SLC6A2	SLC6A3	SLC6A4
pathway0001434	Naltrexone Action Pathway	ADRA1A	CACNA1A	CACNA2D2	CACNB1	CHRNA4	CHRNB2	DRD1	GRIN1	GRIN2A	GRIN3A	HTR1A	KCND2	KCNIP2	OPRM1	PCSK2	POMC	SCN10A	SCN1B	SLC6A2	SLC6A3	SLC6A4
pathway0001435	Naproxen Action Pathway	AKR1C3	ALOX12	ALOX15	ALOX15B	ALOX5	CBR1	CYP2B6	CYP2C8	CYP2E1	CYP2J2	CYP2U1	CYP4A11	CYP4F2	CYP4F3	CYP4F8	EPHX2	FAM213B	GGT1	GPX1	LTA4H	LTC4S	PLA2G4B	PTGDS	PTGES	PTGIS	PTGS1	PTGS2	TBXAS1
pathway0001436	Nateglinide Action Pathway	ABCC8	CACNA1A	CACNA2D2	CACNB1	INS	SLC2A2
pathway0001437	NCAM signaling for neurite out-growth	CREB1	FGFR1	FYN	GRB2	HRAS	KRAS	MAPK1	MAPK3	NCAM1	NRAS	PTK2	PTPRA	RPS6KA5	SOS1	SPTA1	SPTAN1	SPTB	SPTBN1	SPTBN2	SPTBN4	SPTBN5	SRC
pathway0001438	NCAM1 interactions	AGRN	ARTN	CACNA1C	CACNA1D	CACNA1G	CACNA1H	CACNA1I	CACNA1S	CACNB1	CACNB2	CACNB3	CACNB4	CNTN2	COL4A1	COL4A2	COL4A3	COL4A4	COL4A5	COL6A1	COL6A2	COL6A3	COL6A5	COL6A6	COL9A1	COL9A2	COL9A3	GDNF	GFRA1	GFRA2	GFRA4	NCAM1	NCAN	NRTN	PRNP	PSPN	ST8SIA2	ST8SIA4
pathway0001439	Nebivolol Action Pathway	ABCC8	ABCC9	ADRB1	AGTR1	ALG10B	ATP1A1	ATP1A2	ATP1A3	ATP1A4	ATP1B1	ATP1B2	ATP1B3	ATP2A2	CACNA1C	CACNA1G	CACNA1H	CACNA2D2	CACNB1	CALM1	CALM2	CALM3	CHRM2	DLG1	FXYD2	HCN4	ITPR1	KCNA5	KCND3	KCNE1	KCNE2	KCNH2	KCNIP2	KCNJ11	KCNJ2	KCNJ3	KCNJ4	KCNJ5	KCNJ8	KCNK1	KCNQ1	MYLK	PLCB1	PLN	PRKACA	PRKAR1A	RYR2	SCN5A	SLC8A1
pathway0001440	Nectin adhesion pathway	CDC42	CDH1	CLDN1	CRK	CTNNA1	CTNNB1	F11R	FARP2	IQGAP1	ITGAV	ITGB3	MLLT4	PDGFB	PDGFRB	PIK3CA	PIK3R1	PIP5K1C	PTK2	PTPRM	PVR	PVRL1	PVRL2	PVRL3	RAC1	RAP1A	RAP1B	RAPGEF1	SRC	TLN1	VAV2
pathway0001441	Nectin/Necl trans heterodimerization	CADM1	CADM3	PVR	PVRL1	PVRL2	PVRL3	PVRL4
pathway0001442	Nef and signal transduction	CD247	DOCK2	ELMO1	FYN	HCK	LCK	PAK2	RAC1
pathway0001443	Nef Mediated CD4 Down-regulation	AP2A1	AP2A2	AP2B1	AP2M1	AP2S1	ARF1	ATP6V1H	CD4	LCK
pathway0001444	Nef Mediated CD8 Down-regulation	AP2A1	AP2A2	AP2B1	AP2M1	AP2S1	ATP6V1H	CD8B
pathway0001445	Nef mediated downregulation of MHC class I complex cell surface expression	AP1B1	AP1G1	AP1M1	AP1M2	AP1S1	AP1S2	AP1S3	B2M	HLA-A	PACS1
pathway0001446	Negative feedback regulation of MAPK pathway	BRAF	MAP2K1	MAP2K2	MAPK1	MAPK3	RAF1
pathway0001447	Negative feedback regulation pathway of TGF beta superfamily signaling by (binding of smad6/7 and TGF beta receptor I) ( TGF-beta_super_family_signaling_pathway(canonical) )	ACVR1	ACVR1B	ACVRL1	BMPR1A	BMPR1B	SMAD6	SMAD7	TGFBR1
pathway0001448	Negative regulation of (G alpha GDP-GTP exchange signaling) ( GPCR signaling (G alpha s, Epac and ERK) )	GNAS	RGS1	RGS10	RGS11	RGS12	RGS13	RGS14	RGS16	RGS17	RGS18	RGS19	RGS2	RGS20	RGS3	RGS4	RGS5	RGS6	RGS7	RGS8	RGS9
pathway0001449	Negative regulation of (G alpha i GDP-GTP exchange signaling) ( GPCR signaling (G alpha i) )	GNAI1	GNAI2	RGS1	RGS10	RGS11	RGS12	RGS13	RGS14	RGS16	RGS17	RGS18	RGS19	RGS2	RGS20	RGS3	RGS4	RGS5	RGS6	RGS7	RGS8	RGS9
pathway0001450	Negative regulation of (G alpha i GDP-GTP exchange signaling) ( GPCR signaling (pertussis toxin) )	GNAI1	GNAI2	RGS1	RGS10	RGS11	RGS12	RGS13	RGS14	RGS16	RGS17	RGS18	RGS19	RGS2	RGS20	RGS3	RGS4	RGS5	RGS6	RGS7	RGS8	RGS9
pathway0001451	Negative regulation of (G alpha s GDP-GTP exchange signaling) ( GPCR signaling (cholera toxin) )	GNAS	RGS1	RGS10	RGS11	RGS12	RGS13	RGS14	RGS16	RGS17	RGS18	RGS19	RGS2	RGS20	RGS3	RGS4	RGS5	RGS6	RGS7	RGS8	RGS9
pathway0001452	Negative regulation of (nuclear import of R-smad:smad4) in TGF beta super family signaling pathway ( TGF-beta_super_family_signaling_pathway(canonical) )	MAPK1	MAPK10	MAPK11	MAPK12	MAPK13	MAPK14	MAPK3	MAPK7	MAPK8	MAPK9	SMAD1
pathway0001453	Negative regulation of (Phosphorylation of cytokine receptor) in JAK STAT pathway ( JAK-STAT pathway and regulation pathway Diagram )	CNTFR	CSF2RA	CSF2RB	CSF3R	CXCR1	CXCR2	EPOR	GHR	IFNAR1	IFNAR2	IFNGR1	IFNGR2	IL10RA	IL10RB	IL12RB1	IL12RB2	IL13RA1	IL13RA2	IL15RA	IL17RA	IL18R1	IL1R1	IL1R2	IL1RAP	IL2RA	IL2RB	IL2RG	IL3RA	IL4R	IL5RA	IL6R	IL6ST	IL7R	IL9R	LEPR	LIFR	MPL	OSMR	PRLR	PTPN6
pathway0001454	Negative regulation of (Phosphorylation of JAK) in JAK STAT pathway ( JAK-STAT pathway and regulation pathway Diagram )	JAK1	JAK2	JAK3	PTPN6	TYK2
pathway0001455	Negative regulation of (transcription by R-smad:smad4) in TGF beta super family signaling pathway ( TGF-beta_super_family_signaling_pathway(canonical) )	HDAC1	HDAC2	HDAC3	HDAC4	HDAC5	HDAC6	HDAC7	HDAC8	HDAC9	SKI	SKIL	SMAD1	SMAD2	SMAD3	SMAD4	SMAD5	SMAD9	TLE1	TLE2	TLE3	TLE4
pathway0001456	Negative regulation of FGFR1 signaling	ANOS1	CBL	FGF1	FGF10	FGF17	FGF2	FGF20	FGF22	FGF23	FGF3	FGF4	FGF5	FGF6	FGF8	FGF9	FGFR1	FRS2	GRB2	KL	MAPK1	MAPK3	PTPN11	RPS27A	UBA52	UBB	UBC
pathway0001457	Negative regulation of FGFR2 signaling	CBL	FGF1	FGF10	FGF16	FGF17	FGF18	FGF2	FGF20	FGF22	FGF23	FGF3	FGF4	FGF5	FGF6	FGF7	FGF8	FGF9	FGFR2	FRS2	GRB2	MAPK1	MAPK3	PTPN11	RPS27A	UBA52	UBB	UBC
pathway0001458	Negative regulation of FGFR3 signaling	CBL	FGF1	FGF16	FGF17	FGF18	FGF2	FGF20	FGF23	FGF4	FGF5	FGF8	FGF9	FGFR3	FRS2	GRB2	MAPK1	MAPK3	PTPN11	RPS27A	UBA52	UBB	UBC
pathway0001459	Negative regulation of FGFR4 signaling	CBL	FGF1	FGF16	FGF17	FGF18	FGF19	FGF2	FGF20	FGF23	FGF4	FGF6	FGF8	FGF9	FGFR4	FRS2	GRB2	KLB	MAPK1	MAPK3	PTPN11	RPS27A	UBA52	UBB	UBC
pathway0001460	Negative regulation of gene expression ( Insulin receptor signaling (D. melanogaster) )	AKT1	AKT2	AKT3	FOXO1	FOXO3	FOXO4	FOXO6
pathway0001461	Negative regulation of gene expression ( Insulin receptor signaling (Mammal) )	AKT1	AKT2	AKT3	FOXO1	FOXO3	FOXO4	FOXO6
pathway0001462	Negative regulation of heterotrimeric GPCR signaling pathway (through G alpha q and PLC beta) ( GPCR signaling (G alpha q) )	GNAQ	RGS1	RGS10	RGS11	RGS12	RGS13	RGS14	RGS16	RGS17	RGS18	RGS19	RGS2	RGS20	RGS3	RGS4	RGS5	RGS6	RGS7	RGS8	RGS9
pathway0001463	Negative regulation of heterotrimeric GPCR signaling pathway (through G alpha s) ( GPCR signaling (cholera toxin) )	ADCY1	ADCY10	ADCY2	ADCY3	ADCY4	ADCY5	ADCY6	ADCY7	ADCY8	ADCY9	GNAI1	GNAI2
pathway0001464	Negative regulation of heterotrimeric GPCR signaling pathway (through G alpha s) ( GPCR signaling (G alpha s, Epac and ERK) )	ADCY1	ADCY10	ADCY2	ADCY3	ADCY4	ADCY5	ADCY6	ADCY7	ADCY8	ADCY9	GNAI1	GNAI2
pathway0001465	Negative regulation of MAPK pathway	ARAF	BRAF	BRAP	DUSP1	DUSP10	DUSP16	DUSP2	DUSP4	DUSP5	DUSP6	DUSP7	DUSP8	DUSP9	HRAS	KRAS	KSR1	MAPK1	MAPK3	MARK3	NRAS	PAQR3	PEBP1	PPP2CA	PPP2CB	PPP2R1A	PPP2R1B	PPP2R5A	PPP2R5B	PPP2R5C	PPP2R5D	PPP2R5E	PPP5C	RAF1	RPS27A	UBA52	UBB	UBC	YWHAB
pathway0001466	Negative regulation of TCF-dependent signaling by DVL-interacting proteins	CCDC88C	CXXC4	DVL1	DVL2	DVL3
pathway0001467	Negative regulation of TCF-dependent signaling by WNT ligand antagonists	DKK1	DKK2	DKK4	KREMEN1	KREMEN2	LRP5	LRP6	SFRP1	SFRP2	SOST	WIF1	WNT3A	WNT4	WNT5A	WNT9A
pathway0001468	Negative regulation of the PI3K/AKT network	AKT1	AKT2	AKT3	PHLPP1	PHLPP2	PTEN	THEM4	TRIB3
pathway0001469	Negative regulators of RIG-I/MDA5 signaling	ATG12	ATG5	CYLD	DDX58	HERC5	IFIH1	IKBKE	IRF3	ISG15	ITCH	MAVS	NLRC5	NLRX1	OTUD5	PCBP2	PIN1	RNF125	RNF135	RNF216	RPS27A	TAX1BP1	TBK1	TNFAIP3	TRAF3	TRIM25	UBA52	UBA7	UBB	UBC	UBE2D1	UBE2D2	UBE2D3	UBE2K	UBE2L6
pathway0001470	NEP/NS2 Interacts with the Cellular Export Machinery	AAAS	NDC1	NUP107	NUP133	NUP153	NUP155	NUP160	NUP188	NUP205	NUP210	NUP214	NUP35	NUP37	NUP43	NUP50	NUP54	NUP58	NUP62	NUP85	NUP88	NUP93	NUP98	NUPL2	POM121	POM121C	RAE1	RAN	RANBP2	SEH1L	TPR	XPO1
pathway0001471	Nepafenac Action Pathway	AKR1C3	ALOX12	ALOX15	ALOX15B	ALOX5	CBR1	CYP2B6	CYP2C8	CYP2E1	CYP2J2	CYP2U1	CYP4A11	CYP4F2	CYP4F3	CYP4F8	EPHX2	FAM213B	GGT1	GPX1	LTA4H	LTC4S	PLA2G4B	PTGDS	PTGES	PTGIS	PTGS1	PTGS2	TBXAS1
pathway0001472	Nephrin interactions	ACTN1	ACTN2	ACTN3	ACTN4	CASK	CD2AP	FYN	IQGAP1	KIRREL	KIRREL2	KIRREL3	MAGI2	NCK1	NCK2	NPHS1	PIK3CA	PIK3CB	PIK3R1	PIK3R2	SPTAN1	SPTBN1	WASL
pathway0001473	Nephrin/Neph1 signaling in the kidney podocyte	AKT1	ARRB2	BAD	CD2AP	F2RL2	FYN	GRB2	JUN	KIRREL	MAP2K4	MAPK10	MAPK8	MAPK9	NCK1	NCK2	NPHS1	NPHS2	PARD6A	PIK3CA	PIK3CB	PIK3R1	PLCG1	PRKCI	PRKCZ	RAC1	TJP1	TRPC6	WASL
pathway0001474	Netrin-1 signaling	AGAP2	DCC	EZR	HFE2	MYO10	NEO1	NTN1	NTN4	PRKCQ	RGMA	RGMB	ROBO1	SIAH1	SIAH2	SLIT1	SLIT2	SLIT3	UNC5A	UNC5B
pathway0001475	Netrin-mediated signaling events	AGAP2	BCAR1	CAMK2A	CDC42	DAPK1	DCC	DOCK1	ELMO1	FYN	MAP1B	MAP2K1	MAP2K2	MAPK1	MAPK3	MYO10	NCK1	NTN1	PAK1	PIK3CA	PIK3R1	PITPNA	PLCG1	PTK2	RAC1	RHOA	SRC	TRIO	UNC5A	UNC5B	UNC5C	WASL	YES1
pathway0001476	Netrin mediated repulsion signals	DCC	FYN	NTN1	PTK2	PTPN11	SRC	UNC5A	UNC5B	UNC5C	UNC5D
pathway0001477	Neurofascin interactions	ANK1	CNTN1	CNTNAP1	DCX	NFASC	NRCAM	SDCBP
pathway0001478	Neurotransmitter Receptor Binding And Downstream Transmission In The Postsynaptic Cell	ARHGEF9	GABRA1	GABRA2	GABRA3	GABRA4	GABRA5	GABRA6	GABRB1	GABRB2	GABRB3	GABRG2	GABRG3	GABRQ	NPTN
pathway0001479	Neurotrophic factor-mediated Trk receptor signaling	ABL1	ACKR1	ARHGAP32	BDNF	CCND1	CDC42	CRK	CRKL	DNAJA3	DNM1	DOCK1	DYNLT1	EHD4	ELMO1	FAIM	FRS2	FRS3	GAB1	GAB2	GIPC1	GRB2	HRAS	KIDINS220	KRAS	MAGED1	MAP2K1	MAPK1	MAPK3	MATK	MCF2L	NEDD4L	NGF	NGFR	NRAS	NTF3	NTF4	NTRK1	NTRK2	NTRK3	PIK3CA	PIK3R1	PLCG1	PRKCI	PRKCZ	PTPN11	RAC1	RAP1A	RAP1B
pathway0001480	Nevirapine Metabolism Pathway	ABCC10	ALDH1A1	CYP2B6	CYP2C9	CYP2D6	CYP3A4	CYP3A5	UGT1A10
pathway0001481	NF-kB activation through FADD/RIP-1 pathway mediated by caspase-8 and -10	CASP10	CASP8	CHUK	DDX58	FADD	IFIH1	IKBKB	IKBKG	MAVS	RIPK1	RNF135	TRIM25
pathway0001482	NF-kB is activated and signals survival	IKBKB	IRAK1	NFKB1	NFKBIA	NGF	NGFR	RELA	RPS27A	SQSTM1	TRAF6	UBA52	UBB	UBC
pathway0001483	NF-kB signaling ( Toll-like receptor signaling pathway (trough NF-kappaB) )	BTRC	CHUK	CUL1	IKBKB	IKBKG	MAP3K7	NFKB1	NFKBIA	NFKBIB	NFKBIE	RELA	SKP1
pathway0001484	NGF-independant TRKA activation	ADCYAP1	ADCYAP1R1	ADORA2A	NTRK1	NTRK2
pathway0001485	NGF signaling pathway ( NGF signaling pathway )	ARAF	BRAF	GRB2	HRAS	KRAS	NGF	NRAS	NTRK1	PLCG1	PRKCD	RAF1	SHC1	SHC2	SHC3	SOS1	SOS2
pathway0001486	NICD traffics to nucleus	CREBBP	KAT2A	KAT2B	MAML1	MAML2	MAML3	MAMLD1	NOTCH1	NOTCH2	NOTCH3	NOTCH4	RBPJ	SNW1
pathway0001487	Nicotinamide salvaging	APOA1BP	CARKD	CYP8B1	NAMPT	NAPRT	NUDT12	PTGIS	PTGS2
pathway0001488	Nicotinate and Nicotinamide metabolism ( Nicotinate and Nicotinamide metabolism )	BST1	CD38	ENPP1	ENPP2	ENPP3	MTMR1	MTMR2	MTMR6	NADK	NADSYN1	NNMT	NT5C	NT5C1B	NT5C2	NT5C3A	NT5E	NT5M	QPRT
pathway0001489	Nicotinate and Nicotinamide Metabolism	AOX1	BST1	ENPP1	NADK	NADSYN1	NAMPT	NMNAT2	NMRK1	NNMT	NNT	NT5C2	NUDT12	PNP	QPRT
pathway0001490	Nicotinate metabolism	NADK	NADSYN1	NMNAT1	NMNAT2	NMNAT3	QPRT
pathway0001491	Nicotine Action Pathway	ADRA1A	AOX1	CACNA1A	CACNA2D2	CACNB1	CHRNA3	CHRNA4	CHRNB2	CYP2A6	CYP2B6	DRD1	FMO3	GRIN1	GRIN2A	GRIN3A	HTR1A	KCND2	KCNIP2	OPRM1	PCSK2	POMC	SCN10A	SCN1B	SLC6A2	SLC6A3	SLC6A4	UGT1A4	UGT1A9
pathway0001492	Nicotine Metabolism Pathway	AOX1	CHRNA3	CHRNA4	CHRNB2	CYP2A6	CYP2B6	FMO3	UGT1A4	UGT1A9
pathway0001493	Nicotine pharmacodynamics pathway	ADCY2	CACNA1C	CACNA1G	CHRNA3	CHRNA4	CHRNA5	CHRNA6	CHRNB2	CHRNB3	CHRNB4	CLIC6	DDC	DRD2	DRD4	EPB41	EPB41L1	EPB41L2	FLNA	GNAI1	GNB1	GNG2	KCNK3	KCNK9	PPP1CA	PPP1R1B	PRKACA	SLC18A2	TH
pathway0001494	Nicotine_degradation	CYP2A6	FMO3	SPANXA2-OT1	UGT1A3	UGT1A4	UGT1A5	UGT2B7
pathway0001495	Nicotinic acetylcholine receptor signaling pathway	ACHE	ACTA1	ACTA2	ACTB	ACTBL2	ACTC1	ACTG1	ACTG2	ACTR1A	ACTR1B	BCHE	CHAT	CHRNA1	CHRNA10	CHRNA2	CHRNA3	CHRNA4	CHRNA5	CHRNA6	CHRNA7	CHRNA9	CHRNB1	CHRNB2	CHRNB3	CHRNB4	CHRND	CHRNE	CHRNG	MYH1	MYH10	MYH11	MYH13	MYH14	MYH15	MYH2	MYH3	MYH4	MYH6	MYH7	MYH7B	MYH8	MYH9	MYO16	MYO1E	MYO3A	MYO3B	MYO6	SLC18A3
pathway0001496	Nifedipine Action Pathway	ABCC8	ABCC9	ADRB1	AGTR1	ALG10B	ATP1A1	ATP1A2	ATP1A3	ATP1A4	ATP1B1	ATP1B2	ATP1B3	ATP2A2	CACNA1C	CACNA1G	CACNA1H	CACNA2D2	CACNB1	CALM1	CALM2	CALM3	CHRM2	DLG1	FXYD2	HCN4	ITPR1	KCNA5	KCND3	KCNE1	KCNE2	KCNH2	KCNIP2	KCNJ11	KCNJ2	KCNJ3	KCNJ4	KCNJ5	KCNJ8	KCNK1	KCNQ1	MYLK	PLCB1	PLN	PRKACA	PRKAR1A	RYR2	SCN5A	SLC8A1
pathway0001497	NIK-->noncanonical NF-kB signaling	BTRC	CHUK	CUL1	FBXW11	MAP3K14	NFKB2	PSMA1	PSMA2	PSMA3	PSMA4	PSMA5	PSMA6	PSMA7	PSMA8	PSMB1	PSMB10	PSMB11	PSMB2	PSMB3	PSMB4	PSMB5	PSMB6	PSMB7	PSMB8	PSMB9	PSMC1	PSMC2	PSMC3	PSMC4	PSMC5	PSMC6	PSMD1	PSMD10	PSMD11	PSMD12	PSMD13	PSMD14	PSMD2	PSMD3	PSMD4	PSMD5	PSMD6	PSMD7	PSMD8	PSMD9	PSME1	PSME2	PSME3
pathway0001498	Nimodipine Action Pathway	ABCC8	ABCC9	ADRB1	AGTR1	ALG10B	ATP1A1	ATP1A2	ATP1A3	ATP1A4	ATP1B1	ATP1B2	ATP1B3	ATP2A2	CACNA1C	CACNA1G	CACNA1H	CACNA2D2	CACNB1	CALM1	CALM2	CALM3	CHRM2	DLG1	FXYD2	HCN4	ITPR1	KCNA5	KCND3	KCNE1	KCNE2	KCNH2	KCNIP2	KCNJ11	KCNJ2	KCNJ3	KCNJ4	KCNJ5	KCNJ8	KCNK1	KCNQ1	MYLK	PLCB1	PLN	PRKACA	PRKAR1A	RYR2	SCN5A	SLC8A1
pathway0001499	Nisoldipine Action Pathway	ABCC8	ABCC9	ADRB1	AGTR1	ALG10B	ATP1A1	ATP1A2	ATP1A3	ATP1A4	ATP1B1	ATP1B2	ATP1B3	ATP2A2	CACNA1C	CACNA1G	CACNA1H	CACNA2D2	CACNB1	CALM1	CALM2	CALM3	CHRM2	DLG1	FXYD2	HCN4	ITPR1	KCNA5	KCND3	KCNE1	KCNE2	KCNH2	KCNIP2	KCNJ11	KCNJ2	KCNJ3	KCNJ4	KCNJ5	KCNJ8	KCNK1	KCNQ1	MYLK	PLCB1	PLN	PRKACA	PRKAR1A	RYR2	SCN5A	SLC8A1
pathway0001500	Nitrendipine Action Pathway	ABCC8	ABCC9	ADRB1	AGTR1	ALG10B	ATP1A1	ATP1A2	ATP1A3	ATP1A4	ATP1B1	ATP1B2	ATP1B3	ATP2A2	CACNA1C	CACNA1G	CACNA1H	CACNA2D2	CACNB1	CALM1	CALM2	CALM3	CHRM2	DLG1	FXYD2	HCN4	ITPR1	KCNA5	KCND3	KCNE1	KCNE2	KCNH2	KCNIP2	KCNJ11	KCNJ2	KCNJ3	KCNJ4	KCNJ5	KCNJ8	KCNK1	KCNQ1	MYLK	PLCB1	PLN	PRKACA	PRKAR1A	RYR2	SCN5A	SLC8A1
pathway0001501	Nitric oxide stimulates guanylate cyclase	GUCY1A2	GUCY1A3	GUCY1B2	GUCY1B3	NOS1	NOS2	NOS3
pathway0001502	Nizatidine Action Pathway	ATP4A	ATP4B	CA1	CCKBR	CHRM3	CLIC2	GAST	HRH2	SLC26A3	SST	SSTR4
pathway0001503	NOD1/2 Signaling Pathway	BIRC2	BIRC3	CARD9	CASP1	CASP2	CASP4	CASP8	CASP9	CHUK	CYLD	IKBKB	IKBKG	IRAK1	IRAK2	ITCH	MAP2K6	MAP3K7	MAPK11	MAPK12	MAPK13	MAPK14	NOD1	NOD2	RIPK2	TAB1	TAB2	TAB3	TNFAIP3	TRAF6	UBE2N	UBE2V1
pathway0001504	Non-integrin membrane-ECM interactions	AGRN	DAG1	DDR1	DDR2	DMD	FGF2	HSPG2	LAMA1	LAMA2	LAMA3	LAMA4	LAMA5	LAMB1	LAMB2	LAMB3	LAMC1	LAMC2	LAMC3	NRXN1	NTN4	PDGFA	PDGFB	TTR
pathway0001505	Non Ketotic Hyperglycinemia	AGXT	ALAS1	ALDH2	AMT	DLD	DMGDH	GAMT	GARS	GATM	GCAT	GLDC	GLYCTK	GNMT	MAOA	PHGDH	PSAT1	PSPH	SARDH	SARS	SDS	SHMT1	SHMT2	SRR
pathway0001506	Noncanonical Wnt signaling pathway	ARRB2	CAMK2A	CDC42	CHD7	CSNK1A1	CTHRC1	DAAM1	DVL1	DVL2	DVL3	FLNA	FZD2	FZD5	FZD6	FZD7	MAP3K7	MAPK10	MAPK8	MAPK9	NFATC2	NLK	PPARG	PRKCZ	RAC1	RHOA	ROCK1	ROR2	SETDB1	TAB1	TAB2	WNT3A	WNT5A	YES1
pathway0001507	Nongenotropic Androgen signaling	AKT1	AR	CDC42	CREB1	FOS	GNAI1	GNAI2	GNAI3	GNAO1	GNAZ	GNB1	GNG2	GNRH1	HRAS	MAP2K1	MAP2K2	MAPK1	MAPK3	PELP1	PIK3CA	PIK3R1	PLCB1	PLCB2	PLCB3	PLCG1	PLCG2	PTK2	RAC1	RAF1	SHBG	SRC
pathway0001508	Nonhomologous End-Joining (NHEJ)	ATM	BABAM1	BARD1	BRCA1	BRCC3	BRE	DCLRE1C	FAM175A	H2AFX	H2BFS	HERC2	HIST1H2BA	HIST1H2BB	HIST1H2BC	HIST1H2BD	HIST1H2BE	HIST1H2BF	HIST1H2BG	HIST1H2BH	HIST1H2BI	HIST1H2BJ	HIST1H2BK	HIST1H2BL	HIST1H2BM	HIST1H2BN	HIST1H2BO	HIST1H4A	HIST1H4B	HIST1H4C	HIST1H4D	HIST1H4E	HIST1H4F	HIST1H4H	HIST1H4I	HIST1H4J	HIST1H4K	HIST1H4L	HIST2H2BE	HIST2H4A	HIST2H4B	HIST3H2BB	HIST3H3	HIST4H4	KAT5	LIG4	MDC1	MRE11A	NBN
pathway0001509	Nonsense Mediated Decay (NMD) enhanced by the Exon Junction Complex (EJC)	CASC3	EIF4A3	EIF4G1	ETF1	FAU	GSPT2	MAGOH	NCBP1	NCBP2	PABPC1	PPP2CA	PPP2R1A	PPP2R2A	RBM8A	RNPS1	RPL10	RPL10A	RPL11	RPL12	RPL13	RPL13A	RPL14	RPL15	RPL17	RPL18	RPL18A	RPL19	RPL21	RPL22	RPL23	RPL23A	RPL24	RPL26	RPL26L1	RPL27	RPL27A	RPL28	RPL29	RPL3	RPL30	RPL31	RPL32	RPL34	RPL35	RPL35A	RPL36	RPL36A	RPL37
pathway0001510	Nonsense Mediated Decay (NMD) independent of the Exon Junction Complex (EJC)	EIF4G1	ETF1	FAU	GSPT2	NCBP1	NCBP2	PABPC1	RPL10	RPL10A	RPL11	RPL12	RPL13	RPL13A	RPL14	RPL15	RPL17	RPL18	RPL18A	RPL19	RPL21	RPL22	RPL23	RPL23A	RPL24	RPL26	RPL26L1	RPL27	RPL27A	RPL28	RPL29	RPL3	RPL30	RPL31	RPL32	RPL34	RPL35	RPL35A	RPL36	RPL36A	RPL37	RPL37A	RPL38	RPL39	RPL3L	RPL4	RPL41	RPL5	RPL6
pathway0001511	noradrenaline and adrenaline degradation	ADH1B	ADH4	ADH6	ALDH2	ALDH3A2	COMT	LRTOMT	MAOA	MAOB	PNMT
pathway0001512	NoRC negatively regulates rRNA expression	ARID4B	BAZ2A	CCNH	CD3EAP	CDK7	DNMT1	DNMT3B	ERCC2	ERCC3	GTF2H1	GTF2H2	GTF2H3	GTF2H4	GTF2H5	H2AFB1	H2AFX	H2AFZ	H2BFS	H3F3A	H3F3B	HDAC1	HDAC2	HIST1H2AB	HIST1H2AC	HIST1H2AD	HIST1H2AE	HIST1H2AJ	HIST1H2BA	HIST1H2BB	HIST1H2BC	HIST1H2BD	HIST1H2BE	HIST1H2BF	HIST1H2BG	HIST1H2BH	HIST1H2BI	HIST1H2BJ	HIST1H2BK	HIST1H2BL	HIST1H2BM	HIST1H2BN	HIST1H2BO	HIST1H3A	HIST1H3B	HIST1H3C	HIST1H3D	HIST1H3E	HIST1H3F
pathway0001513	Norepinephrine Neurotransmitter Release Cycle	BZRAP1	CPLX1	MAOA	PPFIA1	PPFIA2	PPFIA3	PPFIA4	RAB3A	RIMS1	SLC18A2	SLC22A1	SLC22A2	SNAP25	STX1A	STXBP1	SYT1	UNC13B	VAMP2
pathway0001514	NOSTRIN mediated eNOS trafficking	CAV1	DNM2	NOS3	NOSTRIN	WASL
pathway0001515	Notch-HLH transcription pathway	CREBBP	KAT2A	KAT2B	MAML1	MAML2	MAML3	MAMLD1	NOTCH1	NOTCH2	NOTCH3	NOTCH4	RBPJ	SNW1
pathway0001516	Notch-mediated HES/HEY network	AR	ARNT	ASCL1	BGLAP	CAMK2D	CD4	CDKN1B	CREBBP	CTBP1	E2F1	EP300	GAA	GATA1	GATA4	GATA6	GHR	HDAC1	HES1	HES6	HEY1	HEY2	HIF1A	JAK2	KDM1A	KDR	MAML1	MAML2	MYB	MYOD1	NCOA1	NCOR1	NCOR2	NEUROG3	NOTCH1	PARP1	PTF1A	PTGDS	RB1	RBBP8	RBPJ	RCAN1	RUNX2	SPEN	STAT3	TCF3	TLE1	TWIST1	YY1
pathway0001517	Notch	ADAM10	ADAM17	AKT1	APH1A	APH1B	APP	ASCL1	BLOC1S1	CIR1	CNTN1	CUL1	DLL1	DLL3	DLL4	DTX1	EP300	FBXW7	FHL1	FURIN	GSK3B	HDAC1	HDAC2	HES1	HES5	HES6	HEY2	ITCH	JAG1	JAG2	JAK2	KAT2B	LCK	LEF1	LFNG	MAGEA1	MAML1	MAML2	MAML3	MAPK1	MAPK3	MEF2C	MFNG	NCOR1	NCOR2	NCSTN	NFKB1	NOTCH1	NOTCH2
pathway0001518	Notch degradation signaling ( Notch signaling pathway Diagram )	FBXW7	NOTCH1	NOTCH2	NOTCH3	NOTCH4
pathway0001519	Notch degradation signaling (Mammal) ( Notch signaling pathway Diagram )	FBXW7	NOTCH1	NOTCH2	NOTCH3	NOTCH4
pathway0001520	Notch secretory pathway ( Notch signaling pathway Diagram )	FURIN	NOTCH1	NOTCH2	NOTCH3	NOTCH4
pathway0001521	Notch secretory pathway (C. elegans) ( Notch signaling pathway Diagram )	FURIN	NOTCH1	NOTCH2	NOTCH3	NOTCH4
pathway0001522	Notch signaling pathway	ADAM17	CIR1	DLK1	DLL3	DLL4	FBXW7	JAG1	JAG2	LFNG	LNX1	LNX2	MAML1	MFNG	NCOR2	NCSTN	NEURL1	NEURL2	NEURL4	NOTCH1	NOTCH2	NOTCH3	NOTCH4	NUMB	POFUT1	PSEN1	RBPJ	RBPJL
pathway0001523	Notch signaling pathway	ADAM10	ADAM12	APH1A	APH1B	BTRC	CBL	CCND1	CDKN1A	CNTN1	CNTN6	CTBP1	CUL1	DLK1	DLL1	DLL3	DLL4	DNER	DNM1	DTX1	ENO1	EP300	EPS15	FBXW7	FURIN	GATA3	HDAC1	IL4	ITCH	JAG1	JAG2	KDM1A	LNX1	MAML1	MAML2	MARK2	MFAP2	MFAP5	MIB1	MYC	MYCBP	NCOR1	NCOR2	NCSTN	NEURL1	NOTCH1	NOTCH2	NOTCH3	NOTCH4
pathway0001524	NOTCH1 Intracellular Domain Regulates Transcription	CCNC	CDK8	CREBBP	CUL1	EP300	FBXW7	HDAC1	HDAC10	HDAC11	HDAC2	HDAC3	HDAC4	HDAC5	HDAC6	HDAC7	HDAC8	HDAC9	HES1	HES5	HEY1	HEY2	HEYL	HIF1A	KAT2A	KAT2B	MAML1	MAML2	MAML3	MAMLD1	MYC	NCOR1	NCOR2	NOTCH1	RBPJ	RBX1	RPS27A	SKP1	SNW1	TBL1X	TBL1XR1	TLE1	TLE2	TLE3	TLE4	UBA52	UBB	UBC
pathway0001525	NOTCH2 Activation and Transmission of Signal to the Nucleus	ADAM10	APH1A	APH1B	CNTN1	DLL1	DLL4	JAG1	JAG2	MDK	MIB1	MIB2	NCSTN	NEURL1	NEURL1B	NOTCH2	PSEN2	PSENEN	RPS27A	UBA52	UBB	UBC
pathway0001526	NOTCH2 intracellular domain regulates transcription	CREB1	EP300	FCER2	GZMB	HES1	HES5	MAML1	MAML2	MAML3	MAMLD1	NOTCH2	RBPJ
pathway0001527	NR1D1 (REV-ERBA) represses gene expression	ARNTL	CLOCK	ELOVL3	HDAC3	NCOR1	NPAS2	NR1D1	USP46
pathway0001528	NRAGE signals death through JNK	AATF	ABR	AKAP13	ARHGAP4	ARHGEF11	ARHGEF12	ARHGEF16	ARHGEF17	ARHGEF18	ARHGEF2	ARHGEF3	ARHGEF4	ARHGEF6	ARHGEF7	ARHGEF9	BAD	BCL2L11	ECT2	FGD1	FGD2	FGD3	FGD4	ITSN1	KALRN	MAGED1	MAPK8	MCF2	MCF2L	NET1	NGEF	NGF	NGFR	OBSCN	PLEKHG2	PLEKHG5	RAC1	RASGRF2	SOS1	SOS2	TIAM1	TIAM2	TRIO	VAV1	VAV2	VAV3
pathway0001529	NrCAM interactions	ANK1	CNTN2	DLG1	DLG3	DLG4	NRCAM	NRP2
pathway0001530	NRIF signals cell death from the nucleus	APH1A	APH1B	ITGB3BP	MAPK8	NCSTN	NGF	NGFR	PSEN2	PSENEN	RPS27A	SQSTM1	TRAF6	UBA52	UBB	UBC
pathway0001531	NS1 Mediated Effects on Host Pathways	AAAS	ISG15	KPNA1	KPNA2	KPNA3	KPNA4	KPNA5	KPNA7	KPNB1	NDC1	NUP107	NUP133	NUP153	NUP155	NUP160	NUP188	NUP205	NUP210	NUP214	NUP35	NUP37	NUP43	NUP50	NUP54	NUP58	NUP62	NUP85	NUP88	NUP93	NUP98	NUPL2	POM121	POM121C	RAE1	RANBP2	SEH1L	TPR
pathway0001532	Nuclear import of Rev protein	AAAS	KPNB1	NDC1	NPM1	NUP107	NUP133	NUP153	NUP155	NUP160	NUP188	NUP205	NUP210	NUP214	NUP35	NUP37	NUP43	NUP50	NUP54	NUP58	NUP62	NUP85	NUP88	NUP93	NUP98	NUPL2	POM121	POM121C	RAE1	RAN	RANBP2	RCC1	SEH1L	TPR
pathway0001533	Nuclear Pore Complex (NPC) Disassembly	AAAS	CCNB1	CCNB2	CDK1	NDC1	NEK6	NEK7	NEK9	NUP107	NUP133	NUP153	NUP155	NUP160	NUP188	NUP205	NUP210	NUP214	NUP35	NUP37	NUP43	NUP50	NUP54	NUP58	NUP62	NUP85	NUP88	NUP93	NUP98	NUPL2	POM121	POM121C	RAE1	RANBP2	SEH1L	TPR
pathway0001534	Nuclear Receptor transcription pathway	AR	ESR1	ESR2	ESRRA	ESRRB	ESRRG	HNF4A	HNF4G	MED1	NR0B1	NR0B2	NR1D1	NR1D2	NR1H2	NR1H3	NR1H4	NR1I2	NR1I3	NR2C1	NR2C2	NR2C2AP	NR2E1	NR2E3	NR2F1	NR2F6	NR3C1	NR3C2	NR4A1	NR4A2	NR4A3	NR5A1	NR5A2	NR6A1	NRBF2	NRBP1	PGR	PPARA	PPARD	PPARG	RARA	RARB	RARG	RORA	RORB	RORC	RXRA	RXRB	RXRG
pathway0001535	Nuclear signaling by ERBB4	ADAM17	APH1A	APH1B	BTC	CSN2	CXCL12	ERBB4	EREG	ESR1	GFAP	HBEGF	NCOR1	NCSTN	NRG1	NRG2	NRG3	NRG4	PGR	PSEN2	PSENEN	S100B	STAT5A	TAB2	WWOX	YAP1
pathway0001536	Nucleotide Sugars Metabolism	GALE	GALK1	GALT	GCK	PGM1	UGDH	UGP2	UXS1
pathway0001537	O-glycosylation of TSR domain-containing proteins	ADAMTS1	ADAMTS10	ADAMTS12	ADAMTS13	ADAMTS14	ADAMTS15	ADAMTS16	ADAMTS17	ADAMTS18	ADAMTS19	ADAMTS2	ADAMTS20	ADAMTS3	ADAMTS4	ADAMTS5	ADAMTS6	ADAMTS7	ADAMTS8	ADAMTS9	ADAMTSL1	ADAMTSL2	ADAMTSL3	ADAMTSL4	ADAMTSL5	B3GLCT	CFP	POFUT2	SBSPON	SEMA5A	SEMA5B	SPON1	SPON2	SSPO	THBS1	THBS2	THSD1	THSD4	THSD7A	THSD7B
pathway0001538	O-linked glycosylation	DAG1	GYLTL1B	LARGE	POMGNT1	POMT1	POMT2
pathway0001539	O-linked glycosylation of mucins	A4GNT	B3GNT2	B3GNT3	B3GNT4	B3GNT5	B3GNT6	B3GNT7	B3GNT8	B3GNT9	B3GNTL1	B4GALT5	B4GALT6	C1GALT1	C1GALT1C1	CHST4	GALNT1	GALNT10	GALNT11	GALNT12	GALNT13	GALNT14	GALNT15	GALNT16	GALNT18	GALNT2	GALNT3	GALNT4	GALNT5	GALNT6	GALNT7	GALNT8	GALNT9	GALNTL5	GALNTL6	GCNT1	GCNT3	GCNT4	GCNT6	GCNT7	MUC1	MUC12	MUC13	MUC15	MUC16	MUC17	MUC19	MUC2	MUC20
pathway0001540	oleate biosynthesis	ACOT1	ACOT2	ACOT4	FADS6	SCD	SCD5
pathway0001541	Olfactory Signaling Pathway	GNAL	GNB1	GNGT1	OR10A2	OR10A3	OR10A4	OR10A5	OR10A6	OR10A7	OR10AC1	OR10AD1	OR10AG1	OR10C1	OR10D3	OR10D4P	OR10G2	OR10G3	OR10G4	OR10G6	OR10G7	OR10G8	OR10G9	OR10H1	OR10H2	OR10H3	OR10H4	OR10H5	OR10J1	OR10J3	OR10J4	OR10J5	OR10J6P	OR10K1	OR10K2	OR10P1	OR10Q1	OR10R2	OR10S1	OR10T2	OR10V1	OR10W1	OR10X1	OR10Z1	OR11A1	OR11G2	OR11H1	OR11H2	OR11H4
pathway0001542	Omeprazole Action Pathway	ATP4A	ATP4B	CA1	CCKBR	CHRM3	CLIC2	GAST	HRH2	SLC26A3	SST	SSTR4
pathway0001543	Oncogene Induced Senescence	AGO1	AGO3	AGO4	CDK4	CDK6	CDKN2A	CDKN2B	CDKN2C	CDKN2D	E2F1	E2F2	E2F3	ERF	ETS1	ETS2	ID1	MAPK1	MAPK3	MDM2	MOV10	RPS27A	SP1	TFDP1	TNRC6A	TNRC6B	TNRC6C	TP53	UBA52	UBB	UBC
pathway0001544	Opioid proenkephalin pathway	ADCY2	ADCY7	GNAI1	GNAI2	GNAI3	OPRD1	PDYN	PENK	SNAP23	SNAP25	SNAP29	STX3	VAMP1	VAMP2	VAMP3	VAMP8
pathway0001545	Opioid proopiomelanocortin pathway	ADCY2	ADCY7	GNAI1	GNAI2	GNAI3	GNAO1	OPRD1	POMC	SNAP23	SNAP25	SNAP29	STX3	VAMP1	VAMP2	VAMP3	VAMP8
pathway0001546	Opsins	OPN1LW	OPN1MW	OPN1SW	OPN3	OPN4	OPN5	RGR	RHO	RRH
pathway0001547	Orc1 removal from chromatin	CCNA1	CCNA2	CDC6	CDK2	CDKN1A	CDKN1B	CDT1	FZR1	MCM2	MCM3	MCM4	MCM5	MCM6	MCM7	MCM8	ORC1	ORC2	ORC3	ORC4	ORC5	ORC6	PSMA1	PSMA2	PSMA3	PSMA4	PSMA5	PSMA6	PSMA7	PSMA8	PSMB1	PSMB10	PSMB11	PSMB2	PSMB3	PSMB4	PSMB5	PSMB6	PSMB7	PSMB8	PSMB9	PSMC1	PSMC2	PSMC3	PSMC4	PSMC5	PSMC6	PSMD1	PSMD10
pathway0001548	Orexin and neuropeptides FF and QRFP bind to their respective receptors	HCRT	HCRTR1	HCRTR2	NPFF	NPFFR1	NPFFR2	QRFP	QRFPR
pathway0001549	Organic anion transport	SLC22A11	SLC22A12	SLC22A6	SLC22A7	SLC22A8
pathway0001550	Organic anion transporters	SLC17A1	SLC17A5	SLC17A6	SLC17A7	SLC17A8	SLC25A10	SLC5A5	SLC5A8
pathway0001551	Organic cation transport	RUNX1	SLC22A1	SLC22A15	SLC22A16	SLC22A18	SLC22A2	SLC22A3	SLC22A4	SLC22A5
pathway0001552	Ornithine Aminotransferase Deficiency (OAT Deficiency)	ALDH4A1	ARG1	ASL	ASS1	CKB	CPS1	DAO	EPRS	GAMT	GATM	GLUD1	GOT1	NOS1	OAT	OTC	P4HA3	PRODH	PYCR2	RARS2	SLC25A15
pathway0001553	Ornithine Transcarbamylase Deficiency (OTC Deficiency)	ARG1	ASL	ASS1	CPS1	GLS2	GLUD1	GOT2	GPT	OTC	SLC1A4	SLC1A5	SLC25A12	SLC25A15
pathway0001554	Osteopontin-mediated events	ACTA1	BCAR1	CD44	CDC42	CHUK	FOS	GSN	ILK	ITGAV	ITGB3	JUN	MAP3K1	MAP3K14	MAPK1	MAPK3	MAPK8	MMP2	MMP9	NFKB1	NFKBIA	PIK3CA	PIK3R1	PIP5K1A	PLAU	PTK2B	RAC1	RELA	RHOA	ROCK2	SPP1	SYK	VAV3
pathway0001555	Other semaphorin interactions	CD72	ITGA1	ITGB1	PLXNA1	PLXNA2	PLXNA4	PLXNB3	PLXNC1	PLXND1	PTPRC	SEMA3E	SEMA4A	SEMA4D	SEMA5A	SEMA6A	SEMA6D	SEMA7A	TREM2	TYROBP
pathway0001556	Oxaprozin Action Pathway	AKR1C3	ALOX12	ALOX15	ALOX15B	ALOX5	CBR1	CYP2B6	CYP2C8	CYP2E1	CYP2J2	CYP2U1	CYP4A11	CYP4F2	CYP4F3	CYP4F8	EPHX2	FAM213B	GGT1	GPX1	LTA4H	LTC4S	PLA2G4B	PTGDS	PTGES	PTGIS	PTGS1	PTGS2	TBXAS1
pathway0001557	Oxidation of Branched Chain Fatty Acids	ABCD1	ABCD2	ACSL1	ALDH2	CPT2	CRAT	HACL1	PEX13	PEX14	PHYH	SLC25A20
pathway0001558	oxidative ethanol degradation III	ACSS1	ACSS2	ACSS3	ALDH2	ALDH3A2	CYP2E1	CYP2G1P
pathway0001559	Oxidative Stress Induced Senescence	AGO1	AGO3	AGO4	BMI1	CBX2	CBX4	CBX6	CBX8	CDK4	CDK6	CDKN2A	CDKN2B	CDKN2C	CDKN2D	E2F1	E2F2	E2F3	EED	EZH2	FOS	H2AFB1	H2AFX	H2AFZ	H2BFS	H3F3A	H3F3B	HIST1H2AB	HIST1H2AC	HIST1H2AD	HIST1H2AE	HIST1H2AJ	HIST1H2BA	HIST1H2BB	HIST1H2BC	HIST1H2BD	HIST1H2BE	HIST1H2BF	HIST1H2BG	HIST1H2BH	HIST1H2BI	HIST1H2BJ	HIST1H2BK	HIST1H2BL	HIST1H2BM	HIST1H2BN	HIST1H2BO	HIST1H3A	HIST1H3B
pathway0001560	Oxidative stress response	BCL2	DDIT3	DUSP10	EEF2K	ELK1	JUN	MAP2K3	MAP2K4	MAP2K6	MAPK11	MAPK12	MAPK13	MAPK14	MAPK8	MAPK9	MAX	MEF2C	MKNK1	MKNK2	MYC	PLA2G4A	STAT1	TXN
pathway0001561	Oxprenolol Action Pathway	ABCC8	ABCC9	ADRB1	AGTR1	ALG10B	ATP1A1	ATP1A2	ATP1A3	ATP1A4	ATP1B1	ATP1B2	ATP1B3	ATP2A2	CACNA1C	CACNA1G	CACNA1H	CACNA2D2	CACNB1	CALM1	CALM2	CALM3	CHRM2	DLG1	FXYD2	HCN4	ITPR1	KCNA5	KCND3	KCNE1	KCNE2	KCNH2	KCNIP2	KCNJ11	KCNJ2	KCNJ3	KCNJ4	KCNJ5	KCNJ8	KCNK1	KCNQ1	MYLK	PLCB1	PLN	PRKACA	PRKAR1A	RYR2	SCN5A	SLC8A1
pathway0001562	Oxybuprocaine Action Pathway	ADRA1A	CACNA1A	CACNA2D2	CACNB1	CHRNA4	CHRNB2	DRD1	GRIN1	GRIN2A	GRIN3A	HTR1A	KCND2	KCNIP2	OPRM1	PCSK2	POMC	SCN10A	SCN1B	SLC6A2	SLC6A3	SLC6A4
pathway0001563	Oxycodone Action Pathway	ADRA1A	CACNA1A	CACNA2D2	CACNB1	CHRNA4	CHRNB2	DRD1	GRIN1	GRIN2A	GRIN3A	HTR1A	KCND2	KCNIP2	OPRM1	PCSK2	POMC	SCN10A	SCN1B	SLC6A2	SLC6A3	SLC6A4
pathway0001564	Oxygen-dependent proline hydroxylation of Hypoxia-inducible Factor Alpha	CUL2	EGLN1	EGLN2	EGLN3	EPAS1	HIF1A	HIF3A	RBX1	RPS27A	TCEB1	TCEB2	UBA52	UBB	UBC	UBE2D1	UBE2D2	UBE2D3	VHL
pathway0001565	Oxymorphone Action Pathway	ADRA1A	CACNA1A	CACNA2D2	CACNB1	CHRNA4	CHRNB2	DRD1	GRIN1	GRIN2A	GRIN3A	HTR1A	KCND2	KCNIP2	OPRM1	PCSK2	POMC	SCN10A	SCN1B	SLC6A2	SLC6A3	SLC6A4
pathway0001566	Oxytocin receptor mediated signaling pathway	GNA11	GNA14	GNAQ	OXTR	PLCB1	PLCB2	PLCB3	PLCB4	PLCD1	PLCD4	PLCE1	PLCG1	PLCG2	PLCZ1	PRKCA	PRKCB	PRKCD	PRKCE	PRKCG	PRKCH	PRKCI	PRKCQ	PRKCZ	SNAP23	SNAP25	SNAP29	STX3	VAMP1	VAMP2	VAMP3	VAMP8
pathway0001567	p130Cas linkage to MAPK signaling for integrins	APBB1IP	BCAR1	CRK	FGA	FGB	FGG	FN1	ITGA2B	ITGB3	PTK2	RAP1A	RAP1B	SRC	TLN1	VWF
pathway0001568	P2Y receptors	GPR17	LPAR4	LPAR6	P2RY1	P2RY10	P2RY11	P2RY12	P2RY13	P2RY14	P2RY2	P2RY4	P2RY6
pathway0001569	p38 cascade ( BMP2 signaling(through TAK1) )	ATF2	MAP2K3	MAP2K6	MAP3K7	MAPK11	MAPK12	MAPK13	MAPK14
pathway0001570	p38 cascade ( TGF-beta signaling(through TAK1) )	ATF2	MAP2K3	MAP2K6	MAP3K7	MAPK11	MAPK12	MAPK13	MAPK14
pathway0001571	p38 cascade ( Toll-like receptor signaling pathway (through ECSIT, MEKK1, MKKs, p38 cascade) )	ATF2	MAP2K1	MAP2K2	MAP2K3	MAP2K4	MAP2K5	MAP2K6	MAP2K7	MAP3K1	MAPK11	MAPK12	MAPK13	MAPK14
pathway0001572	p38 MAPK pathway	DUSP10	EEF2K	EIF4E	ELK1	GADD45A	HSPB1	IL1R1	MAP2K4	MAP2K6	MAP3K10	MAP3K4	MAP3K5	MAP3K7	MAPK11	MAPK12	MAPK13	MAPK14	MAPKAPK2	MAPKAPK3	MEF2B	MEF2C	MEF2D	MKNK1	MKNK2	RPS6KA4	RPS6KA5	SPPL2B	SRF	TAB1	TAB2	TRAF6
pathway0001573	p38 MAPK signaling pathway	ATM	CALM1	CALM2	CALM3	CAMK2B	CCM2	GADD45A	GADD45B	GADD45G	MAP2K3	MAP2K6	MAP3K1	MAP3K10	MAP3K3	MAP3K4	MAP3K5	MAP3K6	MAP3K7	MAPK11	MAPK14	RAC1	TAB1	TAB2	TAOK1	TAOK2	TAOK3	TRAF2	TRAF6	TXN
pathway0001574	p38 signaling mediated by MAPKAP kinases	CDC25B	CREB1	ETV1	HSPB1	LSP1	MAPK11	MAPK14	MAPKAPK2	MAPKAPK3	RAF1	SFN	SRF	TCF3	TH	TSC2	YWHAB	YWHAE	YWHAG	YWHAH	YWHAQ	YWHAZ
pathway0001575	p38MAPK events	HRAS	KRAS	MAPK11	MAPK12	MAPK13	MAPK14	MAPKAPK2	MAPKAPK3	NRAS	RALA	RALB	RALGDS	SRC
pathway0001576	p53-Dependent G1 DNA Damage Response	CCNA1	CCNA2	CCNE1	CCNE2	CDK2	CDKN1A	CDKN1B
pathway0001577	p53 pathway by glucose deprivation	AKT1	AKT2	AKT3	EIF4EBP1	IGBP1	PPP2CA	PPP2CB	PRKAA1	PRKAA2	PRKAB1	PRKAB2	PRKAG1	RHEB	RPS6KB1	RPS6KB2	STK11	TP53	TP63	TP73	TSC1	TSC2
pathway0001578	p53 pathway	AKT1	AKT2	AKT3	ATM	ATR	CCNB1	CCNE1	CDC25C	CDK2	CDKN1A	CDKN2D	CREBBP	EP300	GADD45A	GADD45B	GADD45G	GTSE1	HDAC1	HMGB1	KAT2B	KAT6B	MDM2	MDM4	MTA2	PDPK1	PIK3CA	PML	PPP2CA	PPP2CB	PTEN	SFN	SIN3A	SIRT1	SUMO1	TP53	TP63	TP73	TRAF2	WRN
pathway0001579	p53 pathway	ABL1	AKT1	ATM	ATR	CCNA2	CCNG1	CDK2	CDKN2A	CHEK1	CHEK2	CREBBP	CSE1L	CSNK1A1	CSNK1D	CSNK1E	CSNK1G1	CSNK1G2	CSNK1G3	DAXX	DYRK2	E4F1	EP300	FBXO11	GSK3B	HIPK2	HUWE1	KAT2B	KAT5	KAT8	MAPK14	MAPK8	MAPK9	MDM2	MDM4	NEDD8	PIN1	PPM1D	PPP1R13L	PPP2CA	PPP2R4	PRKCD	PRMT5	RASSF1	RCHY1	RFWD2	RPL11	RPL23	RPL5
pathway0001580	P53 pathway feedback loops 1	MDM2	MDM4	RFWD2	TP53	TP63	TP73
pathway0001581	p53 pathway feedback loops 2	AKT1	AKT2	AKT3	ATM	ATR	CCNA1	CCNA2	CCNE1	CCNG1	CDK2	CDKN1A	CTNNB1	HRAS	KRAS	MAPK11	MAPK12	MAPK13	MAPK14	MYC	NRAS	PDPK1	PIK3C2A	PIK3C2B	PIK3C2G	PIK3C3	PIK3CA	PIK3CB	PIK3CD	PIK3CG	PIK3R1	PIK3R2	PIK3R3	PIK3R5	PPP2CA	PPP2CB	PTEN	RB1	RBL1	SIAH1	TP53	TP63	TP73
pathway0001582	p73 transcription factor network	ABL1	ADA	AEN	AFP	BAK1	BAX	BBC3	BCL2L11	BIN1	BRCA2	BUB1	BUB3	CASP2	CCNA2	CCNB1	CCNE1	CCNE2	CDK1	CDK2	CDK6	CDKN1A	CHEK1	CLCA2	DCP1B	DEDD	EP300	FAS	FASN	FBXO45	FLOT2	FOXO3	GATA1	GDF15	GRAMD4	HAGH	HEY2	HSF1	IL1RAP	IL4R	ITCH	JAG2	JAK1	KAT5	MAPK11	MAPK14	MDM2	MYC	NDUFS2
pathway0001583	p75(NTR)-mediated signaling	ACKR1	ADAM17	AKT1	APAF1	APH1A	APH1B	APP	ARHGDIA	BAD	BCL2L11	BDNF	BEX1	BIRC2	BIRC3	CASP3	CASP6	CASP9	CHUK	CYCS	DIABLO	E2F1	ECD	FURIN	GNPTAB	IKBKB	IKBKG	IRAK1	LINGO1	MAG	MAGED1	MAGEH1	MAPK10	MAPK8	MAPK9	MMP3	MMP7	MTG1	MYD88	NCSTN	NDN	NFIC	NGF	NGFR	NGFRAP1	NSMCE3	NTF3	NTF4	NTRK1
pathway0001584	p75NTR negatively regulates cell cycle via SC1	HDAC1	HDAC2	HDAC3	NGF	NGFR	PRDM4
pathway0001585	p75NTR recruits signalling complexes	IKBKB	IRAK1	MYD88	NGF	NGFR	PRKCI	RIPK2	RPS27A	SQSTM1	TRAF6	UBA52	UBB	UBC
pathway0001586	Packaging Of Telomere Ends	ACD	H2AFB1	H2AFX	H2AFZ	H2BFS	HIST1H2AB	HIST1H2AC	HIST1H2AD	HIST1H2AE	HIST1H2AJ	HIST1H2BA	HIST1H2BB	HIST1H2BC	HIST1H2BD	HIST1H2BE	HIST1H2BF	HIST1H2BG	HIST1H2BH	HIST1H2BI	HIST1H2BJ	HIST1H2BK	HIST1H2BL	HIST1H2BM	HIST1H2BN	HIST1H2BO	HIST1H4A	HIST1H4B	HIST1H4C	HIST1H4D	HIST1H4E	HIST1H4F	HIST1H4H	HIST1H4I	HIST1H4J	HIST1H4K	HIST1H4L	HIST2H2AA3	HIST2H2AA4	HIST2H2AC	HIST2H2BE	HIST2H4A	HIST2H4B	HIST3H2BB	HIST3H3	HIST4H4	POT1	TERF1	TERF2
pathway0001587	Paclitaxel Action Pathway	ABCC1	ABCC2	ABCG2	SLCO1B3	TUBA1B	TUBB1
pathway0001588	Pamidronate Action Pathway	ACAT2	CYP51A1	DHCR24	EBP	FDFT1	FDPS	GGPS1	HMGCR	HSD17B7	IDI1	LIPA	LSS	MSMO1	MVD	MVK	NSDHL	PMVK	SC5D	SOAT1	SQLE	TM7SF2
pathway0001589	Pancreas Function	ABCC8	CACNA1A	CACNA2D2	CACNB1	INS	SLC2A2
pathway0001590	Pantoprazole Action Pathway	ATP4A	ATP4B	CA1	CCKBR	CHRM3	CLIC2	GAST	HRH2	SLC26A3	SST	SSTR4
pathway0001591	Pantothenate and CoA Biosynthesis	COASY	ENPP1	PANK1	PPCDC	PPCS	VNN1
pathway0001592	PAR1-mediated thrombin signaling events	ADRBK2	AKAP13	ARHGDIA	ARHGEF1	ARRB1	DNM1	DNM2	F2	F2R	F2RL2	GNA11	GNA12	GNA13	GNA14	GNA15	GNAI1	GNAI2	GNAI3	GNAO1	GNAQ	GNAZ	GNB1	GNG2	MYL2	NOS3	PIK3CA	PIK3R1	PKN1	PLCB1	PLCB2	PLCB3	PRKCA	PRKCB	PRKCD	PRKCG	RHOA	ROCK1	ROCK2	SNX1	SNX2	TRPC6	VASP	ZYX
pathway0001593	PAR4-mediated thrombin signaling events	F2	F2RL2	F2RL3	GNA11	GNA13	GNA14	GNA15	GNAQ	GNB1	GNG2	MYL2	PLCB2	RHOA	ROCK1	ROCK2
pathway0001594	Parkinson disease	ADRBK1	ADRBK2	BLK	CASK	CCNE1	CCNE2	CSK	CSNK1A1	CSNK1A1L	CSNK1D	CSNK1E	CSNK1G2	CSNK1G3	CSNK2A2	CSNK2A3	CSNK2B	CUL1	ELK1	FBXW7	FGR	FRK	FYN	GPR37	HCK	HIF1A	HSPA1A	HSPA1B	HSPA1L	HSPA2	HSPA5	HSPA6	HSPA7	HSPA8	HSPA9	LCK	LYN	MAPK1	MAPK10	MAPK12	MAPK14	MAPK15	MAPK3	MAPK7	MAPK8	MAPK9	NDUFV2	PARK2	PLD2
pathway0001595	Passive transport by Aquaporins	AQP1	AQP10	AQP11	AQP2	AQP3	AQP4	AQP5	AQP6	AQP7	AQP8	AQP9	MIP
pathway0001596	Pausing and recovery of HIV elongation	CCNK	CCNT1	CCNT2	CDK9	CTDP1	ELL	GTF2F1	GTF2F2	NELFA	NELFB	NELFCD	NELFE	POLR2A	POLR2B	POLR2C	POLR2D	POLR2E	POLR2F	POLR2G	POLR2H	POLR2I	POLR2J	POLR2K	POLR2L	SSRP1	SUPT16H	SUPT4H1	SUPT5H	TCEA1	TCEB1	TCEB2	TCEB3
pathway0001597	Pausing and recovery of Tat-mediated HIV elongation	CCNT1	CDK9	CTDP1	ELL	GTF2F1	GTF2F2	NELFA	NELFB	NELFCD	NELFE	POLR2A	POLR2B	POLR2C	POLR2D	POLR2E	POLR2F	POLR2G	POLR2H	POLR2I	POLR2J	POLR2K	POLR2L	SSRP1	SUPT16H	SUPT4H1	SUPT5H	TCEA1	TCEB1	TCEB2	TCEB3
pathway0001598	PCNA-Dependent Long Patch Base Excision Repair	APEX1	FEN1	LIG1	PCNA	POLB	POLD1	POLD2	POLD3	POLD4	POLE	POLE2	RFC1	RFC2	RFC3	RFC4	RFC5	RPA1	RPA2	RPA3
pathway0001599	PCP/CE pathway	DAAM1	DVL1	DVL2	DVL3	FZD1	FZD3	FZD6	FZD7	PFN1	RAC1	RAC2	RAC3	RHOA	ROR2	RYK	VANGL2	WNT1	WNT11	WNT4	WNT5A	WNT5B
pathway0001600	PD-1 signaling	CD247	CD274	CD3D	CD3E	CD3G	CD4	CSK	HLA-DPA1	HLA-DPB1	HLA-DQA1	HLA-DQA2	HLA-DQB1	HLA-DQB2	HLA-DRA	HLA-DRB1	HLA-DRB3	HLA-DRB4	HLA-DRB5	LCK	PDCD1	PDCD1LG2	PTPN11	PTPN6	TCRA	TCRB	TRAC	TRBC1	TRBV12-3
pathway0001601	PDGF receptor signaling network	PDGFA	PDGFB	PDGFC	PDGFD	PDGFRA	PDGFRB
pathway0001602	PDGF signaling pathway ( PDGF signaling pathway )	GRB2	HRAS	KRAS	MAP3K1	NRAS	PDGFA	PDGFB	PDGFRA	PDGFRB	RAF1	SHC1	SHC2	SHC3	SOS1	SOS2
pathway0001603	PDGF signaling pathway (Mammal) ( PDGF signaling pathway )	ARHGEF6	CDC42	CRK	GRB2	HRAS	KRAS	MAP3K14	NCK1	NRAS	PAK1	PDGFA	PDGFB	PDGFRA	PDGFRB	PIK3CA	PIK3CB	PIK3CD	PIK3R1	PIK3R2	PTPN11	RAF1	RASA1	SHC1	SHC2	SHC3	SOS1	SOS2	STAT5A	STAT5B
pathway0001604	PDGF signaling pathway	AKT2	ARAF	ARHGAP1	ARHGAP10	ARHGAP12	ARHGAP15	ARHGAP26	ARHGAP4	ARHGAP42	ARHGAP5	ARHGAP6	ARHGAP8	ARHGAP9	BRAF	CHUK	EHF	ELF1	ELF2	ELF3	ELF4	ELF5	ELK1	ELK4	ERF	ERG	ETS1	ETV3	FEV	FLI1	FOS	GABPA	GSK3A	GSK3B	HRAS	IKBKB	ITPR1	ITPR2	ITPR3	JAK1	JAK2	JAK3	JUN	MAP2K1	MAP2K2	MAPK1	MAPK15	MAPK3	MAPK6
pathway0001605	PDGFR-alpha signaling pathway	CAV1	CAV3	CRK	CRKL	CSNK2A1	ELK1	FOS	GRB2	ITGAV	JAK1	JUN	PDGFRA	PIK3CA	PIK3R1	PLCG1	PRRT2	RAPGEF1	SHB	SHC1	SHF	SOS1	SRF
pathway0001606	PDGFR-beta signaling pathway	ABI1	ABL1	ACTA2	ACTN4	ACTR2	ACTR3	ARAP1	ARHGAP35	ARHGDIA	ARPC1B	ARPC2	ARPC3	ARPC4	ARPC5	BAIAP2	BCAR1	BLK	BRAF	BRK1	CBL	CRK	CSK	CTTN	CYFIP2	DNM2	DOCK4	DOK1	EIF2AK2	ELK1	EPS8	FGR	FOS	FYN	GAB1	GRB10	GRB2	HCK	HRAS	IQGAP1	ITGAV	ITGB3	JAK2	JUN	JUND	KRAS	KSR1	LCK	LRP1
pathway0001607	PECAM1 interactions	FYN	INPP5D	ITGAV	ITGB3	LCK	LYN	PECAM1	PLCG1	PTPN11	PTPN6	SRC	YES1
pathway0001608	Penbutolol Action Pathway	ABCC8	ABCC9	ADRB1	AGTR1	ALG10B	ATP1A1	ATP1A2	ATP1A3	ATP1A4	ATP1B1	ATP1B2	ATP1B3	ATP2A2	CACNA1C	CACNA1G	CACNA1H	CACNA2D2	CACNB1	CALM1	CALM2	CALM3	CHRM2	DLG1	FXYD2	HCN4	ITPR1	KCNA5	KCND3	KCNE1	KCNE2	KCNH2	KCNIP2	KCNJ11	KCNJ2	KCNJ3	KCNJ4	KCNJ5	KCNJ8	KCNK1	KCNQ1	MYLK	PLCB1	PLN	PRKACA	PRKAR1A	RYR2	SCN5A	SLC8A1
pathway0001609	Pentazocine Action Pathway	ADRA1A	CACNA1A	CACNA2D2	CACNB1	CHRNA4	CHRNB2	DRD1	GRIN1	GRIN2A	GRIN3A	HTR1A	KCND2	KCNIP2	OPRM1	PCSK2	POMC	SCN10A	SCN1B	SLC6A2	SLC6A3	SLC6A4
pathway0001610	Pentose phosphate cycle ( Pentose phosphate cycle )	FBP1	FBP2	G6PD	H6PD	PFKL	PFKM	PFKP	PGD	PGLS	RBKS
pathway0001611	Pentose phosphate pathway (hexose monophosphate shunt)	DERA	G6PD	PGD	PGLS	PGM2	RPE	RPIA	TALDO1	TKT
pathway0001612	pentose phosphate pathway	G6PD	PGD	PGLS	RPE	RPIA	TALDO1	TKT
pathway0001613	Pentose phosphate pathway	GPI	HK1	HK2	HKDC1	PGD	RPIA	TALDO1	TKT
pathway0001614	Pentose Phosphate Pathway	ALDOA	DERA	FBP1	G6PD	GPI	PFKL	PGD	PGLS	PGM1	PRPS1L1	RBKS	RPE	RPIA	TALDO1	TKT
pathway0001615	Peptide chain elongation	EEF1A1	EEF2	FAU	RPL10	RPL10A	RPL11	RPL12	RPL13	RPL13A	RPL14	RPL15	RPL17	RPL18	RPL18A	RPL19	RPL21	RPL22	RPL23	RPL23A	RPL24	RPL26	RPL26L1	RPL27	RPL27A	RPL28	RPL29	RPL3	RPL30	RPL31	RPL32	RPL34	RPL35	RPL35A	RPL36	RPL36A	RPL37	RPL37A	RPL38	RPL39	RPL3L	RPL4	RPL41	RPL5	RPL6	RPL7	RPL7A	RPL8	RPL9
pathway0001616	Peptide ligand-binding receptors	ACKR1	AGT	AGTR1	AGTR2	APLN	APLNR	BDKRB1	BDKRB2	BRS3	C3	C3AR1	C5	C5AR1	C5AR2	CCK	CCKAR	CCKBR	CORT	CXCL8	EDN1	EDN2	EDN3	EDNRA	EDNRB	F2	F2R	F2RL1	F2RL2	F2RL3	GAL	GALR1	GALR2	GALR3	GHRL	GHSR	GPER1	GPR37	GPR37L1	GRP	GRPR	KEL	KISS1	KISS1R	KNG1	MC1R	MC2R	MC3R	MC4R
pathway0001617	periodate-oxidized adenosine inhibits the reaction [Dimethyl Sulfoxide results in increased methylation of HIST4H4 protein]	HIST1H4A	HIST1H4B	HIST1H4C	HIST1H4D	HIST1H4E	HIST1H4F	HIST1H4H	HIST1H4I	HIST1H4J	HIST1H4K	HIST1H4L	HIST2H4A	HIST2H4B	HIST4H4
pathway0001618	Peroxisomal lipid metabolism	ECI2	EHHADH	HAO2	MLYCD	NUDT7	PECR
pathway0001619	Phase 0 - rapid depolarisation	CACNA1C	CACNA1D	CACNA1F	CACNA1S	CACNA2D1	CACNA2D2	CACNA2D3	CACNA2D4	CACNB1	CACNB2	CACNB3	CACNB4	CACNG1	CACNG2	CACNG3	CACNG4	CACNG5	CACNG6	CACNG7	CACNG8	CALM1	CALM2	CALM3	CAMK2A	CAMK2B	CAMK2D	CAMK2G	FGF11	FGF12	FGF13	FGF14	RANGRF	SCN10A	SCN11A	SCN1A	SCN1B	SCN2A	SCN2B	SCN3A	SCN3B	SCN4A	SCN4B	SCN5A	SCN7A	SCN8A	SCN9A
pathway0001620	Phase 1 - Functionalization of compounds	AADAC	ALDH3A1	AOC1	AOC2	AOC3	BPHL	CES1	CES2	CMBL	EPHX1
pathway0001621	Phase 1 - inactivation of fast Na+ channels	CACNA1C	CACNA1D	CACNA1F	CACNA1S	CACNA2D1	CACNA2D2	CACNA2D3	CACNA2D4	CACNB1	CACNB2	CACNB3	CACNB4	CACNG1	CACNG2	CACNG3	CACNG4	CACNG5	CACNG6	CACNG7	CACNG8	KCND1	KCND2	KCND3	KCNIP1	KCNIP2	KCNIP3	KCNIP4
pathway0001622	Phase 2 - plateau phase	AKAP9	CACNA1C	CACNA1D	CACNA1F	CACNA1S	CACNA2D1	CACNA2D2	CACNA2D3	CACNA2D4	CACNB1	CACNB2	CACNB3	CACNB4	CACNG1	CACNG2	CACNG3	CACNG4	CACNG5	CACNG6	CACNG7	CACNG8	KCNE1	KCNE2	KCNE3	KCNE4	KCNE5	KCNQ1
pathway0001623	Phase 3 - rapid repolarisation	AKAP9	KCNE1	KCNE2	KCNE3	KCNE4	KCNE5	KCNH2	KCNQ1
pathway0001624	Phase 4 - resting membrane potential	KCNJ12	KCNJ14	KCNJ2	KCNJ4	KCNK1	KCNK10	KCNK12	KCNK13	KCNK15	KCNK16	KCNK17	KCNK18	KCNK2	KCNK3	KCNK4	KCNK5	KCNK6	KCNK7	KCNK9
pathway0001625	Phenindione Action Pathway	COL1A1	F10	F11	F12	F13A1	F13B	F2	F3	F5	F7	F8	F9	FGA	FGB	FGG	GGCX	KLKB1	PLAT	PLG	VKORC1
pathway0001626	Phenprocoumon Action Pathway	COL1A1	F10	F11	F12	F13A1	F13B	F2	F3	F5	F7	F8	F9	FGA	FGB	FGG	GGCX	KLKB1	PLAT	PLG	VKORC1
pathway0001627	Phenylalanine and tyrosine catabolism	ASRGL1	CCBL1	FAH	GSTZ1	HGD	HPD	IL4I1	PAH	PCBD1	QDPR	TAT
pathway0001628	Phenylalanine and Tyrosine Metabolism	FAH	FARSA	FARSB	GOT1	GSTZ1	HGD	HPD	IL4I1	PAH	TAT	YARS
pathway0001629	Phenylalanine degradation ( Phenylalanine degradation )	AOC1	AOC2	AOC3	DDC	MAOA	MAOB
pathway0001630	Phenylbutazone Action Pathway	AKR1C3	ALOX12	ALOX15	ALOX15B	ALOX5	CBR1	CYP2B6	CYP2C8	CYP2E1	CYP2J2	CYP2U1	CYP4A11	CYP4F2	CYP4F3	CYP4F8	EPHX2	FAM213B	GGT1	GPX1	LTA4H	LTC4S	PLA2G4B	PTGDS	PTGES	PTGIS	PTGS1	PTGS2	TBXAS1
pathway0001631	Phenylketonuria	FAH	FARSA	FARSB	GOT1	GSTZ1	HGD	HPD	IL4I1	PAH	TAT	YARS
pathway0001632	Phenytoin (Antiarrhythmic) Action Pathway	ABCC8	ABCC9	ADRB1	AGTR1	ALG10B	ATP1A1	ATP1A2	ATP1A3	ATP1A4	ATP1B1	ATP1B2	ATP1B3	ATP2A2	CACNA1C	CACNA1G	CACNA1H	CACNA2D2	CACNB1	CALM1	CALM2	CALM3	CHRM2	COMT	CYP1A2	CYP2C19	CYP2C9	CYP2E1	CYP3A4	DLG1	DNAJB11	EPHX1	ERP29	FXYD2	HCN4	HSPA5	ITPR1	KCNA5	KCND3	KCNE1	KCNE2	KCNH2	KCNIP2	KCNJ11	KCNJ2	KCNJ3	KCNJ4	KCNJ5	KCNJ8
pathway0001633	Phosphate bond hydrolysis by NUDT proteins	ADPRM	NUDT1	NUDT15	NUDT16	NUDT18	NUDT5	NUDT9
pathway0001634	phosphatidylcholine biosynthesis	CEPT1	CHKA	CHKB	CHPT1	PCYT1A	PCYT1B
pathway0001635	phosphatidylethanolamine biosynthesis II	CEPT1	CHKB	EPT1	ETNK1	ETNK2	PCYT2
pathway0001636	Phosphatidylinositol Phosphate Metabolism	AMBRA1	BECN1	CDIPT	ERBB2	FIG4	INPP4B	INPP5D	INPP5E	PI4KA	PIK3C2A	PIK3C3	PIK3CD	PIK3R1	PIK3R4	PIKFYVE	PIP4K2A	PIP5K1A	PLCB1	PTEN	SYNJ1	VAC14
pathway0001637	Phosphoenolpyruvate carboxykinase deficiency 1 (PEPCK1)	ALDOA	BPGM	ENO1	FBP1	G6PC	GALM	GAPDH	GPI	HK2	LDHA	MDH2	MPC1	PANK1	PC	PCK1	PGAM1	PGAM2	PGM1	SLC25A11	SLC2A2	SLC37A4	TPI1
pathway0001638	Phospholipase C-mediated cascade: FGFR1	FGF1	FGF10	FGF17	FGF2	FGF20	FGF22	FGF23	FGF3	FGF4	FGF5	FGF6	FGF8	FGF9	FGFR1	KL	PLCG1
pathway0001639	Phospholipase C-mediated cascade; FGFR2	FGF1	FGF10	FGF16	FGF17	FGF18	FGF2	FGF20	FGF22	FGF23	FGF3	FGF4	FGF5	FGF6	FGF7	FGF8	FGF9	FGFR2	PLCG1
pathway0001640	Phospholipase C-mediated cascade; FGFR3	FGF1	FGF16	FGF17	FGF18	FGF2	FGF20	FGF23	FGF4	FGF5	FGF8	FGF9	FGFR3	PLCG1
pathway0001641	Phospholipase C-mediated cascade; FGFR4	FGF1	FGF16	FGF17	FGF18	FGF19	FGF2	FGF20	FGF23	FGF4	FGF6	FGF8	FGF9	FGFR4	KLB	PLCG1
pathway0001642	Phospholipase C gamma signaling ( CD4 T cell receptor signaling (ERK cascade) )	ITK	ITPR1	ITPR3	PLCG1	PLCG2
pathway0001643	Phospholipase C gamma signaling ( CD4 T cell receptor signaling )	ITK	ITPR1	ITPR3	PLCG1	PLCG2
pathway0001644	phospholipases	JMJD7	OC90	PLA2G10	PLA2G12A	PLA2G16	PLA2G1B	PLA2G2A	PLA2G2D	PLA2G2E	PLA2G2F	PLA2G3	PLA2G4A	PLA2G4B	PLA2G4C	PLA2G4D	PLA2G4E	PLA2G4F	PLA2G5	PLA2G6	PLB1	PLCB1	PLCB2	PLCB3	PLCB4	PLCD1	PLCD3	PLCD4	PLCE1	PLCG1	PLCG2	PLCH1	PLCH2	PLCZ1	PLD1	PLD2	PLD3	PLD4	PLD6	PNPLA8
pathway0001645	Phospholipid Biosynthesis	AGPAT1	CDIPT	CDS1	CHAT	CHKA	CRLS1	DGKA	GDE1	GPAM	GPD1	GPD2	LYPLA1	PCYT1A	PEMT	PGS1	PHOSPHO1	PISD	PLA2G15	PLA2G2D	PLA2G4B	PLD2	PLPP1	PTDSS1	PTDSS2	PTPMT1
pathway0001646	Phosphorylation of CD3 and TCR zeta chains	CD247	CD3D	CD3E	CD3G	CD4	CSK	HLA-DPA1	HLA-DPB1	HLA-DQA1	HLA-DQA2	HLA-DQB1	HLA-DQB2	HLA-DRA	HLA-DRB1	HLA-DRB3	HLA-DRB4	HLA-DRB5	LCK	PAG1	PTPRC	PTPRJ	TCRA	TCRB	TRAC	TRBC1	TRBV12-3
pathway0001647	Phosphorylation of Emi1	CCNB1	CDC20	CDK1	FBXO5	FZR1	PLK1
pathway0001648	Phosphorylation of the APC/C	ANAPC1	ANAPC10	ANAPC11	ANAPC15	ANAPC16	ANAPC2	ANAPC4	ANAPC5	ANAPC7	CCNB1	CDC16	CDC23	CDC26	CDC27	CDK1	PLK1	UBE2C	UBE2D1	UBE2E1
pathway0001649	Physiological factors	CORIN	GATA4	HIPK1	HIPK2	KAT2B	NKX2-5	NPPA	NPPC	NPR1	NPR2	TBX5	WWTR1
pathway0001650	Phytanic Acid Peroxisomal Oxidation	ABCD1	ABCD2	ALDH3A2	HACL1	PHYH	SLC27A2
pathway0001651	PI-3K cascade:FGFR1	FGF1	FGF10	FGF17	FGF2	FGF20	FGF22	FGF23	FGF3	FGF4	FGF5	FGF6	FGF8	FGF9	FGFR1	FRS2	GAB1	GRB2	KL	PIK3CA	PIK3R1	PTPN11
pathway0001652	PI-3K cascade:FGFR2	FGF1	FGF10	FGF16	FGF17	FGF18	FGF2	FGF20	FGF22	FGF23	FGF3	FGF4	FGF5	FGF6	FGF7	FGF8	FGF9	FGFR2	FRS2	GAB1	GRB2	PIK3CA	PIK3R1	PTPN11
pathway0001653	PI-3K cascade:FGFR3	FGF1	FGF16	FGF17	FGF18	FGF2	FGF20	FGF23	FGF4	FGF5	FGF8	FGF9	FGFR3	FRS2	GAB1	GRB2	PIK3CA	PIK3R1	PTPN11
pathway0001654	PI-3K cascade:FGFR4	FGF1	FGF16	FGF17	FGF18	FGF19	FGF2	FGF20	FGF23	FGF4	FGF6	FGF8	FGF9	FGFR4	FRS2	GAB1	GRB2	KLB	PIK3CA	PIK3R1	PTPN11
pathway0001655	PI3 kinase pathway	AKT1	AKT2	AKT3	CASP9	FOXO1	FOXO3	FOXO4	GNA11	GNA14	GNAQ	GNB1	GNB2	GNB3	GNB4	GNB5	GNGT1	GNGT2	GSK3B	INPPL1	INSR	IRS1	JAK2	NOS3	NRAS	PDPK1	PIK3CA	PIK3CB	PIK3R1	PIK3R2	PIK3R3	PIK3R5	PTEN	PTGER1	RPS6KB1	RPS6KB2	SOS1	SOS2	YWHAZ
pathway0001656	PI3K Cascade	FGF1	FGF10	FGF16	FGF17	FGF18	FGF19	FGF2	FGF20	FGF22	FGF23	FGF3	FGF4	FGF5	FGF6	FGF7	FGF8	FGF9	FGFR1	FGFR2	FGFR3	FGFR4	FRS2	GAB1	GRB2	IRS1	IRS2	KL	KLB	PIK3C3	PIK3CA	PIK3CB	PIK3R1	PIK3R2	PIK3R4	PTPN11	TLR9
pathway0001657	PI3K events in ERBB2 signaling	BTC	EGF	EGFR	ERBB2	ERBB3	ERBB4	EREG	GAB1	GRB2	HBEGF	NRG1	NRG2	NRG3	NRG4	PIK3CA	PIK3R1
pathway0001658	PI3K events in ERBB4 signaling	BTC	ERBB4	EREG	HBEGF	NRG1	NRG2	NRG3	NRG4	PIK3CA	PIK3R1
pathway0001659	PI3K/AKT activation	IRS1	IRS2	NGF	NTRK1	PIK3CA	PIK3CB	PIK3R1	PIK3R2	RHOA
pathway0001660	PI5P, PP2A and IER3 Regulate PI3K/AKT Signaling	AKT1	BTC	CD19	CD28	CD80	CD86	EGF	EGFR	ERBB2	ERBB3	ERBB4	EREG	FGF1	FGF10	FGF16	FGF17	FGF18	FGF19	FGF2	FGF20	FGF22	FGF23	FGF3	FGF4	FGF5	FGF6	FGF7	FGF8	FGF9	FGFR1	FGFR2	FGFR3	FGFR4	FRS2	FYN	GAB1	GRB2	HBEGF	IER3	INS	INSR	IRS1	IRS2	KIT	KITLG	KL	KLB	LCK
pathway0001661	Pindolol Action Pathway	ABCC8	ABCC9	ADRB1	AGTR1	ALG10B	ATP1A1	ATP1A2	ATP1A3	ATP1A4	ATP1B1	ATP1B2	ATP1B3	ATP2A2	CACNA1C	CACNA1G	CACNA1H	CACNA2D2	CACNB1	CALM1	CALM2	CALM3	CHRM2	DLG1	FXYD2	HCN4	ITPR1	KCNA5	KCND3	KCNE1	KCNE2	KCNH2	KCNIP2	KCNJ11	KCNJ2	KCNJ3	KCNJ4	KCNJ5	KCNJ8	KCNK1	KCNQ1	MYLK	PLCB1	PLN	PRKACA	PRKAR1A	RYR2	SCN5A	SLC8A1
pathway0001662	Pink/Parkin Mediated Mitophagy	ATG12	ATG5	MAP1LC3A	MAP1LC3B	MFN1	MFN2	MTERF3	PARK2	PINK1	RPS27A	SQSTM1	TOMM20	TOMM22	TOMM40	TOMM5	TOMM6	TOMM7	TOMM70A	UBA52	UBB	UBC	VDAC1
pathway0001663	PIP3 activates AKT signaling	AGO1	AGO2	AGO3	AGO4	AKT1	AKT2	AKT3	BTC	CD19	CD28	CD80	CD86	EGF	EGFR	ERBB2	ERBB3	ERBB4	EREG	FGF1	FGF10	FGF16	FGF17	FGF18	FGF19	FGF2	FGF20	FGF22	FGF23	FGF3	FGF4	FGF5	FGF6	FGF7	FGF8	FGF9	FGFR1	FGFR2	FGFR3	FGFR4	FRS2	FYN	GAB1	GRB2	HBEGF	IRS1	IRS2	KIT	KITLG
pathway0001664	Pirenzepine Action Pathway	ATP4A	ATP4B	CA1	CCKBR	CHRM3	CLIC2	GAST	HRH2	SLC26A3	SST	SSTR4
pathway0001665	Piroxicam Action Pathway	AKR1C3	ALOX12	ALOX15	ALOX15B	ALOX5	CBR1	CYP2B6	CYP2C8	CYP2E1	CYP2J2	CYP2U1	CYP4A11	CYP4F2	CYP4F3	CYP4F8	EPHX2	FAM213B	GGT1	GPX1	LTA4H	LTC4S	PLA2G4B	PTGDS	PTGES	PTGIS	PTGS1	PTGS2	TBXAS1
pathway0001666	PIWI-interacting RNA (piRNA) biogenesis	ASZ1	DDX4	FKBP6	HENMT1	HSP90AA1	MAEL	MOV10L1	MYBL1	PIWIL1	PIWIL2	PIWIL4	PLD6	POLR2A	POLR2B	POLR2C	POLR2D	POLR2E	POLR2F	POLR2G	POLR2H	POLR2I	POLR2J	POLR2K	POLR2L	TDRD1	TDRD12	TDRD6	TDRD9	TDRKH
pathway0001667	PKA-mediated phosphorylation of key metabolic factors	MLXIPL	PFKFB1	PRKACA	PRKACB	PRKACG
pathway0001668	PKA activation	ADCY1	ADCY2	ADCY3	ADCY4	ADCY5	ADCY6	ADCY7	ADCY8	ADCY9	CALM1	CALM2	CALM3	PRKACA	PRKACB	PRKACG	PRKAR1A	PRKAR1B	PRKAR2A	PRKAR2B
pathway0001669	PKA activation in glucagon signalling	ADCY1	ADCY2	ADCY3	ADCY4	ADCY5	ADCY6	ADCY7	ADCY8	ADCY9	GNAS	PRKACA	PRKACB	PRKACG	PRKAR1A	PRKAR1B	PRKAR2A	PRKAR2B
pathway0001670	PKA activation signaling ( GPCR Adenosine A2A receptor signaling pathway )	ADCY1	ADCY10	ADCY2	ADCY3	ADCY4	ADCY5	ADCY6	ADCY7	ADCY8	ADCY9	GNAS	PRKACA	PRKACB	PRKACG	PRKAR1A	PRKAR1B	PRKAR2A	PRKAR2B
pathway0001671	PKA activation signaling ( GPCR Dopamine D1like receptor signaling pathway )	ADCY5	GNAS	PRKACA	PRKACB	PRKACG	PRKAR1A	PRKAR1B	PRKAR2A	PRKAR2B
pathway0001672	PKA activation signaling ( GPCR signaling (cholera toxin) )	ADCY1	ADCY10	ADCY2	ADCY3	ADCY4	ADCY5	ADCY6	ADCY7	ADCY8	ADCY9	GNAS	PRKACA	PRKACB	PRKACG	PRKAR1A	PRKAR1B	PRKAR2A	PRKAR2B
pathway0001673	PKMTs methylate histone lysines	AEBP2	ASH2L	ATF7IP	DOT1L	DPY30	EED	EHMT1	EHMT2	EZH2	HIST1H3A	HIST1H3B	HIST1H3C	HIST1H3D	HIST1H3E	HIST1H3F	HIST1H3G	HIST1H3H	HIST1H3I	HIST1H3J	HIST1H4A	HIST1H4B	HIST1H4C	HIST1H4D	HIST1H4E	HIST1H4F	HIST1H4H	HIST1H4I	HIST1H4J	HIST1H4K	HIST1H4L	HIST2H3A	HIST2H3C	HIST2H3D	HIST2H4A	HIST2H4B	HIST4H4	KMT2A	KMT2B	KMT2C	KMT2D	KMT2E	MECOM	NSD1	PRDM16	PRDM9	RBBP4	RBBP5	RBBP7
pathway0001674	Plasma membrane estrogen receptor signaling	AKT1	BCAR1	ESR1	ESR2	GNA11	GNA13	GNA14	GNA15	GNAI1	GNAI2	GNAI3	GNAL	GNAO1	GNAQ	GNAS	GNAZ	GNB1	GNG2	GRB2	HBEGF	HRAS	IGF1	IGF1R	KRAS	MAPK11	MMP2	MMP9	MSN	NOS3	NRAS	PELP1	PIK3CA	PIK3R1	PLCB1	PLCB2	PLCB3	RHOA	ROCK2	SHC1	SOS1	SRC	STRN
pathway0001675	Plasmalogen Synthesis	AGPAT1	AGPS	CEPT1	GNPAT	PLPP1
pathway0001676	Plasminogen activating cascade	CPB2	FGA	FGB	FGG	LPA	MMP1	MMP13	MMP3	MMP9	PLAT	PLAU	PLAUR	PLG	SERPINB2	SERPINE1	SERPINF2
pathway0001677	Platelet Adhesion to exposed collagen	FCER1G	FYN	GP1BA	GP1BB	GP5	GP6	GP9	ITGA1	ITGA10	ITGA2	ITGB1	LYN	VWF
pathway0001678	Platelet Aggregation (Plug Formation)	F2	GP1BA	GP1BB	GP5	GP9	MPL	THPO
pathway0001679	Platelet degranulation	A1BG	A2M	ABCC4	ACTN1	ACTN2	ACTN4	AHSG	ALB	ALDOA	APLP2	APOA1	APOH	APP	BRPF3	CALM1	CALM2	CALM3	CALU	CAP1	CD36	CD63	CD9	CDC37L1	CFD	CFL1	CLEC3B	CLU	CTSW	CYB5R1	ECM1	EGF	F13A1	F5	F8	FAM3C	FGA	FGB	FGG	FIGF	FLNA	FN1	GAS6	HABP4	HGF	HRG	HSPA5	IGF1	IGF2
pathway0001680	Platelet homeostasis	P2RX1	P2RX2	P2RX3	P2RX4	P2RX5	P2RX6	P2RX7
pathway0001681	Platelet sensitization by LDL	APOB	FGR	LRP8	MAPK14	PECAM1	PLA2G4A	PPP2CA	PPP2CB	PPP2R1A	PPP2R1B	PPP2R5A	PPP2R5B	PPP2R5C	PPP2R5D	PPP2R5E	PTPN11	PTPN6
pathway0001682	PLC beta mediated events	AHCYL1	GNAI1	GNAI2	GNAI3	GNAO1	GNAT1	GNAT2	GNAT3	GNAZ	ITPR1	ITPR2	ITPR3	PLCB1	PLCB2	PLCB3	PLCB4
pathway0001683	PLC beta signaling ( GPCR GroupI metabotropic glutamate receptor signaling pathway )	GNAQ	PLCB1	PLCB2	PLCB3	PLCB4
pathway0001684	PLC beta signaling ( GPCR signaling (G alpha q) )	GNAQ	PLCB1	PLCB2	PLCB3	PLCB4
pathway0001685	Plexin-D1 Signaling	ARF6	IQSEC1	ITGA1	ITGA10	ITGA11	ITGA2	ITGA3	ITGA4	ITGA5	ITGA6	ITGA7	ITGA8	ITGA9	ITGAV	ITGB1	NRP1	PIP5K1B	PLXND1	RND2	RRAS	SEMA3C	SEMA3E	SEMA4A	VEGFA
pathway0001686	PLK1 signaling events	AURKA	BORA	BTRC	BUB1	BUB1B	CCNB1	CDC14B	CDC20	CDC25B	CDC25C	CDK1	CENPE	CENPU	CLSPN	ECT2	ERCC6L	FBXO5	FBXW11	FZR1	GOLGA2	GORASP1	INCENP	KIF20A	KIF2A	KIZ	MAD2L1BP	NDC80	NINL	NUDC	ODF2	PAK1	PLK1	PPP1CB	PPP1R12A	PPP2CA	PPP2R1A	PPP2R4	PRC1	RAB1A	RHOA	ROCK2	SGOL1	SPC24	STAG2	TPT1	TPX2	TUBG1	WEE1
pathway0001687	PLK3 signaling events	ATM	CCNE1	CDC25C	CHEK2	PLK3	TP53
pathway0001688	PNAT	ADCY2	ADCY7	CLIC6	COMT	DBH	DDC	DRD1	DRD2	DRD4	DRD5	EPB41	EPB41L1	EPB41L2	EPB41L3	FLNA	GNAI1	GNAI2	GNAI3	GNAZ	GNB1	GNB2	GNB3	GNB4	GNG11	GNG3	GNG4	GNG8	KCNK3	KCNK9	MAOA	MAOB	NAAA	PPP1CA	PPP1CC	PPP1R1B	PRKACA	PRKACB	PRKACG	PRKAR2A	PRKAR2B	PRKX	SLC18A2	SLC6A3	SNAP23	SNAP25	SNAP29	STX3	TH
pathway0001689	POLB-Dependent Long Patch Base Excision Repair	APEX1	FEN1	LIG1	PARG	PARP1	PARP2	POLB
pathway0001690	Polo-like kinase mediated events	CCNB1	CCNB2	CDC25A	CDC25C	CENPF	EP300	FOXM1	LIN37	LIN52	LIN54	LIN9	MYBL2	PKMYT1	PLK1	RBBP4	WEE1
pathway0001691	Polymerase switching	PCNA	POLA1	POLA2	POLD1	POLD2	POLD3	POLD4	PRIM1	PRIM2	RFC1	RFC2	RFC3	RFC4	RFC5
pathway0001692	Polymerase switching on the C-strand of the telomere	PCNA	POLA1	POLA2	POLD1	POLD2	POLD3	POLD4	PRIM1	PRIM2	RFC1	RFC2	RFC3	RFC4	RFC5
pathway0001693	Polythiazide Action Pathway	AQP1	AQP2	AQP3	ATP1A1	ATP1A2	ATP1A3	ATP1A4	ATP1B1	ATP1B2	ATP1B3	CLCNKA	FXYD2	SCNN1A	SCNN1B	SCNN1D	SCNN1G	SLC12A1	SLC12A3	SLC12A6	SLC14A2	SLC1A1	SLC22A2	SLC22A6	SLC38A4	SLC3A1	SLC3A2	SLC6A20	SLC7A5	SLC7A6	SLC7A7	SLC7A8	SLC7A9
pathway0001694	Porphyria Variegata (PV)	ALAD	ALAS1	BLVRA	COX10	COX15	CPOX	FECH	FTMT	GUSB	HMBS	HMOX1	PPOX	UGT2B11	UROD	UROS
pathway0001695	Porphyrin Metabolism	ALAD	ALAS1	BLVRA	COX10	COX15	CPOX	FECH	FTMT	GUSB	HMBS	HMOX1	PPOX	UGT2B11	UROD	UROS
pathway0001696	Porphyrin_metabolism ( Porphyrin metabolism )	ALAD	CPOX	FECH	HMBS	PPOX	UROD	UROS
pathway0001697	Positive regulation of (Transcription of SOCS by STAT dimer) in JAK STAT pathway ( JAK-STAT pathway and regulation pathway Diagram )	ACVR1	ACVR1B	ACVR2A	ACVR2B	ACVRL1	ADRBK1	ADRBK2	AKT1	AKT2	AKT3	ALK	AMHR2	ARAF	BMPR1A	BMPR1B	BMPR2	BRAF	BTK	CAMK2A	CAMK2B	CAMK2D	CAMK2G	CCNH	CDC7	CDK1	CDK2	CDK3	CDK4	CDK5	CDK6	CDK7	CDK8	CDK9	CHUK	CSK	CSNK1A1	CSNK1D	CSNK1E	CSNK1G1	CSNK1G2	CSNK1G3	EGFR	FGFR1	FGFR2	FGFR3	FGFR4	FLT1	FLT4
pathway0001698	Post-chaperonin tubulin folding pathway	ARL2	TBCA	TBCB	TBCC	TBCD	TBCE	TUBA1A	TUBA1B	TUBA1C	TUBA3C	TUBA3D	TUBA3E	TUBA4A	TUBA4B	TUBA8	TUBAL3	TUBB1	TUBB2A	TUBB2B	TUBB3	TUBB4A	TUBB4B	TUBB6
pathway0001699	Post-transcriptional silencing by small RNAs	AGO1	AGO2	AGO3	AGO4	TNRC6A	TNRC6B	TNRC6C
pathway0001700	Posttranslational regulation of adherens junction stability and dissassembly	ABL1	ADAM10	ARF6	BDNF	CABLES1	CASP3	CBLL1	CDC42	CDH1	CDH2	CREBBP	CTNNA1	CTNNB1	CTNND1	DNM2	DSP	EGF	EGFR	FER	FYN	GDNF	GFRA1	GNA12	GNA13	HGS	HRAS	IGF1R	IGF2	IQGAP1	JUP	MEP1B	MET	MMP3	MMP7	NME1	NTRK2	NUTF2	PTPN1	PTPN6	RAB5A	RAB7A	RAC1	RET	RIN2	ROBO1	SLIT1	SNX1	SRC
pathway0001701	POU5F1 (OCT4), SOX2, NANOG activate genes related to proliferation	DPPA4	EPHA1	FGF2	FOXD3	NANOG	NR6A1	POU5F1	SALL1	SALL4	SOX2	STAT3	TDGF1	ZIC3
pathway0001702	POU5F1 (OCT4), SOX2, NANOG repress genes related to differentiation	CDX2	DKK1	EOMES	GATA6	GSC	HHEX	NANOG	POU5F1	SOX2	TSC22D1
pathway0001703	PP2A-mediated dephosphorylation of key metabolic factors	MLXIPL	PFKFB1	PPP2CA	PPP2CB	PPP2R1A	PPP2R1B	PPP2R5D
pathway0001704	PPARA activates gene expression	ABCA1	ABCB4	ACADM	ACOX1	ACSL1	AGT	ALAS1	ANGPTL4	ANKRD1	APOA1	APOA2	APOA5	ARNTL	CARM1	CCNC	CD36	CDK19	CDK8	CHD9	CLOCK	CPT1A	CPT2	CREBBP	CTGF	CYP1A1	CYP4A11	CYP7A1	EP300	ESRRA	FABP1	FADS1	FDFT1	FHL2	G0S2	GLIPR1	GRHL1	HDAC3	HELZ2	HMGCR	HMGCS1	HMGCS2	ME1	MED1	MED10	MED11	MED12	MED13	MED13L
pathway0001705	Practolol Action Pathway	ABCC8	ABCC9	ADRB1	AGTR1	ALG10B	ATP1A1	ATP1A2	ATP1A3	ATP1A4	ATP1B1	ATP1B2	ATP1B3	ATP2A2	CACNA1C	CACNA1G	CACNA1H	CACNA2D2	CACNB1	CALM1	CALM2	CALM3	CHRM2	DLG1	FXYD2	HCN4	ITPR1	KCNA5	KCND3	KCNE1	KCNE2	KCNH2	KCNIP2	KCNJ11	KCNJ2	KCNJ3	KCNJ4	KCNJ5	KCNJ8	KCNK1	KCNQ1	MYLK	PLCB1	PLN	PRKACA	PRKAR1A	RYR2	SCN5A	SLC8A1
pathway0001706	Pravastatin Action Pathway	ACAT2	CYP51A1	DHCR24	EBP	FDFT1	FDPS	GGPS1	HMGCR	HSD17B7	IDI1	LIPA	LSS	MSMO1	MVD	MVK	NSDHL	PMVK	SC5D	SOAT1	SQLE	TM7SF2
pathway0001707	PRC2 methylates histones and DNA	AEBP2	DNMT1	DNMT3A	DNMT3B	EED	EZH2	H2AFB1	H2AFX	H2AFZ	H2BFS	H3F3A	H3F3B	HIST1H2AB	HIST1H2AC	HIST1H2AD	HIST1H2AE	HIST1H2AJ	HIST1H2BA	HIST1H2BB	HIST1H2BC	HIST1H2BD	HIST1H2BE	HIST1H2BF	HIST1H2BG	HIST1H2BH	HIST1H2BI	HIST1H2BJ	HIST1H2BK	HIST1H2BL	HIST1H2BM	HIST1H2BN	HIST1H2BO	HIST1H3A	HIST1H3B	HIST1H3C	HIST1H3D	HIST1H3E	HIST1H3F	HIST1H3G	HIST1H3H	HIST1H3I	HIST1H3J	HIST1H4A	HIST1H4B	HIST1H4C	HIST1H4D	HIST1H4E	HIST1H4F
pathway0001708	pre-mRNA splicing	ALYREF	BCAS2	CASC3	CCAR1	CD2BP2	CDC40	CDC5L	CLP1	CPSF1	CPSF2	CPSF3	CPSF7	CSTF1	CSTF2	CSTF3	CTNNBL1	CWC15	DDX23	DDX5	DHX16	DHX38	DHX9	DNAJC8	EFTUD2	EIF4A3	ELAVL1	ELAVL2	FIP1L1	FUS	GPKOW	GTF2F1	GTF2F2	HNRNPA0	HNRNPA1	HNRNPA2B1	HNRNPA3	HNRNPC	HNRNPD	HNRNPF	HNRNPH1	HNRNPH2	HNRNPK	HNRNPL	HNRNPM	HNRNPR	HNRNPU	HNRNPUL1	HSPA8
pathway0001709	Pre-NOTCH Processing in Golgi	ATP2A1	ATP2A2	ATP2A3	B4GALT1	FURIN	LFNG	MFNG	NOTCH1	NOTCH2	NOTCH3	NOTCH4	RAB6A	RFNG	SEL1L	ST3GAL3	ST3GAL4	ST3GAL6	TMED2
pathway0001710	Pre-NOTCH Processing in the Endoplasmic Reticulum	NOTCH1	NOTCH2	NOTCH3	NOTCH4	POFUT1	POGLUT1
pathway0001711	Pre-NOTCH Transcription and Translation	AGO1	AGO2	AGO3	AGO4	CCND1	CREBBP	E2F1	E2F3	EP300	JUN	KAT2A	KAT2B	MAML1	MAML2	MAML3	MAMLD1	MOV10	NOTCH1	NOTCH2	NOTCH3	NOTCH4	RBPJ	SNW1	TFDP1	TFDP2	TNRC6A	TNRC6B	TNRC6C	TP53
pathway0001712	Prefoldin mediated transfer of substrate to CCT/TriC	ACTB	CCT2	CCT3	CCT4	CCT5	CCT6A	CCT6B	CCT7	CCT8	PFDN1	PFDN2	PFDN4	PFDN5	PFDN6	TCP1	TUBA1A	TUBA1C	TUBA3C	TUBA3D	TUBA4A	TUBB1	TUBB2A	TUBB2B	TUBB3	TUBB4A	TUBB4B	TUBB6	VBP1
pathway0001713	Pregnenolone biosynthesis	AKR1B1	CYP11A1	FDX1	FDX1L	FDXR	STAR	STARD4	STARD5	STARD6
pathway0001714	Presenilin action in Notch and Wnt signaling	ADAM10	AES	APC	APH1A	APH1B	AXIN1	BTRC	CCND1	CREBBP	CSNK1A1	CSNK2A1	CTBP1	CTNNB1	DKK1	DKK2	DLL1	DTX1	DVL1	FBXW11	FOS	FRAT1	FZD1	GSK3B	HDAC1	HNF1A	JUN	KREMEN2	LRP6	MAP3K7	MAPK1	MAPK3	MYC	NCSTN	NEDD4	NKD1	NLK	NOTCH1	PPARD	PPP2R5D	PSEN1	PSENEN	RBPJ	TAB1	TLE1	WIF1	WNT1
pathway0001715	Presynaptic function of Kainate receptors	GNB1	GNB2	GNB3	GNB4	GNB5	GNG10	GNG11	GNG12	GNG13	GNG2	GNG3	GNG4	GNG5	GNG7	GNG8	GNGT1	GNGT2	GRIK3	PLCB1	PLCB2	PLCB3
pathway0001716	Presynaptic phase of homologous DNA pairing and strand exchange	ATM	ATR	ATRIP	BARD1	BLM	BRCA1	BRCA2	BRIP1	CHEK1	DNA2	EXO1	HUS1	KAT5	MRE11A	NBN	RAD1	RAD17	RAD50	RAD51	RAD51B	RAD51C	RAD51D	RAD9A	RAD9B	RBBP8	RFC2	RFC3	RFC4	RFC5	RHNO1	RMI1	RMI2	RPA1	RPA2	RPA3	TOP3A	TOPBP1	WRN	XRCC2
pathway0001717	Prilocaine Action Pathway	ADRA1A	CACNA1A	CACNA2D2	CACNB1	CHRNA4	CHRNB2	DRD1	GRIN1	GRIN2A	GRIN3A	HTR1A	KCND2	KCNIP2	OPRM1	PCSK2	POMC	SCN10A	SCN1B	SLC6A2	SLC6A3	SLC6A4
pathway0001718	Primary hyperoxaluria II, PH2	ACACA	ACAT1	ACOT12	ACSS2	ACYP1	AKR1B1	ALDH2	DLAT	DLD	GLO1	GRHPR	HAGH	LDHA	LDHD	MDH1	ME1	PC	PCK1	PDHA1	PDHB	PKLR
pathway0001719	Primary Hyperoxaluria Type I	AARS	AARS2	AGXT	GPT	PC
pathway0001720	Procainamide (Antiarrhythmic) Action Pathway	ABCC8	ABCC9	ADRB1	AGTR1	ALG10B	ATP1A1	ATP1A2	ATP1A3	ATP1A4	ATP1B1	ATP1B2	ATP1B3	ATP2A2	CACNA1C	CACNA1G	CACNA1H	CACNA2D2	CACNB1	CALM1	CALM2	CALM3	CHRM2	DLG1	FXYD2	HCN4	ITPR1	KCNA5	KCND3	KCNE1	KCNE2	KCNH2	KCNIP2	KCNJ11	KCNJ2	KCNJ3	KCNJ4	KCNJ5	KCNJ8	KCNK1	KCNQ1	MYLK	PLCB1	PLN	PRKACA	PRKAR1A	RYR2	SCN5A	SLC8A1
pathway0001721	Procaine Action Pathway	ADRA1A	CACNA1A	CACNA2D2	CACNB1	CHRNA4	CHRNB2	DRD1	GRIN1	GRIN2A	GRIN3A	HTR1A	KCND2	KCNIP2	OPRM1	PCSK2	POMC	SCN10A	SCN1B	SLC6A2	SLC6A3	SLC6A4
pathway0001722	Processing of Capped Intron-Containing Pre-mRNA	GTF2F1	GTF2F2	HNRNPA0	HNRNPA1	HNRNPA2B1	HNRNPA3	HNRNPC	HNRNPD	HNRNPF	HNRNPH1	HNRNPH2	HNRNPK	HNRNPL	HNRNPM	HNRNPR	HNRNPU	METTL14	METTL3	NCBP1	NCBP2	PCBP1	PCBP2	POLR2A	POLR2B	POLR2C	POLR2D	POLR2E	POLR2F	POLR2G	POLR2H	POLR2I	POLR2J	POLR2K	POLR2L	PTBP1	RBMX	WTAP
pathway0001723	Processing of DNA double-strand break ends	ATM	ATR	ATRIP	BABAM1	BARD1	BLM	BRCA1	BRCC3	BRE	BRIP1	CCNA1	CCNA2	CDK2	CHEK1	CLSPN	DNA2	EXO1	FAM175A	H2AFX	H2BFS	HERC2	HIST1H2BA	HIST1H2BB	HIST1H2BC	HIST1H2BD	HIST1H2BE	HIST1H2BF	HIST1H2BG	HIST1H2BH	HIST1H2BI	HIST1H2BJ	HIST1H2BK	HIST1H2BL	HIST1H2BM	HIST1H2BN	HIST1H2BO	HIST1H4A	HIST1H4B	HIST1H4C	HIST1H4D	HIST1H4E	HIST1H4F	HIST1H4H	HIST1H4I	HIST1H4J	HIST1H4K	HIST1H4L	HIST2H2BE
pathway0001724	Processing of Intronless Pre-mRNAs	CLP1	CPSF1	CPSF2	CPSF3	CPSF7	CSTF1	CSTF2	CSTF3	FIP1L1	NCBP1	NCBP2	NUDT21	PABPN1	PAPOLA	PCF11
pathway0001725	Processive synthesis on the C-strand of the telomere	LIG1	PCNA	POLD1	POLD2	POLD3	POLD4
pathway0001726	Processive synthesis on the lagging strand	LIG1	PCNA	POLA1	POLA2	POLD1	POLD2	POLD3	POLD4	PRIM1	PRIM2
pathway0001727	Prolactin	AGAP2	AKT1	BRAF	BTRC	CAMLG	CBL	CCND1	CD3E	CENPJ	CISH	CREBBP	CTSD	DNM2	EGFR	EIF4EBP1	ELK1	EP300	ERBB2	ERBB4	ESR1	FBXW11	FLNA	FOS	FOXO3	FYN	GAB2	GRB2	GSK3B	HLTF	HMGN2	IGBP1	IRS1	IRS2	ITGB1	JAK1	JAK2	JUN	KHDRBS1	LYN	MAP2K1	MAP2K2	MAPK1	MAPK14	MAPK3	MAPK4	MAPK7	MAPK8	MAPK9
pathway0001728	Prolactin receptor signaling	BTRC	CSH1	CUL1	GH1	GH2	GHR	JAK2	PRL	PRLR	PTPN11	RBX1	SH2B1	SKP1	STAT5A	STAT5B
pathway0001729	Prolidase Deficiency (PD)	ALDH4A1	ARG1	ASL	ASS1	CKB	CPS1	DAO	EPRS	GAMT	GATM	GLUD1	GOT1	NOS1	OAT	OTC	P4HA3	PRODH	PYCR2	RARS2	SLC25A15
pathway0001730	Prolinemia Type II	ALDH4A1	ARG1	ASL	ASS1	CKB	CPS1	DAO	EPRS	GAMT	GATM	GLUD1	GOT1	NOS1	OAT	OTC	P4HA3	PRODH	PYCR2	RARS2	SLC25A15
pathway0001731	Propanoate Metabolism	ABAT	ACACA	ACADM	ACAT1	ACSS1	ACSS3	ALDH6A1	ECHS1	HIBCH	MCEE	MLYCD	PCCA	PCCB
pathway0001732	Proparacaine Action Pathway	ADRA1A	CACNA1A	CACNA2D2	CACNB1	CHRNA4	CHRNB2	DRD1	GRIN1	GRIN2A	GRIN3A	HTR1A	KCND2	KCNIP2	OPRM1	PCSK2	POMC	SCN10A	SCN1B	SLC6A2	SLC6A3	SLC6A4
pathway0001733	Propionic Acidemia	ABAT	ACAA2	ACAD8	ACADM	ACADS	ACADSB	ACAT1	ALDH2	ALDH6A1	AOX1	AUH	BCAT1	BCKDHA	BCKDHB	DBT	DLD	ECHS1	HIBADH	HIBCH	HMGCL	HMGCS2	HSD17B10	IVD	MCCC1	MCCC2	OXCT1	PCCA	PCCB
pathway0001734	Propionyl-CoA catabolism	MCEE	MMAA	MUT	PCCA	PCCB
pathway0001735	Propoxyphene Action Pathway	ADRA1A	CACNA1A	CACNA2D2	CACNB1	CHRNA4	CHRNB2	DRD1	GRIN1	GRIN2A	GRIN3A	HTR1A	KCND2	KCNIP2	OPRM1	PCSK2	POMC	SCN10A	SCN1B	SLC6A2	SLC6A3	SLC6A4
pathway0001736	Propranolol Action Pathway	ABCC8	ABCC9	ADRB1	AGTR1	ALG10B	ATP1A1	ATP1A2	ATP1A3	ATP1A4	ATP1B1	ATP1B2	ATP1B3	ATP2A2	CACNA1C	CACNA1G	CACNA1H	CACNA2D2	CACNB1	CALM1	CALM2	CALM3	CHRM2	DLG1	FXYD2	HCN4	ITPR1	KCNA5	KCND3	KCNE1	KCNE2	KCNH2	KCNIP2	KCNJ11	KCNJ2	KCNJ3	KCNJ4	KCNJ5	KCNJ8	KCNK1	KCNQ1	MYLK	PLCB1	PLN	PRKACA	PRKAR1A	RYR2	SCN5A	SLC8A1
pathway0001737	Prostacyclin signalling through prostacyclin receptor	GNAS	GNB1	GNB2	GNB3	GNB4	GNB5	GNG10	GNG11	GNG12	GNG13	GNG2	GNG3	GNG4	GNG5	GNG7	GNG8	GNGT1	GNGT2	PTGIR
pathway0001738	Prostaglandin and Leukotriene metabolism ( Prostaglandin and Leukotriene metabolism )	AKR1C3	ALOX12	ALOX15	ALOX15B	ALOX5	CBR1	CBR3	CYP4F2	CYP4F3	GGT1	GGT5	GGTLC2	HPGDS	LTA4H	LTC4S	PTGDS	PTGES	PTGES2	PTGIS	PTGS1	PTGS2	TBXAS1
pathway0001739	Prostanoid ligand receptors	PTGDR	PTGDR2	PTGER1	PTGER2	PTGER3	PTGER4	PTGFR	PTGIR	TBXA2R
pathway0001740	protein citrullination	PADI1	PADI2	PADI3	PADI4	PADI6
pathway0001741	Protein repair	MSRA	MSRB1	MSRB2	MSRB3	PCMT1	TXN
pathway0001742	Proton-coupled monocarboxylate transport	BSG	EMB	SLC16A1	SLC16A3	SLC16A7	SLC16A8
pathway0001743	Pterine Biosynthesis	AKR1B1	CBR1	DHFR	GCH1	GCHFR	PTS	QDPR	SPR
pathway0001744	PTK6 Expression	EPAS1	HIF1A	NR3C1	PELP1	PTK6
pathway0001745	PTK6 promotes HIF1A stabilization	EGFR	GPNMB	HBEGF	HIF1A	LRRK2	PTK6
pathway0001746	PTK6 Regulates Cell Cycle	CCND1	CCNE1	CDK2	CDK4	CDKN1B	PTK6
pathway0001747	PTK6 Regulates Proteins Involved in RNA Processing	KHDRBS1	KHDRBS2	KHDRBS3	PTK6	SFPQ
pathway0001748	PTK6 Regulates RHO GTPases, RAS GTPase and MAP kinases	ARHGAP35	BCAR1	CRK	DAB2IP	DOCK1	ELMO1	ELMO2	HRAS	KRAS	NF1	NRAS	PTK6	PXN	RAC1	RASA1	RASA2	RASA3	RASA4	RASAL1	RASAL2	RASAL3	RHOA	SPRED1	SPRED2	SPRED3	SYNGAP1
pathway0001749	PTK6 Regulates RTKs and Their Effectors AKT1 and DOK1	AKT1	ARAP1	CBL	DOK1	PTK6	RPS27A	UBA52	UBB	UBC
pathway0001750	Purine catabolism	CAT	GDA	GPX1	NT5C	NT5C1A	NT5C1B	NT5C2	NT5E	PNP	XDH
pathway0001751	purine deoxyribonucleosides salvage	AK5	DCK	DGUOK	GUK1	NME1	NME2	NME2P1	NME3	NME4	NME5	NME6	NME7
pathway0001752	Purine Metabolism	ADA	ADCY2	ADSL	ADSS	AK1	AMPD1	APRT	ATAD1	ATIC	DGUOK	ENTPD5	ENTPD8	GART	GDA	GMPR	GMPS	GUCY1A2	GUCY1B3	GUK1	HPRT1	IMPDH1	ITPA	NME6	NT5C2	NUDT2	NUDT5	PAICS	PDE10A	PDE4D	PFAS	PNP	PPAT	PRPS1L1	RRM1	RRM2	TXN	XDH
pathway0001753	Purine Nucleoside Phosphorylase Deficiency	ADA	ADCY2	ADSL	ADSS	AK1	AMPD1	APRT	ATAD1	ATIC	DGUOK	ENTPD5	ENTPD8	GART	GDA	GMPR	GMPS	GUCY1A2	GUCY1B3	GUK1	HPRT1	IMPDH1	ITPA	NME6	NT5C2	NUDT2	NUDT5	PAICS	PDE10A	PDE4D	PFAS	PNP	PPAT	PRPS1L1	RRM1	RRM2	TXN	XDH
pathway0001754	Purine nucleotides and Nucleosides metabolism ( Purine nucleotides and Nucleosides metabolism )	ADA	ADCY1	ADCY10	ADCY2	ADCY3	ADCY4	ADCY5	ADCY6	ADCY7	ADCY8	ADCY9	ADK	ADSS	ADSSL1	ALLC	AMPD1	AMPD2	AMPD3	ATIC	CANT1	ENTPD1	ENTPD2	ENTPD3	ENTPD4	ENTPD5	ENTPD6	GART	GDA	GMPR	GMPR2	GMPS	GUCY1A2	GUCY1A3	GUCY1B2	GUCY1B3	GUCY2C	GUCY2D	GUCY2F	IMPDH1	IMPDH2	ITPA	NPR1	NPR2	NT5C	NT5C1B	NT5C2	NT5C3A	NT5E
pathway0001755	purine nucleotides de novo biosynthesis	ADSL	ADSS	ADSSL1	AK1	AK2	AK3	AK4	AK5	AK7	AK8	ATIC	ATP5A1	ATP5B	ATP5C1	ATP5D	ATP5E	ATP5EP2	ATP5F1	ATP5H	ATP5I	ATP5J2	ATP5L	ATP5L2	ATP5S	GART	GMPS	GUK1	IMPDH1	IMPDH2	NME1	NME2	NME2P1	NME3	NME4	NME5	NME6	NME7	PAICS	PFAS	PPAT	RRM1	RRM2	RRM2B
pathway0001756	purine nucleotides degradation	ADA	GDA	IMPDH1	IMPDH2	NT5C1A	NT5C2	NT5C3A	NT5E	PNP	XDH
pathway0001757	Purine ribonucleoside monophosphate biosynthesis	ADSL	ADSS	ADSSL1	ATIC	GART	GMPS	IMPDH1	IMPDH2	LHPP	PAICS	PFAS	PPAT
pathway0001758	Purine salvage	ADA	ADAL	ADK	AMPD1	AMPD2	AMPD3	APRT	DCK	DGUOK	GMPR	GMPR2	HPRT1	PNP
pathway0001759	putrescine degradation III	ALDH1B1	ALDH2	ALDH3A1	ALDH3A2	ALDH3B1	ALDH3B2	MAOA	MAOB	SAT1	SAT2
pathway0001760	pyridoxal 5'-phosphate salvage	ALPI	PDXK	PDXP	PHOSPHO2	PNPO
pathway0001761	Pyridoxine dependency with seizures	AADAT	AASS	ACAT1	ALDH7A1	DHTKD1	DLD	DLST	ECHS1	GCDH	HADH	PIPOX	SLC25A2	SLC7A2
pathway0001762	Pyrimidine biosynthesis	CAD	DCTD	DHODH	DUT	TYMS	UMPS
pathway0001763	Pyrimidine catabolism	AGXT2	DPYD	DPYS	NT5C	NT5C1A	NT5C3A	NT5E	NT5M	TYMP	UPB1	UPP1	UPP2
pathway0001764	pyrimidine deoxyribonucleosides salvage	CDA	DCK	TK1	TK2	TYMS
pathway0001765	pyrimidine deoxyribonucleotide phosphorylation	CMPK1	CMPK2	DTYMK	NME1	NME2	NME2P1	NME3	NME4	NME5	NME6	NME7
pathway0001766	pyrimidine deoxyribonucleotides biosynthesis from CTP	DCTD	DTYMK	NME1	NME2	NME2P1	NME3	NME4	NME5	NME6	NME7	NTPCR	RRM1	RRM2	RRM2B	TYMS
pathway0001767	pyrimidine deoxyribonucleotides de novo biosynthesis	DTYMK	DUT	NME1	NME2	NME2P1	NME3	NME4	NME5	NME6	NME7	NTPCR	RRM1	RRM2	RRM2B	TYMS
pathway0001768	Pyrimidine Metabolism	ABAT	ALDH6A1	CDA	DPYD	DPYS	DPYSL2	DPYSL3	DPYSL5	NT5E	UPB1
pathway0001769	Pyrimidine Metabolism	AK3	CAD	CANT1	CDA	CMPK2	CTPS1	DCTD	DHODH	DPYD	DPYS	DUT	GDA	ITPA	NME6	NT5C2	RRM2	RRM2B	TK1	TYMP	TYMS	UCKL1	UPB1	UPP2
pathway0001770	Pyrimidine Nucleotides and Nucleosides metabolism ( Pyrimidine Nucleotides and Nucleosides metabolism )	AICDA	CAD	CANT1	CDA	CTPS1	CTPS2	DCK	DCTD	DUT	ENTPD1	ENTPD3	ENTPD4	ENTPD5	ENTPD6	ITPA	NT5C	NT5C1B	NT5C2	NT5C3A	NT5E	NT5M	RRM1	RRM2	TK1	TK2	TYMS	UCK1	UCK2	UMPS	UPB1
pathway0001771	pyrimidine ribonucleosides degradation	CDA	DPYD	DPYS	UPB1	UPP1	UPP2
pathway0001772	Pyrimidine salvage reactions	CDA	DCK	PUDP	TK1	TK2	TYMP	UCK1	UCK2	UPP1	UPP2
pathway0001773	Pyruvate Carboxylase Deficiency	AARS	AARS2	AGXT	GPT	PC
pathway0001774	Pyruvate Decarboxylase E1 Component Deficiency (PDHE1 Deficiency)	ACACA	ACAT1	ACOT12	ACSS2	ACYP1	AKR1B1	ALDH2	DLAT	DLD	GLO1	GRHPR	HAGH	LDHA	LDHD	MDH1	ME1	PC	PCK1	PDHA1	PDHB	PKLR
pathway0001775	pyruvate decarboxylation to acetyl CoA	DLAT	DLD	PDHA1	PDHA2	PDHB
pathway0001776	Pyruvate Dehydrogenase Complex Deficiency	ACACA	ACAT1	ACOT12	ACSS2	ACYP1	AKR1B1	ALDH2	DLAT	DLD	GLO1	GRHPR	HAGH	LDHA	LDHD	MDH1	ME1	PC	PCK1	PDHA1	PDHB	PKLR
pathway0001777	Pyruvate dehydrogenase deficiency (E2)	ACO2	CS	DHTKD1	DLAT	DLD	DLST	FH	IDH3A	IDH3B	IDH3G	MDH1	MPC1	PC	PDHA1	PDHB	SDHA	SDHB	SDHC	SDHD	SUCLG1	SUCLG2
pathway0001778	Pyruvate dehydrogenase deficiency (E3)	ACO2	CS	DHTKD1	DLAT	DLD	DLST	FH	IDH3A	IDH3B	IDH3G	MDH1	MPC1	PC	PDHA1	PDHB	SDHA	SDHB	SDHC	SDHD	SUCLG1	SUCLG2
pathway0001779	Pyruvate kinase deficiency	ACACA	ACAT1	ACOT12	ACSS2	ACYP1	AKR1B1	ALDH2	DLAT	DLD	GLO1	GRHPR	HAGH	LDHA	LDHD	MDH1	ME1	PC	PCK1	PDHA1	PDHB	PKLR
pathway0001780	Pyruvate metabolism ( Pyruvate metabolism )	ACACA	ACACB	ACSS2	ACYP1	ACYP2	HAGH	HAGHL
pathway0001781	Pyruvate metabolism	CS	ME1	PC	PCK1	PDHA1	PDHA2	PKLR	PKM
pathway0001782	Pyruvate metabolism	BSG	DLAT	DLD	GLO1	HAGH	LDHA	LDHAL6A	LDHAL6B	LDHB	LDHC	MPC1	MPC2	PDHA1	PDHB	PDHX	SLC16A1	SLC16A3	SLC16A8
pathway0001783	Pyruvate Metabolism	ACACA	ACAT1	ACOT12	ACSS2	ACYP1	AKR1B1	ALDH2	DLAT	DLD	GLO1	GRHPR	HAGH	LDHA	LDHD	MDH1	ME1	PC	PCK1	PDHA1	PDHB	PKLR
pathway0001784	Quinethazone Action Pathway	AQP1	AQP2	AQP3	ATP1A1	ATP1A2	ATP1A3	ATP1A4	ATP1B1	ATP1B2	ATP1B3	CLCNKA	FXYD2	SCNN1A	SCNN1B	SCNN1D	SCNN1G	SLC12A1	SLC12A3	SLC12A6	SLC14A2	SLC1A1	SLC22A2	SLC22A6	SLC38A4	SLC3A1	SLC3A2	SLC6A20	SLC7A5	SLC7A6	SLC7A7	SLC7A8	SLC7A9
pathway0001785	Quinidine Action Pathway	ABCC8	ABCC9	ADRB1	AGTR1	ALG10B	ATP1A1	ATP1A2	ATP1A3	ATP1A4	ATP1B1	ATP1B2	ATP1B3	ATP2A2	CACNA1C	CACNA1G	CACNA1H	CACNA2D2	CACNB1	CALM1	CALM2	CALM3	CHRM2	DLG1	FXYD2	HCN4	ITPR1	KCNA5	KCND3	KCNE1	KCNE2	KCNH2	KCNIP2	KCNJ11	KCNJ2	KCNJ3	KCNJ4	KCNJ5	KCNJ8	KCNK1	KCNQ1	MYLK	PLCB1	PLN	PRKACA	PRKAR1A	RYR2	SCN5A	SLC8A1
pathway0001786	RA biosynthesis pathway	ADH1A	ADH1C	ADH4	AKR1C3	ALDH1A1	ALDH1A2	ALDH1A3	ALDH8A1	CRABP1	CYP26A1	CYP26B1	CYP26C1	DHRS3	DHRS4	DHRS9	RDH10	RDH11	RDH13	RDH14	RDH16	RDH5	SDR16C5
pathway0001787	Rabeprazole Action Pathway	ATP4A	ATP4B	CA1	CCKBR	CHRM3	CLIC2	GAST	HRH2	SLC26A3	SST	SSTR4
pathway0001788	RAC1 signaling pathway	ABI1	ABI2	ACTR2	ACTR3	ARHGAP5	ARHGDIA	ARPC1B	ARPC2	ARPC3	ARPC4	ARPC5	ATF2	BAIAP2	BCAR1	BRK1	CDH1	CFL1	CRK	CTNNA1	CTNNB1	CYBA	CYBB	CYFIP2	IQGAP1	IQGAP3	JUN	LIMK1	MAP2K3	MAP2K4	MAP2K6	MAP2K7	MAP3K1	MAP3K11	MAPK14	MAPK8	MAPK9	NCF1	NCF2	NCKAP1	NOX1	NOXA1	NOXO1	PAK1	PAK2	PIP5K1A	PIP5K1B	PIP5K1C	PLCB2
pathway0001789	RAF-independent MAPK1/3 activation	DUSP1	DUSP10	DUSP16	DUSP2	DUSP4	DUSP5	DUSP6	DUSP7	DUSP8	DUSP9	MAPK1	MAPK3	PEA15
pathway0001790	RAF activation	ARAF	BRAF	BRAP	HRAS	JAK2	KRAS	KSR1	MAP2K1	MAP2K2	MAP3K11	MARK3	NRAS	PHB	PPP2CA	PPP2CB	PPP2R1A	PPP2R1B	PPP2R5A	PPP2R5B	PPP2R5C	PPP2R5D	PPP2R5E	RAF1	SRC	YWHAB
pathway0001791	Raf activation signaling (through Grb2 and Sos) ( B cell receptor signaling )	ARAF	BRAF	GRB2	HRAS	KRAS	NRAS	RAF1	SOS1	SOS2
pathway0001792	Raf activation signaling (through Grb2 and Sos) ( CD4 T cell receptor signaling (ERK cascade) )	ARAF	BRAF	GRB2	HRAS	KRAS	NRAS	RAF1	SOS1	SOS2
pathway0001793	Raf activation signaling (through Grb2 and Sos) ( CD4 T cell receptor signaling )	ARAF	BRAF	GRB2	HRAS	KRAS	NRAS	RAF1	SOS1	SOS2
pathway0001794	Raf activation signaling (through Grb2 and Sos) ( JAK-STAT pathway and regulation pathway Diagram )	ARAF	BRAF	GRB2	HRAS	KRAS	NRAS	RAF1	SOS1	SOS2
pathway0001795	Raf activation signaling (through RasGRP) ( CD4 T cell receptor signaling (ERK cascade) )	ARAF	BRAF	HRAS	KRAS	NRAS	PRKCQ	RAF1	RASGRP1
pathway0001796	Raf activation signaling (through RasGRP) ( CD4 T cell receptor signaling )	ARAF	BRAF	HRAS	KRAS	NRAS	RAF1	RASGRP1
pathway0001797	RAF/MAP kinase cascade	ACTN2	AKAP9	ANGPT1	ARTN	BTC	CALM1	CALM2	CALM3	CAMK2A	CAMK2B	CAMK2D	CAMK2G	CSF2	CSF2RA	CSF2RB	DLG4	EGF	EGFR	ERBB2	ERBB3	ERBB4	EREG	FGF1	FGF10	FGF16	FGF17	FGF18	FGF19	FGF2	FGF20	FGF22	FGF23	FGF3	FGF4	FGF5	FGF6	FGF7	FGF8	FGF9	FGFR1	FGFR2	FGFR3	FGFR4	FRS2	FRS3	FYN	GDNF	GFRA1
pathway0001798	Ranitidine Action Pathway	ATP4A	ATP4B	CA1	CCKBR	CHRM3	CLIC2	GAST	HRH2	SLC26A3	SST	SSTR4
pathway0001799	RANKL	ABL1	AKT1	AKT2	ATF2	ATP6V1E1	BAD	CAPN1	CBL	CBLB	CEBPB	CHUK	CREB1	CYLD	EGFR	EIF4EBP1	ETV5	FCAR	FCGR3A	FCGR3B	FHL2	FOXO4	FYN	GAB2	HSP90AA1	HSPA5	HSPA8	IKBKB	IKBKG	JAK1	JUN	LYN	MAP2K1	MAP2K6	MAP2K7	MAP3K7	MAP3K8	MAPK1	MAPK14	MAPK3	MAPK8	MAPK9	MITF	MTOR	NFATC1	NFKB1	NFKB2	NFKBIA	OSCAR
pathway0001800	Rap1 activation signaling (through cAMP, PKA, Cbl and C3G) ( GPCR Adenosine A2A receptor signaling pathway )	CBL	CBLB	CBLC	CRKL	PRKACA	PRKACB	PRKACG	RAP1A	RAP1B	RAPGEF1	SRC
pathway0001801	Rap1 activation signaling (through cAMP, PKA, Cbl and C3G) ( GPCR signaling (G alpha s, PKA and ERK) )	CBL	CBLB	CBLC	CRKL	PRKACA	PRKACB	PRKACG	RAP1A	RAP1B	RAPGEF1	SRC
pathway0001802	Rap1 signalling	PRKACA	PRKACB	PRKACG	PRKG1	RAF1	RAP1A	RAP1B	RAP1GAP	RAP1GAP2	RAPGEF3	RAPGEF4	RASGRP1	RASGRP2	SIPA1	YWHAB	YWHAZ
pathway0001803	Rapid glucocorticoid signaling	CRH	GNAL	GNAS	GNB1	GNG2	MAPK11	MAPK14	MAPK8	MAPK9	MTG1
pathway0001804	Ras activation uopn Ca2+ infux through NMDA receptor	ACTN2	AKAP9	CALM1	CALM2	CALM3	CAMK2A	CAMK2B	CAMK2D	CAMK2G	DLG4	GRIN1	GRIN2A	GRIN2B	GRIN2C	GRIN2D	HRAS	NEFL	RASGRF1	RASGRF2
pathway0001805	Ras Pathway	AKT1	AKT3	ARAF	ATF2	BRAF	CDC42	ELK1	ETS1	EXOC2	GSK3A	GSK3B	HRAS	JUN	KRAS	MAP2K1	MAP2K2	MAP2K3	MAP2K4	MAP2K6	MAP2K7	MAP3K1	MAP3K4	MAP3K7CL	MAPK1	MAPK10	MAPK11	MAPK12	MAPK13	MAPK14	MAPK3	MAPK8	MAPK9	MAPKAPK2	MAPKAPK3	NRAS	PAK1	PAK2	PAK3	PDPK1	PIK3C3	PIK3CA	PIK3CB	PIK3CD	PIK3CG	PLD1	PLD2	RAC1	RAC2
pathway0001806	Ras signaling in the CD4+ TCR pathway	BRAF	ELK1	FOS	HRAS	KRAS	MAP2K1	MAP3K8	MAPK1	MAPK3	NRAS	PRKCA	PRKCB	PTPN7	RAF1
pathway0001807	Reactions specific to the complex N-glycan synthesis pathway	CGA	CHST10	CHST8	FUCA1	FUT3	FUT8	LHB	MAN2A1	MAN2A2	MGAT2
pathway0001808	reactive oxygen species degradation	CAT	GPX1	GPX2	GPX3	GPX5	GPX6	GPX7	GPX8	SOD1	SOD2	SOD3
pathway0001809	Receptor-ligand binding initiates the second proteolytic cleavage of Notch receptor	ADAM10	ADAM17	DLL1	DLL4	JAG1	JAG2	NOTCH1	NOTCH2	NOTCH3	NOTCH4	RPS27A	UBA52	UBB	UBC
pathway0001810	Recognition and association of DNA glycosylase with site containing an affected pyrimidine	MBD4	NEIL1	NEIL2	NTHL1	OGG1	SMUG1	TDG	UNG
pathway0001811	Recognition of DNA damage by PCNA-containing replication complex	CUL4A	CUL4B	DDB1	DTL	PCNA	POLD1	POLD2	POLD3	POLD4	POLE	POLE2	RAD18	RBX1	RFC1	RFC2	RFC3	RFC4	RFC5	RPA1	RPA2	RPA3	RPS27A	UBA52	UBB	UBC	UBE2B	USP1	ZBTB32
pathway0001812	Recruitment and ATM-mediated phosphorylation of repair and signaling proteins at DNA double strand breaks	ABL1	APBB1	ATM	BABAM1	BARD1	BAZ1B	BRCA1	BRCC3	BRE	CHEK2	EYA1	EYA2	EYA3	EYA4	FAM175A	H2AFX	H2BFS	HERC2	HIST1H2BA	HIST1H2BB	HIST1H2BC	HIST1H2BD	HIST1H2BE	HIST1H2BF	HIST1H2BG	HIST1H2BH	HIST1H2BI	HIST1H2BJ	HIST1H2BK	HIST1H2BL	HIST1H2BM	HIST1H2BN	HIST1H2BO	HIST1H4A	HIST1H4B	HIST1H4C	HIST1H4D	HIST1H4E	HIST1H4F	HIST1H4H	HIST1H4I	HIST1H4J	HIST1H4K	HIST1H4L	HIST2H2BE	HIST2H4A	HIST2H4B	HIST3H2BB
pathway0001813	Recruitment of mitotic centrosome proteins and complexes	ACTR1A	AKAP9	ALMS1	CCP110	CDK1	CDK11A	CDK11B	CDK5RAP2	CENPJ	CEP131	CEP135	CEP152	CEP164	CEP192	CEP250	CEP290	CEP41	CEP57	CEP63	CEP70	CEP72	CEP76	CEP78	CETN2	CKAP5	CLASP1	CNTRL	CSNK1D	CSNK1E	DCTN1	DCTN2	DCTN3	DYNC1H1	DYNC1I2	DYNLL1	FGFR1OP	HAUS1	HAUS2	HAUS3	HAUS4	HAUS5	HAUS6	HAUS7	HAUS8	HSP90AA1	MAPRE1	NDE1	NEDD1
pathway0001814	Recruitment of NuMA to mitotic centrosomes	CCNB1	CDK1	NEDD1	NUMA1	TUBG1	TUBG2	TUBGCP2	TUBGCP3	TUBGCP4	TUBGCP5	TUBGCP6
pathway0001815	Recycling of bile acids and salts	ABCB11	ABCC3	ALB	BAAT	FABP6	NCOA1	NCOA2	NR1H4	RXRA	SLC10A1	SLC10A2	SLC27A5	SLCO1A2	SLCO1B1	SLCO1B3
pathway0001816	Recycling of eIF2:GDP	EIF2B1	EIF2B2	EIF2B3	EIF2B4	EIF2B5	EIF2S1	EIF2S2	EIF2S3
pathway0001817	Recycling pathway of L1	AP2A1	AP2A2	AP2B1	AP2M1	AP2S1	CLTA	DNM1	DNM2	DNM3	DPYSL2	EZR	KIF4A	KIF4B	L1CAM	MAPK1	MSN	NUMB	RDX	RPS6KA1	RPS6KA2	RPS6KA3	RPS6KA4	RPS6KA5	RPS6KA6	SH3GL2	SHTN1	SRC
pathway0001818	Reduction of cytosolic Ca++ levels	ATP2A1	ATP2A2	ATP2A3	ATP2B1	ATP2B2	ATP2B3	ATP2B4	CALM1	CALM2	CALM3	SLC8A1	SLC8A2	SLC8A3	SRI
pathway0001819	Reelin signaling pathway	AKT1	ARHGEF2	CBL	CDK5	CDK5R1	CRKL	DAB1	FYN	GRIN2A	GRIN2B	GSK3B	ITGA3	ITGB1	LRP8	LRPAP1	MAP1B	MAP2K7	MAP3K11	MAPK8	MAPT	NCK2	PAFAH1B1	PIK3CA	PIK3R1	RAP1A	RAPGEF1	RELN	VLDLR
pathway0001820	Refsum Disease	ABCD1	ABCD2	ALDH3A2	HACL1	PHYH	SLC27A2
pathway0001821	Regulated proteolysis of p75NTR	ADAM17	APH1A	APH1B	NCSTN	NFKB1	NGFR	PSEN2	PSENEN	RELA	TRAF6
pathway0001822	Regulation by c-FLIP	CASP8	CFLAR	FADD	FAS	FASLG	RIPK1	TNFRSF10A	TNFRSF10B	TNFSF10	TRADD	TRAF2
pathway0001823	Regulation of actin dynamics for phagocytic cup formation	ABI1	ABI2	ABL1	ACTB	ACTG1	ACTR2	ACTR3	ARPC1A	ARPC1B	ARPC2	ARPC3	ARPC4	ARPC5	BAIAP2	BRK1	BTK	CD247	CD3G	CDC42	CFL1	CRK	CYFIP1	CYFIP2	DOCK1	ELMO1	ELMO2	FCGR1A	FCGR2A	FCGR3A	GRB2	HSP90AA1	HSP90AB1	IGHG1	IGHG2	IGHG3	IGHG4	IGHV3-23	IGKC	IGKV1-5	IGKV1D-16	IGKV4-1	IGLC1	IGLC2	IGLC3	IGLC6	IGLC7	LIMK1	MAPK1
pathway0001824	Regulation of activated PAK-2p34 by proteasome mediated degradation	PAK2	PSMA1	PSMA2	PSMA3	PSMA4	PSMA5	PSMA6	PSMA7	PSMA8	PSMB1	PSMB10	PSMB11	PSMB2	PSMB3	PSMB4	PSMB5	PSMB6	PSMB7	PSMB8	PSMB9	PSMC1	PSMC2	PSMC3	PSMC4	PSMC5	PSMC6	PSMD1	PSMD10	PSMD11	PSMD12	PSMD13	PSMD14	PSMD2	PSMD3	PSMD4	PSMD5	PSMD6	PSMD7	PSMD8	PSMD9	PSME1	PSME2	PSME3	PSME4	PSMF1	RPS27A	UBA52	UBB
pathway0001825	Regulation of Androgen receptor activity	APPBP2	AR	CARM1	CEBPA	CREBBP	DNAJA1	EGR1	EHMT2	EP300	FLNA	FOXO1	GATA2	GSK3B	HDAC1	HDAC7	HOXB13	HSP90AA1	JUN	KAT2B	KAT5	KAT7	KLK2	KLK3	MAP2K4	MAP2K6	MAPK14	MAPK8	MDM2	NCOA1	NCOA2	NR0B1	NR2C1	NR2C2	NR3C1	PDE9A	PKN1	POU2F1	RACK1	RCHY1	REL	RXRA	RXRB	RXRG	SENP1	SIRT1	SMARCA2	SMARCC1	SMARCE1
pathway0001826	Regulation of APC/C activators between G1/S and early anaphase	ANAPC1	ANAPC10	ANAPC11	ANAPC15	ANAPC16	ANAPC2	ANAPC4	ANAPC5	ANAPC7	CCNA1	CCNA2	CCNB1	CDC16	CDC20	CDC23	CDC26	CDC27	CDK1	CDK2	FBXO5	FZR1	UBE2C	UBE2D1	UBE2E1
pathway0001827	Regulation of CDC42 activity	APC	ARHGAP1	ARHGAP10	ARHGAP17	ARHGDIA	ARHGEF25	ARHGEF6	ARHGEF7	ARHGEF9	BCAR3	CDC42	DNMBP	DOCK10	DOCK11	DOCK6	DOCK9	FARP2	FGD1	GIT1	ITSN1	ITSN2	MCF2	MCF2L	NGEF	NME1	PLCG1	RACGAP1	RALBP1	SPATA13	VAV2	VAV3
pathway0001828	Regulation of cholesterol biosynthesis by SREBP (SREBF)	INSIG1	INSIG2	KPNB1	MBTPS1	MBTPS2	RAN	SAR1B	SCAP	SEC23A	SEC24A	SEC24B	SEC24C	SEC24D	SREBF1	SREBF2
pathway0001829	Regulation of Complement cascade	C2	C3	C3AR1	C4A	C4B	C4BPA	C4BPB	C4B_2	C5	C5AR1	C5AR2	C6	C7	C8A	C8B	C8G	C9	CD46	CD55	CD59	CFB	CFH	CFHR3	CFI	CR1	PROS1	VTN
pathway0001830	Regulation of cytoplasmic and nuclear SMAD2/3 signaling	CALM1	CALM2	CALM3	CTDSP1	CTDSP2	CTDSPL	KPNA2	KPNB1	MAP3K1	MAPK1	MAPK3	NUP153	NUP214	PIAS4	PPM1A	SMAD2	SMAD3	SMAD4	TGFBRAP1	UBE2I
pathway0001831	Regulation of cytoskeletal remodeling and cell spreading by IPP complex components	ACTN1	ARHGEF6	LIMS1	PARVA	PARVB	PXN	RSU1	TESK1
pathway0001832	Regulation of FZD by ubiquitination	FZD4	FZD5	FZD6	FZD8	LGR4	LGR5	LGR6	LRP5	LRP6	RNF43	RPS27A	RSPO1	RSPO2	RSPO3	RSPO4	UBA52	UBB	UBC	USP8	WNT3A	ZNRF3
pathway0001833	Regulation of gene expression by Hypoxia-inducible Factor	ARNT	CA9	CITED2	CREBBP	EP300	EPAS1	EPO	HIF1A	HIF3A	VEGFA
pathway0001834	Regulation of gene expression in beta cells	FOXA2	FOXA3	FOXO1	GCK	HNF1A	HNF4A	HNF4G	IAPP	INS	MAFA	NEUROD1	NKX2-2	NKX6-1	PAX6	PDX1	PKLR	SLC2A2
pathway0001835	Regulation of gene expression in early pancreatic precursor cells	FGF10	HNF1B	NKX6-1	NR5A2	ONECUT1	ONECUT3	PDX1	PTF1A
pathway0001836	Regulation of gene expression in endocrine-committed (NEUROG3+) progenitor cells	INSM1	NEUROD1	NEUROG3	NKX2-2	PAX4
pathway0001837	Regulation of gene expression in late stage (branching morphogenesis) pancreatic bud precursor cells	HES1	HNF1B	NEUROG3	NOTCH1	ONECUT1	ONECUT3	RBPJ
pathway0001838	Regulation of Glucokinase by Glucokinase Regulatory Protein	AAAS	GCK	GCKR	NDC1	NUP107	NUP133	NUP153	NUP155	NUP160	NUP188	NUP205	NUP210	NUP214	NUP35	NUP37	NUP43	NUP50	NUP54	NUP58	NUP62	NUP85	NUP88	NUP93	NUP98	NUPL2	POM121	POM121C	RAE1	RANBP2	SEH1L	TPR
pathway0001839	Regulation of HSF1-mediated heat shock response	AAAS	ATM	ATR	BAG1	BAG2	BAG3	BAG4	BAG5	C11orf73	CCAR2	COL4A6	CRYBA4	DEDD2	DNAJB1	DNAJB6	DNAJC2	DNAJC7	FKBP4	GML	GSK3B	HSF1	HSPA12A	HSPA12B	HSPA13	HSPA14	HSPA1A	HSPA1B	HSPA1L	HSPA2	HSPA4	HSPA4L	HSPA5	HSPA6	HSPA7	HSPA8	HSPA9	HSPB1	HSPB2	HSPH1	MAPK1	MAPK3	MAPKAPK2	MRPL18	NDC1	NUP107	NUP133	NUP153	NUP155
pathway0001840	Regulation of IFNA signaling	IFNA1	IFNA10	IFNA13	IFNA14	IFNA16	IFNA17	IFNA2	IFNA21	IFNA4	IFNA5	IFNA6	IFNA7	IFNA8	IFNAR1	IFNAR2	IFNB1	JAK1	PTPN1	PTPN11	PTPN6	SOCS1	SOCS3	STAT1	STAT2	TYK2	USP18
pathway0001841	Regulation of IFNG signaling	IFNG	IFNGR1	IFNGR2	JAK1	JAK2	PIAS1	PTPN1	PTPN11	PTPN2	PTPN6	SOCS1	SOCS3	STAT1	SUMO1
pathway0001842	Regulation of IGF Activity by IGFBP	CTSG	F2	GZMH	IGF1	IGF2	IGFALS	IGFBP1	IGFBP2	IGFBP3	IGFBP4	IGFBP5	IGFBP6	KLK1	KLK13	KLK2	KLK3	MMP1	MMP2	PAPPA	PAPPA2	PLG
pathway0001843	Regulation of innate immune responses to cytosolic DNA	DDX41	DTX4	IRF3	NLRP4	RPS27A	TBK1	TMEM173	TRIM21	TRIM32	TRIM56	UBA52	UBB	UBC	ZBP1
pathway0001844	Regulation of insulin secretion	ABCC8	AHCYL1	ARL2	ARL2BP	CACNA1A	CACNA1C	CACNA1D	CACNA1E	CACNA2D2	CACNB2	CACNB3	GNAI1	GNAI2	INS	ITPR1	ITPR2	ITPR3	KCNJ11	PRKACA	PRKACB	PRKACG	RAPGEF3	RAPGEF4	SLC25A4	SLC25A5	SLC25A6	SLC2A1	SLC2A2	SNAP25	STX1A	STXBP1	SYT5	VAMP2
pathway0001845	Regulation of KIT signaling	CBL	FYN	GRB2	KIT	KITLG	LCK	LYN	PRKCA	PTPN6	SH2B2	SH2B3	SOCS1	SOCS6	SOS1	SRC	YES1
pathway0001846	Regulation of lipid metabolism by Peroxisome proliferator-activated receptor alpha (PPARalpha)	CARM1	CHD9	CREBBP	FABP1	HDAC3	HELZ2	MED1	NCOA1	NCOA2	NCOA6	NCOR1	NCOR2	PPARA	RXRA	SIN3A	SIN3B	SMARCD3	TBL1X	TBL1XR1	TGS1
pathway0001847	Regulation of necroptotic cell death	BIRC2	BIRC3	CASP8	RIPK1	TRADD	TRAF2	XIAP
pathway0001848	Regulation of nuclear beta catenin signaling and target gene transcription	ADCY7	AES	APC	AR	AXIN2	BCL9	BTRC	CACNA1G	CAMK4	CBY1	CCND1	CCND2	CDH1	CDKN2A	CDX1	CDX4	CHD8	CTBP1	CTNNB1	CTNNBIP1	CUL1	CXCL8	CYR61	DKK1	DKK4	DVL3	EP300	FGF4	HBP1	HDAC1	HDAC2	ID2	IGF2BP1	INCENP	JUN	KCNIP4	KLF4	KRT1	LEF1	MDFIC	MED12	MITF	MMP2	MMP9	MT-CO2	MYC	MYF5	MYOG
pathway0001849	Regulation of nuclear SMAD2/3 signaling	AKT1	AR	ATF2	ATF3	CBFB	CDK2	CDK4	CDKN1A	CDKN2B	CEBPB	CITED1	COL1A2	CREB1	CREBBP	CTBP1	DCP1A	DLX1	E2F4	E2F5	EP300	ESR1	FOS	FOXG1	FOXH1	FOXO1	FOXO3	FOXO4	GATA3	GSC	HDAC1	HDAC2	HNF4A	HSPA8	IFNB1	IGHA1	IL10	IL5	IRF7	ITGB5	JUN	KAT2A	KAT2B	LAMC1	MAX	MED15	MEF2C	MYC	MYOD1
pathway0001850	Regulation of ornithine decarboxylase (ODC)	AZIN1	NQO1	OAZ1	OAZ2	OAZ3	ODC1	PSMA1	PSMA2	PSMA3	PSMA4	PSMA5	PSMA6	PSMA7	PSMA8	PSMB1	PSMB10	PSMB11	PSMB2	PSMB3	PSMB4	PSMB5	PSMB6	PSMB7	PSMB8	PSMB9	PSMC1	PSMC2	PSMC3	PSMC4	PSMC5	PSMC6	PSMD1	PSMD10	PSMD11	PSMD12	PSMD13	PSMD14	PSMD2	PSMD3	PSMD4	PSMD5	PSMD6	PSMD7	PSMD8	PSMD9	PSME1	PSME2	PSME3
pathway0001851	Regulation of p38-alpha and p38-beta	BLK	CCM2	CDC42	DUSP1	DUSP10	DUSP16	DUSP8	FGR	FYN	HCK	LCK	LYN	MAP2K3	MAP2K4	MAP2K6	MAP3K12	MAP3K3	MAPK11	MAPK14	PAK1	PAK2	PAK3	PRKG1	RAC1	RALA	RALB	RIPK1	SRC	TAB1	TRAF6	YES1
pathway0001852	Regulation of PLK1 Activity at G2/M Transition	ACTR1A	AJUBA	AKAP9	ALMS1	AURKA	BORA	BTRC	CCNB1	CCNB2	CCP110	CDK1	CDK5RAP2	CENPJ	CEP131	CEP135	CEP152	CEP164	CEP192	CEP250	CEP290	CEP41	CEP57	CEP63	CEP70	CEP72	CEP76	CEP78	CETN2	CKAP5	CLASP1	CNTRL	CSNK1D	CSNK1E	CUL1	DCTN1	DCTN2	DCTN3	DYNC1H1	DYNC1I2	DYNLL1	FBXW11	FGFR1OP	HAUS1	HAUS2	HAUS3	HAUS4	HAUS5	HAUS6
pathway0001853	Regulation of pyruvate dehydrogenase (PDH) complex	DLAT	DLD	PDHA1	PDHB	PDHX	PDK1	PDK2	PDK3	PDK4	PDP1	PDP2	PDPR	PPARD	RXRA
pathway0001854	Regulation of RAC1 activity	ABI1	ABR	ARHGAP1	ARHGAP17	ARHGAP32	ARHGAP9	ARHGDIA	ARHGEF2	ARHGEF25	ARHGEF6	ARHGEF7	BCR	CHN1	CHN2	DEF6	DOCK1	DOCK2	DOCK6	ELMO1	EPS8	KALRN	MCF2	NGEF	PREX1	PREX2	RAC1	RACGAP1	RALBP1	RAP1GDS1	RASGRF1	RASGRF2	SOS1	SPATA13	TIAM1	TIAM2	TRIO	VAV1	VAV2	VAV3
pathway0001855	Regulation of RAS by GAPs	CUL3	DAB2IP	HRAS	KBTBD7	KRAS	NF1	NRAS	PSMA1	PSMA2	PSMA3	PSMA4	PSMA5	PSMA6	PSMA7	PSMA8	PSMB1	PSMB10	PSMB11	PSMB2	PSMB3	PSMB4	PSMB5	PSMB6	PSMB7	PSMB8	PSMB9	PSMC1	PSMC2	PSMC3	PSMC4	PSMC5	PSMC6	PSMD1	PSMD10	PSMD11	PSMD12	PSMD13	PSMD14	PSMD2	PSMD3	PSMD4	PSMD5	PSMD6	PSMD7	PSMD8	PSMD9	PSME1	PSME2
pathway0001856	Regulation of Ras family activation	CALM1	CALM2	CALM3	CAMK2B	DAB2IP	GRB2	HRAS	KRAS	LGALS1	LGALS3	NF1	NRAS	PLCE1	PRKCA	PRKCB	PRKCE	PRKCZ	PRRT2	RABGEF1	RASA1	RASA2	RASA4	RASAL1	RASGRF1	RASGRF2	RASGRP1	RASGRP2	RASGRP3	RASGRP4	RIN1	RRAS	SOS1	SOS2	SYNGAP1
pathway0001857	Regulation of retinoblastoma protein	AATF	ABL1	ATF2	ATF7	BGLAP	BRD2	CBX4	CCNA2	CCND1	CCND2	CCND3	CCNE1	CDK2	CDK4	CDK6	CDKN1A	CDKN1B	CDKN2A	CEBPA	CEBPB	CEBPD	CKM	CREBBP	CSF2	CTBP1	DNMT1	E2F1	E2F2	E2F3	E2F4	ELF1	EP300	GSC	HDAC1	HDAC3	ID2	JUN	MAPK11	MAPK14	MAPK9	MDM2	MEF2C	MET	MITF	MYL1	MYOD1	PAX3	PPARG
pathway0001858	Regulation of RhoA activity	ABR	AKAP13	ARAP1	ARAP3	ARHGAP32	ARHGAP35	ARHGAP4	ARHGAP5	ARHGAP6	ARHGAP8	ARHGAP9	ARHGDIA	ARHGDIB	ARHGDIG	ARHGEF1	ARHGEF10	ARHGEF10L	ARHGEF11	ARHGEF12	ARHGEF15	ARHGEF17	ARHGEF18	ARHGEF2	ARHGEF25	ARHGEF28	ARHGEF3	ARHGEF5	BCR	CDKN1B	DEF6	DLC1	ECT2	FARP1	MCF2	MCF2L	MYO9B	NET1	NGEF	OBSCN	OPHN1	PLEKHG6	RAP1GDS1	RHOA	SRGAP1	TRIO	VAV1	VAV2	VAV3
pathway0001859	Regulation of signaling by CBL	BLNK	CBL	CRK	CRKL	FYN	GRB2	HCK	LYN	PIK3CA	PIK3CB	PIK3CD	PIK3R1	PIK3R2	PIK3R3	RAPGEF1	SYK	VAV1	YES1
pathway0001860	Regulation of signaling by NODAL	ACVR1B	ACVR1C	ACVR2A	ACVR2B	CER1	CFC1	LEFTY1	LEFTY2	NODAL	TDGF1
pathway0001861	Regulation of Telomerase	ABL1	ACD	AKT1	ATM	BLM	CCND1	CDKN1B	DCLRE1B	DKC1	E2F1	EGF	EGFR	ESR1	FOS	HDAC1	HDAC2	HNRNPC	HSP90AA1	HUS1	IFNAR2	IFNG	IL2	IRF1	JUN	MAPK1	MAPK3	MAX	MRE11A	MTOR	MXD1	MYC	NBN	NCL	NFKB1	NR2F2	PARP2	PIF1	PINX1	POT1	PRKCA	PTGES3	RAD1	RAD50	RAD9A	RBBP4	RBBP7	RPS6KB1	SAP18
pathway0001862	Regulation of TNFR1 signaling	BIRC2	BIRC3	CASP8	CHUK	CLIP3	CYLD	IKBKB	IKBKG	MADD	OTUD7B	OTULIN	RACK1	RBCK1	RIPK1	RNF31	RPS27A	SHARPIN	TAX1BP1	TNF	TNFAIP3	TNFRSF1A	TRADD	TRAF1	TRAF2	UBA52	UBB	UBC	USP2	USP21	USP4	XIAP
pathway0001863	Regulation of TP53 Activity through Acetylation	AKT1	AKT2	AKT3	BRD1	BRD7	BRPF1	BRPF3	CHD3	CHD4	EP300	GATAD2A	GATAD2B	HDAC1	HDAC2	ING5	KAT6A	MBD3	MEAF6	MTA2	PML	RBBP4	RBBP7	TP53
pathway0001864	Regulation of TP53 Activity through Association with Co-factors	AKT1	AKT2	AKT3	BANP	PHF20	POU4F1	POU4F2	PPP1R13B	PPP1R13L	TP53	TP53BP2	TP63	TP73	ZNF385A
pathway0001865	Regulation of TP53 Activity through Methylation	ATM	CHEK2	EHMT1	EHMT2	EP300	JMY	L3MBTL1	MDM2	MDM4	PRMT5	RPS27A	SETD8	SETD9	SMYD2	TP53	TTC5	UBA52	UBB	UBC
pathway0001866	Regulation of TP53 Activity through Phosphorylation	ATM	ATR	ATRIP	AURKA	AURKB	BARD1	BLM	BRCA1	BRIP1	CCNA1	CCNA2	CDK2	CDK5	CDK5R1	CHEK1	CHEK2	CSNK2A1	CSNK2A2	CSNK2B	DNA2	DYRK2	EXO1	HIPK1	HIPK2	HUS1	KAT5	MAPK11	MAPK14	MAPKAPK5	MDM2	MDM4	MRE11A	NBN	NOC2L	NUAK1	PIN1	PLK3	PRKAA1	PRKAA2	PRKAB1	PRKAB2	PRKAG1	PRKAG2	PRKAG3	RAD1	RAD17	RAD50	RAD9A
pathway0001867	Regulation of TP53 Degradation	AKT1	AKT2	AKT3	ATM	CCNA1	CCNA2	CCNG1	CDK1	CDK2	CDKN2A	CHEK2	DAXX	MAPKAP1	MDM2	MDM4	MLST8	MTOR	PDPK1	PPP2CA	PPP2CB	PPP2R1A	PPP2R1B	PPP2R5C	PRR5	RFFL	RICTOR	RNF34	RPS27A	SGK1	TP53	UBA52	UBB	UBC	USP2	USP7
pathway0001868	Relaxin receptors	INSL3	INSL5	RLN2	RLN3	RXFP1	RXFP2	RXFP3	RXFP4
pathway0001869	Release of Hh-Np from the secreting cell	ADAM17	DHH	DISP2	GPC5	IHH	NOTUM	SCUBE2	SHH
pathway0001870	Remifentanil Action Pathway	ADRA1A	CACNA1A	CACNA2D2	CACNB1	CHRNA4	CHRNB2	DRD1	GRIN1	GRIN2A	GRIN3A	HTR1A	KCND2	KCNIP2	OPRM1	PCSK2	POMC	SCN10A	SCN1B	SLC6A2	SLC6A3	SLC6A4
pathway0001871	Removal of aminoterminal propeptides from gamma-carboxylated proteins	BGLAP	F10	F2	F7	F9	FURIN	GAS6	PROC	PROS1	PROZ
pathway0001872	Removal of licensing factors from origins	CDC6	CDT1	GMNN	MCM10	MCM2	MCM3	MCM4	MCM5	MCM6	MCM7	MCM8	ORC1	ORC2	ORC3	ORC4	ORC5	ORC6
pathway0001873	Removal of the Flap Intermediate	DNA2	FEN1	PCNA	POLA1	POLA2	POLD1	POLD2	POLD3	POLD4	PRIM1	PRIM2	RPA1	RPA2	RPA3
pathway0001874	Removal of the Flap Intermediate from the C-strand	DNA2	FEN1	PCNA	POLD1	POLD2	POLD3	POLD4	RPA1	RPA2	RPA3
pathway0001875	Repaglinide Action Pathway	ABCC8	CACNA1A	CACNA2D2	CACNB1	INS	SLC2A2
pathway0001876	Repression of WNT target genes	AES	AXIN2	CTBP1	CTBP2	CTNNB1	HDAC1	LEF1	TCF7	TCF7L1	TCF7L2	TLE1	TLE2	TLE3	TLE4
pathway0001877	Resolution of D-loop Structures through Holliday Junction Intermediates	ATM	BARD1	BLM	BRCA1	BRCA2	BRIP1	DNA2	EME1	EME2	EXO1	GEN1	KAT5	MRE11A	MUS81	NBN	PALB2	RAD50	RAD51	RAD51AP1	RAD51B	RAD51C	RAD51D	RBBP8	RMI1	RMI2	SLX1A	SLX1B	SLX4	SPIDR	TOP3A	WRN	XRCC2	XRCC3
pathway0001878	Resolution of D-loop Structures through Synthesis-Dependent Strand Annealing (SDSA)	ATM	BARD1	BLM	BRCA1	BRCA2	BRIP1	DNA2	EXO1	KAT5	MRE11A	NBN	PALB2	RAD50	RAD51	RAD51AP1	RAD51B	RAD51C	RAD51D	RBBP8	RMI1	RMI2	RTEL1	TOP3A	WRN	XRCC2	XRCC3
pathway0001879	Resolution of Sister Chromatid Cohesion	AHCTF1	APITD1	AURKB	B9D2	BIRC5	BUB1	BUB1B	BUB3	CASC5	CCNB1	CCNB2	CDC20	CDCA5	CDCA8	CDK1	CENPA	CENPC	CENPE	CENPF	CENPH	CENPI	CENPK	CENPL	CENPM	CENPN	CENPO	CENPP	CENPQ	CENPT	CENPU	CKAP5	CLASP1	CLASP2	CLIP1	DSN1	ERCC6L	HDAC8	INCENP	ITGB3BP	KIF18A	KIF2A	KIF2B	KIF2C	KNTC1	MAD1L1	MAD2L1	MAPRE1	MIS12
pathway0001880	Respiratory electron transport	COX11	COX14	COX16	COX18	COX20	COX4I1	COX5A	COX5B	COX6A1	COX6B1	COX6C	COX7A2L	COX7B	COX7C	COX8A	CYC1	CYCS	ETFA	ETFB	ETFDH	LRPPRC	MT-CO1	MT-CO2	MT-CO3	MT-CYB	MT-ND1	MT-ND2	MT-ND3	MT-ND4	MT-ND5	MT-ND6	NDUFA1	NDUFA10	NDUFA11	NDUFA12	NDUFA13	NDUFA2	NDUFA3	NDUFA4	NDUFA5	NDUFA6	NDUFA7	NDUFA8	NDUFA9	NDUFAB1	NDUFB1	NDUFB10	NDUFB11
pathway0001881	Reteplase Action Pathway	COL1A1	F10	F11	F12	F13A1	F13B	F2	F3	F5	F7	F8	F9	FGA	FGB	FGG	GGCX	KLKB1	PLAT	PLG	VKORC1
pathway0001882	retinoate biosynthesis I	ALDH1A1	ALDH1A2	ALDH1A3	RBP1	RBP4	RBP5	RDH16	SDR16C5
pathway0001883	Retinoic acid receptors-mediated signaling	AKT1	CCNH	CDK1	CDK7	CREBBP	EP300	HDAC1	HDAC3	KAT2B	MAPK1	MAPK14	MAPK3	MAPK8	MNAT1	NCOA1	NCOA2	NCOA3	NCOR2	NRIP1	PRKACA	PRKCA	PRKCG	RARA	RARB	RARG	RBP1	RXRA	RXRB	RXRG	VDR
pathway0001884	Retinoid cycle disease events	OPN1LW	OPN1MW	OPN1SW	RBP1	RBP4	RLBP1	STRA6	TTR
pathway0001885	Retinoid metabolism and transport	AGRN	AKR1B10	AKR1C1	AKR1C3	AKR1C4	APOA1	APOA2	APOA4	APOB	APOC2	APOC3	APOE	APOM	BCO1	BCO2	CLPS	GPC1	GPC2	GPC3	GPC4	GPC5	GPC6	HSPG2	LDLR	LPL	LRAT	LRP1	LRP10	LRP12	LRP2	LRP8	PLB1	PNLIP	RBP1	RBP2	RBP4	RDH11	SDC1	SDC2	SDC3	SDC4	TTR
pathway0001886	retinol biosynthesis	CES1	CES2	CES4A	CES5A	DHRS3	DHRS4	DHRS9	LIPC	LRAT	PNLIP	RBP1	RBP2	RBP4	RBP5	RDH10	RDH11	RDH12	RDH8
pathway0001887	Retinol Metabolism	ADH1A	ALDH1A1	ALDH1A2	AWAT1	BCO1	CYP26A1	CYP2A13	CYP2A6	CYP2A7	CYP2B6	CYP3A4	CYP3A43	CYP3A5	CYP3A7	DGAT1	DHRS3	DHRS4	DHRS9	DNAJB11	ERP29	HSPA5	LRAT	PDIA2	PDIA4	PDIA6	PNPLA4	PPIB	RDH11	RDH12	RDH16	RDH8	RETSAT	RPE65	SDF2L1	UGT1A1
pathway0001888	Retrograde neurotrophin signalling	AP2A1	AP2A2	AP2B1	AP2M1	AP2S1	CLTA	DNAL4	DNM1	DNM2	DNM3	NGF	NTRK1	SH3GL2
pathway0001889	Retrograde transport at the Trans-Golgi-Network	ARFIP2	ARFRP1	ARL1	COG1	COG2	COG3	COG4	COG5	COG6	COG7	COG8	GCC1	GCC2	GOLGA1	GOLGA4	IGF2R	M6PR	NAA30	NAA35	NAA38	NAPA	NAPB	NAPG	NSF	PLIN3	RAB43	RAB6A	RAB6B	RAB9A	RAB9B	RABEPK	RGP1	RHOBTB3	RIC1	SCOC	STX10	STX16	STX6	SYS1	TGOLN2	TMF1	USP6NL	VAMP3	VAMP4	VPS51	VPS52	VPS53	VPS54
pathway0001890	Rev-mediated nuclear export of HIV RNA	AAAS	NDC1	NUP107	NUP133	NUP153	NUP155	NUP160	NUP188	NUP205	NUP210	NUP214	NUP35	NUP37	NUP43	NUP50	NUP54	NUP58	NUP62	NUP85	NUP88	NUP93	NUP98	NUPL2	POM121	POM121C	RAE1	RAN	RANBP1	RANBP2	RANGAP1	RCC1	SEH1L	TPR	XPO1
pathway0001891	Reversible hydration of carbon dioxide	CA1	CA12	CA13	CA14	CA2	CA3	CA4	CA5A	CA5B	CA6	CA7	CA9
pathway0001892	Rho GTPase cycle	A2M	ABR	AKAP13	ARAP1	ARAP2	ARAP3	ARHGAP1	ARHGAP10	ARHGAP11A	ARHGAP11B	ARHGAP12	ARHGAP15	ARHGAP17	ARHGAP18	ARHGAP19	ARHGAP20	ARHGAP22	ARHGAP23	ARHGAP24	ARHGAP25	ARHGAP26	ARHGAP28	ARHGAP29	ARHGAP30	ARHGAP31	ARHGAP32	ARHGAP33	ARHGAP35	ARHGAP36	ARHGAP39	ARHGAP4	ARHGAP40	ARHGAP44	ARHGAP5	ARHGAP6	ARHGAP8	ARHGAP9	ARHGDIA	ARHGDIB	ARHGDIG	ARHGEF11	ARHGEF12	ARHGEF16	ARHGEF17	ARHGEF18	ARHGEF2	ARHGEF3	ARHGEF4
pathway0001893	RHO GTPases activate CIT	CDKN1B	CIT	DLG4	KIF14	MYH10	MYH11	MYH14	MYH9	MYL12B	MYL6	MYL9	PRC1	RAC1	RHOA	RHOB	RHOC
pathway0001894	RHO GTPases Activate Formins	ACTB	ACTG1	AHCTF1	APITD1	AURKB	B9D2	BIRC5	BUB1	BUB1B	BUB3	CASC5	CDC20	CDC42	CDCA8	CENPA	CENPC	CENPE	CENPF	CENPH	CENPI	CENPK	CENPL	CENPM	CENPN	CENPO	CENPP	CENPQ	CENPT	CENPU	CKAP5	CLASP1	CLASP2	CLIP1	DAAM1	DIAPH1	DIAPH2	DIAPH3	DSN1	DVL1	DVL2	DVL3	ERCC6L	EVL	FMNL1	FMNL2	FMNL3	INCENP	ITGB1
pathway0001895	RHO GTPases activate IQGAPs	CALM1	CALM2	CALM3	CDC42	CDH1	CLIP1	CTNNA1	CTNNB1	IQGAP1	IQGAP2	IQGAP3	MEN1	RAC1
pathway0001896	RHO GTPases activate KTN1	CDC42	KIF5A	KIF5B	KLC1	KLC2	KLC3	KLC4	KTN1	RAC1	RHOA	RHOG
pathway0001897	RHO GTPases Activate NADPH Oxidases	CYBA	CYBB	NCF1	NCF2	NCF4	NOX1	NOX3	NOXA1	NOXO1	PIK3C3	PIK3R4	RAC1	RAC2
pathway0001898	RHO GTPases activate PAKs	CALM1	CALM2	CALM3	CDC42	CTTN	FLNA	LIMK1	MYH10	MYH11	MYH14	MYH9	MYL12B	MYL6	MYL9	MYLK	NF2	PAK1	PAK2	PAK3	PPP1CB	PPP1R12A	PPP1R12B	RAC1
pathway0001899	RHO GTPases activate PKNs	CDC25C	MYH10	MYH11	MYH14	MYH9	MYL12B	MYL6	MYL9	PDPK1	PKN1	PKN2	PKN3	PPP1CB	PPP1R12A	PPP1R12B	PPP1R14A	RAC1	RHOA	RHOB	RHOC	SFN	YWHAB	YWHAE	YWHAG	YWHAH	YWHAQ	YWHAZ
pathway0001900	RHO GTPases Activate Rhotekin and Rhophilins	LIN7B	RHOA	RHOB	RHOC	RHPN1	RHPN2	ROPN1	RTKN	TAX1BP3
pathway0001901	RHO GTPases Activate ROCKs	LIMK1	LIMK2	MYH10	MYH11	MYH14	MYH9	MYL12B	MYL6	MYL9	PPP1CB	PPP1R12A	PPP1R12B	RHOA	RHOB	RHOC	ROCK1	ROCK2
pathway0001902	RHO GTPases Activate WASPs and WAVEs	ABI1	ABI2	ABL1	ACTB	ACTG1	ACTR2	ACTR3	ARPC1A	ARPC1B	ARPC2	ARPC3	ARPC4	ARPC5	BAIAP2	BRK1	BTK	CDC42	CYFIP1	CYFIP2	GRB2	MAPK1	MAPK3	NCK1	NCKAP1	NCKAP1L	NCKIPSD	PTK2	RAC1	WAS	WASF1	WASF2	WASF3	WASL	WIPF1	WIPF2	WIPF3
pathway0001903	RhoA signaling pathway	ACTA1	ATF2	CDC42	CDKN1B	CFL1	CIT	CYR61	DIAPH1	ETV5	EZR	F2RL2	FOS	ITGB1	JUN	LIMK1	LIMK2	MAP2K3	MAP2K4	MAP2K6	MAPK12	MAPK8	MKL1	MSN	MYL2	PARD6A	PIP5K1A	PIP5K1B	PIP5K1C	PKN1	PKN2	PLD1	PLD2	PPP1R12A	PRKCZ	PTEN	RDX	RHOA	ROCK1	ROCK2	SCAI	SH3GL2	SLC9A1	SLC9A3	SRF	TLN1	VCL
pathway0001904	Riboflavin Metabolism	ACP1	ENPP1	FLAD1	RFK	TYR
pathway0001905	Ribose-5-phosphate isomerase deficiency	ALDOA	DERA	FBP1	G6PD	GPI	PFKL	PGD	PGLS	PGM1	PRPS1L1	RBKS	RPE	RPIA	TALDO1	TKT
pathway0001906	Ribosomal scanning and start codon recognition	EIF1AX	EIF2S1	EIF2S2	EIF2S3	EIF3A	EIF3B	EIF3C	EIF3D	EIF3E	EIF3F	EIF3G	EIF3H	EIF3I	EIF3J	EIF3K	EIF3L	EIF3M	EIF4A1	EIF4A2	EIF4B	EIF4E	EIF4G1	EIF4H	EIF5	FAU	RPS10	RPS11	RPS12	RPS13	RPS14	RPS15	RPS15A	RPS16	RPS17	RPS18	RPS19	RPS2	RPS20	RPS21	RPS23	RPS24	RPS25	RPS26	RPS27	RPS27A	RPS28	RPS29	RPS3
pathway0001907	RIG-I/MDA5 mediated induction of IFN-alpha/beta pathways	DDX58	DHX58	HERC5	IFIH1	ISG15	MAVS	NLRC5	NLRX1	RNF135	TKFC	TRIM25	UBA7	UBE2L6
pathway0001908	RIP-mediated NFkB activation via ZBP1	AGER	APP	CHUK	DHX9	HMGB1	IKBKB	IKBKG	MYD88	NFKB1	NFKB2	NFKBIA	NFKBIB	RELA	RIPK1	RIPK3	S100A12	S100B	SAA1	TICAM1	TLR3	ZBP1
pathway0001909	RIPK1-mediated regulated necrosis	BIRC2	BIRC3	CASP8	CFLAR	FADD	FAS	FASLG	MLKL	RIPK1	RIPK3	TNFRSF10A	TNFRSF10B	TNFSF10	TRADD	TRAF2	XIAP
pathway0001910	Risedronate Action Pathway	ACAT2	CYP51A1	DHCR24	EBP	FDFT1	FDPS	GGPS1	HMGCR	HSD17B7	IDI1	LIPA	LSS	MSMO1	MVD	MVK	NSDHL	PMVK	SC5D	SOAT1	SQLE	TM7SF2
pathway0001911	RMTs methylate histone arginines	ACTL6A	ACTL6B	ARID1A	ARID1B	ARID2	CARM1	CCND1	CDK4	COPRS	DNMT3A	H2AFB1	H2AFX	H2AFZ	HIST1H2AA	HIST1H2AB	HIST1H2AC	HIST1H2AD	HIST1H2AE	HIST1H2AG	HIST1H2AH	HIST1H2AI	HIST1H2AJ	HIST1H2AK	HIST1H2AL	HIST1H2AM	HIST1H3A	HIST1H3B	HIST1H3C	HIST1H3D	HIST1H3E	HIST1H3F	HIST1H3G	HIST1H3H	HIST1H3I	HIST1H3J	HIST1H4A	HIST1H4B	HIST1H4C	HIST1H4D	HIST1H4E	HIST1H4F	HIST1H4H	HIST1H4I	HIST1H4J	HIST1H4K	HIST1H4L	HIST2H2AA3	HIST2H2AA4
pathway0001912	RNA Pol II CTD phosphorylation and interaction with CE	CCNH	CDK7	ERCC2	ERCC3	GTF2F1	GTF2F2	GTF2H1	GTF2H2	GTF2H3	GTF2H4	GTF2H5	MNAT1	POLR2A	POLR2B	POLR2C	POLR2D	POLR2E	POLR2F	POLR2G	POLR2H	POLR2I	POLR2J	POLR2K	POLR2L	RNGTT	RNMT	SUPT5H
pathway0001913	RNA Polymerase I Chain Elongation	CBX3	CCNH	CD3EAP	CDK7	ERCC2	ERCC3	GTF2H1	GTF2H2	GTF2H3	GTF2H4	GTF2H5	H2AFB1	H2AFX	H2AFZ	H2BFS	H3F3A	H3F3B	HIST1H2AB	HIST1H2AC	HIST1H2AD	HIST1H2AE	HIST1H2AJ	HIST1H2BA	HIST1H2BB	HIST1H2BC	HIST1H2BD	HIST1H2BE	HIST1H2BF	HIST1H2BG	HIST1H2BH	HIST1H2BI	HIST1H2BJ	HIST1H2BK	HIST1H2BL	HIST1H2BM	HIST1H2BN	HIST1H2BO	HIST1H3A	HIST1H3B	HIST1H3C	HIST1H3D	HIST1H3E	HIST1H3F	HIST1H3G	HIST1H3H	HIST1H3I	HIST1H3J	HIST1H4A
pathway0001914	RNA Polymerase I Promoter Escape	CCNH	CD3EAP	CDK7	ERCC2	ERCC3	GTF2H1	GTF2H2	GTF2H3	GTF2H4	GTF2H5	MNAT1	POLR1A	POLR1B	POLR1C	POLR1D	POLR1E	POLR2E	POLR2F	POLR2H	POLR2K	POLR2L	RRN3	TAF1A	TAF1B	TAF1C	TAF1D	TBP	TWISTNB	UBTF	ZNRD1
pathway0001915	RNA Polymerase I Promoter Opening	H2AFB1	H2AFX	H2AFZ	H2BFS	H3F3A	H3F3B	HIST1H2AB	HIST1H2AC	HIST1H2AD	HIST1H2AE	HIST1H2AJ	HIST1H2BA	HIST1H2BB	HIST1H2BC	HIST1H2BD	HIST1H2BE	HIST1H2BF	HIST1H2BG	HIST1H2BH	HIST1H2BI	HIST1H2BJ	HIST1H2BK	HIST1H2BL	HIST1H2BM	HIST1H2BN	HIST1H2BO	HIST1H3A	HIST1H3B	HIST1H3C	HIST1H3D	HIST1H3E	HIST1H3F	HIST1H3G	HIST1H3H	HIST1H3I	HIST1H3J	HIST1H4A	HIST1H4B	HIST1H4C	HIST1H4D	HIST1H4E	HIST1H4F	HIST1H4H	HIST1H4I	HIST1H4J	HIST1H4K	HIST1H4L	HIST2H2AA3
pathway0001916	RNA Polymerase I Transcription Initiation	CCNH	CD3EAP	CDK7	CHD3	CHD4	EHMT2	ERCC2	ERCC3	ERCC6	GATAD2A	GATAD2B	GTF2H1	GTF2H2	GTF2H3	GTF2H4	GTF2H5	HDAC1	HDAC2	KAT2A	KAT2B	MBD3	MNAT1	MTA1	MTA2	MTA3	POLR1A	POLR1B	POLR1C	POLR1D	POLR1E	POLR2E	POLR2F	POLR2H	POLR2K	POLR2L	RBBP4	RBBP7	RRN3	TAF1A	TAF1B	TAF1C	TAF1D	TBP	TTF1	TWISTNB	UBTF	ZNRD1
pathway0001917	RNA Polymerase I Transcription Termination	CCNH	CD3EAP	CDK7	ERCC2	ERCC3	GTF2H1	GTF2H2	GTF2H3	GTF2H4	GTF2H5	MNAT1	POLR1A	POLR1B	POLR1C	POLR1D	POLR1E	POLR2E	POLR2F	POLR2H	POLR2K	POLR2L	PTRF	TAF1A	TAF1B	TAF1C	TAF1D	TBP	TTF1	TWISTNB	UBTF	ZNRD1
pathway0001918	RNA Polymerase II HIV Promoter Escape	CCNH	CDK7	ERCC2	ERCC3	GTF2A1	GTF2A2	GTF2B	GTF2E1	GTF2E2	GTF2F1	GTF2F2	GTF2H1	GTF2H2	GTF2H3	GTF2H4	GTF2H5	MNAT1	POLR2A	POLR2B	POLR2C	POLR2D	POLR2E	POLR2F	POLR2G	POLR2H	POLR2I	POLR2J	POLR2K	POLR2L	TAF1	TAF10	TAF11	TAF12	TAF13	TAF1L	TAF2	TAF3	TAF4	TAF4B	TAF5	TAF6	TAF9	TAF9B	TBP
pathway0001919	RNA Polymerase II Pre-transcription Events	CCNH	CCNK	CCNT1	CCNT2	CDK7	CDK9	CTDP1	ELL	ERCC2	ERCC3	GTF2A1	GTF2A2	GTF2B	GTF2E1	GTF2E2	GTF2F1	GTF2F2	GTF2H1	GTF2H2	GTF2H3	GTF2H4	GTF2H5	MNAT1	NCBP1	NCBP2	NELFA	NELFB	NELFCD	NELFE	POLR2A	POLR2B	POLR2C	POLR2D	POLR2E	POLR2F	POLR2G	POLR2H	POLR2I	POLR2J	POLR2K	POLR2L	SSRP1	SUPT16H	SUPT4H1	SUPT5H	TAF1	TAF10	TAF11
pathway0001920	RNA Polymerase II Promoter Escape	CCNH	CDK7	ERCC2	ERCC3	GTF2A1	GTF2A2	GTF2B	GTF2E1	GTF2E2	GTF2F1	GTF2F2	GTF2H1	GTF2H2	GTF2H3	GTF2H4	GTF2H5	MNAT1	POLR2A	POLR2B	POLR2C	POLR2D	POLR2E	POLR2F	POLR2G	POLR2H	POLR2I	POLR2J	POLR2K	POLR2L	TAF1	TAF10	TAF11	TAF12	TAF13	TAF1L	TAF2	TAF3	TAF4	TAF4B	TAF5	TAF6	TAF9	TAF9B	TBP
pathway0001921	RNA polymerase II transcribes snRNA genes	ASUN	CCNK	CCNT1	CCNT2	CDK7	CDK9	CPSF3L	ELL	ELL2	ELL3	GTF2A1	GTF2A2	GTF2B	GTF2E1	GTF2E2	GTF2F1	GTF2F2	ICE1	ICE2	INTS1	INTS10	INTS12	INTS2	INTS3	INTS4	INTS5	INTS6	INTS7	INTS8	INTS9	NABP1	NABP2	NCBP1	NCBP2	PHAX	POLR2A	POLR2B	POLR2C	POLR2D	POLR2E	POLR2F	POLR2G	POLR2H	POLR2I	POLR2J	POLR2K	POLR2L	POU2F1
pathway0001922	RNA Polymerase II Transcription Elongation	CCNH	CCNK	CCNT1	CCNT2	CDK7	CDK9	CTDP1	ELL	ERCC2	ERCC3	GTF2F1	GTF2F2	GTF2H1	GTF2H2	GTF2H3	GTF2H4	GTF2H5	MNAT1	NELFA	NELFB	NELFCD	NELFE	POLR2A	POLR2B	POLR2C	POLR2D	POLR2E	POLR2F	POLR2G	POLR2H	POLR2I	POLR2J	POLR2K	POLR2L	SSRP1	SUPT16H	SUPT4H1	SUPT5H	TCEA1	TCEB1	TCEB2	TCEB3
pathway0001923	RNA Polymerase II Transcription Initiation And Promoter Clearance	CCNH	CDK7	ERCC2	ERCC3	GTF2A1	GTF2A2	GTF2B	GTF2E1	GTF2E2	GTF2F1	GTF2F2	GTF2H1	GTF2H2	GTF2H3	GTF2H4	GTF2H5	MNAT1	POLR2A	POLR2B	POLR2C	POLR2D	POLR2E	POLR2F	POLR2G	POLR2H	POLR2I	POLR2J	POLR2K	POLR2L	TAF1	TAF10	TAF11	TAF12	TAF13	TAF1L	TAF2	TAF3	TAF4	TAF4B	TAF5	TAF6	TAF9	TAF9B	TBP
pathway0001924	RNA Polymerase II Transcription Initiation	CCNH	CDK7	ERCC2	ERCC3	GTF2A1	GTF2A2	GTF2B	GTF2E1	GTF2E2	GTF2F1	GTF2F2	GTF2H1	GTF2H2	GTF2H3	GTF2H4	GTF2H5	MNAT1	POLR2A	POLR2B	POLR2C	POLR2D	POLR2E	POLR2F	POLR2G	POLR2H	POLR2I	POLR2J	POLR2K	POLR2L	TAF1	TAF10	TAF11	TAF12	TAF13	TAF1L	TAF2	TAF3	TAF4	TAF4B	TAF5	TAF6	TAF9	TAF9B	TBP
pathway0001925	RNA Polymerase II Transcription Pre-Initiation And Promoter Opening	CCNH	CDK7	ERCC2	ERCC3	GTF2A1	GTF2A2	GTF2B	GTF2E1	GTF2E2	GTF2F1	GTF2F2	GTF2H1	GTF2H2	GTF2H3	GTF2H4	GTF2H5	MNAT1	POLR2A	POLR2B	POLR2C	POLR2D	POLR2E	POLR2F	POLR2G	POLR2H	POLR2I	POLR2J	POLR2K	POLR2L	TAF1	TAF10	TAF11	TAF12	TAF13	TAF1L	TAF2	TAF3	TAF4	TAF4B	TAF5	TAF6	TAF9	TAF9B	TBP
pathway0001926	RNA Polymerase III Abortive And Retractive Initiation	BDP1	BRF1	BRF2	CRCP	GTF3A	GTF3C1	GTF3C2	GTF3C3	GTF3C4	GTF3C5	GTF3C6	NFIA	NFIB	NFIC	NFIX	POLR1C	POLR1D	POLR2E	POLR2F	POLR2H	POLR2K	POLR2L	POLR3A	POLR3B	POLR3C	POLR3D	POLR3E	POLR3F	POLR3G	POLR3GL	POLR3H	POLR3K	POU2F1	SNAPC1	SNAPC2	SNAPC3	SNAPC4	SNAPC5	SSB	TBP	ZNF143
pathway0001927	RNA Polymerase III Chain Elongation	CRCP	POLR1C	POLR1D	POLR2E	POLR2F	POLR2H	POLR2K	POLR2L	POLR3A	POLR3B	POLR3C	POLR3D	POLR3E	POLR3F	POLR3G	POLR3GL	POLR3H	POLR3K
pathway0001928	RNA Polymerase III Transcription Initiation From Type 1 Promoter	BDP1	BRF1	CRCP	GTF3A	GTF3C1	GTF3C2	GTF3C3	GTF3C4	GTF3C5	GTF3C6	POLR1C	POLR1D	POLR2E	POLR2F	POLR2H	POLR2K	POLR2L	POLR3A	POLR3B	POLR3C	POLR3D	POLR3E	POLR3F	POLR3G	POLR3GL	POLR3H	POLR3K	TBP
pathway0001929	RNA Polymerase III Transcription Initiation From Type 2 Promoter	BDP1	BRF1	CRCP	GTF3C1	GTF3C2	GTF3C3	GTF3C4	GTF3C5	GTF3C6	POLR1C	POLR1D	POLR2E	POLR2F	POLR2H	POLR2K	POLR2L	POLR3A	POLR3B	POLR3C	POLR3D	POLR3E	POLR3F	POLR3G	POLR3GL	POLR3H	POLR3K	TBP
pathway0001930	RNA Polymerase III Transcription Initiation From Type 3 Promoter	BDP1	BRF2	CRCP	POLR1C	POLR1D	POLR2E	POLR2F	POLR2H	POLR2K	POLR2L	POLR3A	POLR3B	POLR3C	POLR3D	POLR3E	POLR3F	POLR3G	POLR3GL	POLR3H	POLR3K	POU2F1	SNAPC1	SNAPC2	SNAPC3	SNAPC4	SNAPC5	TBP	ZNF143
pathway0001931	RNA Polymerase III Transcription Termination	CRCP	NFIA	NFIB	NFIC	NFIX	POLR1C	POLR1D	POLR2E	POLR2F	POLR2H	POLR2K	POLR2L	POLR3A	POLR3B	POLR3C	POLR3D	POLR3E	POLR3F	POLR3G	POLR3GL	POLR3H	POLR3K	SSB
pathway0001932	RNF mutants show enhanced WNT signaling and proliferation	FZD4	FZD5	FZD6	FZD8	LRP5	LRP6	RNF43	WNT3A
pathway0001933	Rofecoxib Action Pathway	AKR1C3	ALOX12	ALOX15	ALOX15B	ALOX5	CBR1	CYP2B6	CYP2C8	CYP2E1	CYP2J2	CYP2U1	CYP4A11	CYP4F2	CYP4F3	CYP4F8	EPHX2	FAM213B	GGT1	GPX1	LTA4H	LTC4S	PLA2G4B	PTGDS	PTGES	PTGIS	PTGS1	PTGS2	TBXAS1
pathway0001934	Role of Abl in Robo-Slit signaling	ABL1	ABL2	CAP1	CAP2	CLASP1	CLASP2	GPC1	ROBO1	SLIT2
pathway0001935	Role of Calcineurin-dependent NFAT signaling in lymphocytes	AKAP5	BAD	BAX	BCL2	BCL2L1	CABIN1	CALM1	CALM2	CALM3	CAMK4	CASP3	CHP1	CREBBP	CSNK1A1	CSNK2A1	EP300	FKBP1A	FKBP8	GSK3B	KPNA2	KPNB1	MAP3K1	MAP3K8	MAPK14	MAPK3	MAPK8	MAPK9	MEF2D	NFATC1	NFATC2	NFATC3	NR4A1	NUP214	PIM1	PRKACA	PRKCA	PRKCB	PRKCD	PRKCE	PRKCG	PRKCH	PRKCQ	PRKCZ	RAN	RCAN1	RCAN2	SFN	XPO1
pathway0001936	Role of LAT2/NTAL/LAB on calcium mobilization	FYN	GAB2	GRB2	IGHE	IGHV3-23	IGKC	IGKV1-5	IGKV1D-16	IGKV4-1	IGLC1	IGLC2	IGLC3	IGLC6	IGLC7	LAT2	LYN	PDPK1	PIK3CA	PIK3CB	PIK3R1	PIK3R2	SHC1	SOS1	SYK
pathway0001937	Role of phospholipids in phagocytosis	AHCYL1	CD247	CD3G	FCGR1A	FCGR2A	FCGR3A	IGHG1	IGHG2	IGHG3	IGHG4	IGHV3-23	IGKC	IGKV1-5	IGKV1D-16	IGKV4-1	IGLC1	IGLC2	IGLC3	IGLC6	IGLC7	ITPR1	ITPR2	ITPR3	PIK3CA	PIK3CB	PIK3R1	PIK3R2	PLA2G6	PLCG1	PLCG2	PLD1	PLD2	PLD3	PLD4	PLPP4	PLPP5	PRKCD	PRKCE	SYK
pathway0001938	Role of second messengers in netrin-1 signaling	DCC	NTN1	PITPNA	PLCG1	TRPC1	TRPC3	TRPC4	TRPC5	TRPC6	TRPC7
pathway0001939	Ropivacaine Action Pathway	ADRA1A	CACNA1A	CACNA2D2	CACNB1	CHRNA4	CHRNB2	DRD1	GRIN1	GRIN2A	GRIN3A	HTR1A	KCND2	KCNIP2	OPRM1	PCSK2	POMC	SCN10A	SCN1B	SLC6A2	SLC6A3	SLC6A4
pathway0001940	RORA activates gene expression	ARNTL	CARM1	CHD9	CLOCK	CPT1A	CREBBP	EP300	HDAC3	HELZ2	MED1	NCOA1	NCOA2	NCOA6	NCOR1	NPAS2	NR1D1	NRIP1	PPARA	PPARGC1A	RORA	RXRA	SIRT1	SMARCD3	SREBF1	TBL1X	TBL1XR1	TGS1
pathway0001941	ROS, RNS production in response to bacteria	ATP6V0A1	ATP6V0A2	ATP6V0A4	ATP6V0B	ATP6V0C	ATP6V0D1	ATP6V0D2	ATP6V0E1	ATP6V0E2	ATP6V1A	ATP6V1B1	ATP6V1B2	ATP6V1C1	ATP6V1C2	ATP6V1D	ATP6V1E1	ATP6V1E2	ATP6V1F	ATP6V1G1	ATP6V1G2	ATP6V1G3	ATP6V1H	CAMP	CYBA	CYBB	LTF	NCF1	NCF2	NCF4	NOS1	NOS2	NOS3	SLC11A1	TCIRG1
pathway0001942	Rosuvastatin Action Pathway	ACAT2	CYP51A1	DHCR24	EBP	FDFT1	FDPS	GGPS1	HMGCR	HSD17B7	IDI1	LIPA	LSS	MSMO1	MVD	MVK	NSDHL	PMVK	SC5D	SOAT1	SQLE	TM7SF2
pathway0001943	Roxatidine acetate Action Pathway	ATP4A	ATP4B	CA1	CCKBR	CHRM3	CLIC2	GAST	HRH2	SLC26A3	SST	SSTR4
pathway0001944	rRNA modification in the nucleus	BMS1	DCAF13	DDX47	DDX49	DDX52	DHX37	DIEXF	DIMT1	DKC1	EMG1	FBL	FCF1	GAR1	HEATR1	IMP3	IMP4	KRR1	MPHOSPH10	NAT10	NHP2	NOC4L	NOL11	NOL6	NOP10	NOP14	NOP2	NOP56	NOP58	PDCD11	PWP2	RCL1	RPS14	RPS2	RPS6	RPS7	RPS9	RRP36	RRP7A	RRP9	SNU13	TBL3	THUMPD1	TRMT112	UTP11L	UTP14A	UTP15	UTP18	UTP20
pathway0001945	rRNA processing	ELAC2	HSD17B10	KIAA0391	MT-ATP6	MT-ATP8	MT-CO1	MT-CO2	MT-CO3	MT-CYB	MT-ND1	MT-ND2	MT-ND3	MT-ND4	MT-ND4L	MT-ND5	TRMT10C
pathway0001946	RSK activation	MAPK1	PDPK1	RPS6KA1	RPS6KA2	RPS6KA3	RPS6KA6
pathway0001947	RXR and RAR heterodimerization with other nuclear receptor	ABCA1	BCL2	FAM120B	MED1	NCOA1	NCOR2	NR1H2	NR1H3	NR1H4	NR4A1	PPARA	PPARD	PPARG	RARA	RARB	RARG	RPS6KB1	RXRA	RXRB	RXRG	SREBF1	TGFB1	THRA	THRB	TNF	VDR
pathway0001948	S-Adenosylhomocysteine (SAH) Hydrolase Deficiency	AMD1	BHMT	CBS	CHDH	CTH	DNMT1	IL4I1	MARS	MAT2A	MAT2B	MSRB2	MSRB3	MTAP	MTHFR	SHMT1	SRM
pathway0001949	S1P1 pathway	ABCC1	GNAI1	GNAI2	GNAI3	GNAO1	GNAZ	KDR	MAPK1	MAPK3	PDGFB	PDGFRB	PLCB2	PLCG1	PRRT2	PTGS2	RAC1	RHOA	S1PR1	SPHK1	VEGFA
pathway0001950	S1P2 pathway	CDH5	ELK1	FOS	GNA11	GNA12	GNA13	GNA14	GNA15	GNAI1	GNAI2	GNAI3	GNAO1	GNAQ	GNAZ	IRS1	JUN	MAPK1	MAPK14	MAPK3	MAPK8	PAK1	PIK3CA	PIK3R1	RAC1	RHOA	S1PR2
pathway0001951	S1P3 pathway	AKT1	AKT3	CXCR4	FLT1	GNA11	GNA12	GNA13	GNA14	GNA15	GNAI1	GNAI2	GNAI3	GNAO1	GNAQ	GNAZ	JAK2	MAPK1	MAPK3	PDGFB	PDGFRB	RAC1	RHOA	S1PR3	SRC	VEGFA
pathway0001952	S1P4 pathway	CDC42	GNA12	GNA13	GNAI1	GNAI2	GNAI3	GNAO1	GNAZ	MAPK1	MAPK3	PLCG1	RHOA	S1PR4	S1PR5
pathway0001953	S1P5 pathway	GNA12	GNAI1	GNAI2	GNAI3	GNAO1	GNAZ	RHOA	S1PR5
pathway0001954	S33 mutants of beta-catenin aren't phosphorylated	AMER1	APC	AXIN1	CSNK1A1	CTNNB1	GSK3B	PPP2CA	PPP2CB	PPP2R1A	PPP2R1B	PPP2R5A	PPP2R5B	PPP2R5C	PPP2R5D	PPP2R5E
pathway0001955	S37 mutants of beta-catenin aren't phosphorylated	AMER1	APC	AXIN1	CSNK1A1	CTNNB1	GSK3B	PPP2CA	PPP2CB	PPP2R1A	PPP2R1B	PPP2R5A	PPP2R5B	PPP2R5C	PPP2R5D	PPP2R5E
pathway0001956	S45 mutants of beta-catenin aren't phosphorylated	AMER1	APC	AXIN1	CSNK1A1	CTNNB1	GSK3B	PPP2CA	PPP2CB	PPP2R1A	PPP2R1B	PPP2R5A	PPP2R5B	PPP2R5C	PPP2R5D	PPP2R5E
pathway0001957	Saccharopinuria/Hyperlysinemia II	AADAT	AASS	ACAT1	ALDH7A1	DHTKD1	DLD	DLST	ECHS1	GCDH	HADH	PIPOX	SLC25A2	SLC7A2
pathway0001958	Salicylate-sodium Action Pathway	AKR1C3	ALOX12	ALOX15	ALOX15B	ALOX5	CBR1	CYP2B6	CYP2C8	CYP2E1	CYP2J2	CYP2U1	CYP4A11	CYP4F2	CYP4F3	CYP4F8	EPHX2	FAM213B	GGT1	GPX1	LTA4H	LTC4S	PLA2G4B	PTGDS	PTGES	PTGIS	PTGS1	PTGS2	TBXAS1
pathway0001959	Salicylic Acid Action Pathway	AKR1C3	ALOX12	ALOX15	ALOX15B	ALOX5	CBR1	CYP2B6	CYP2C8	CYP2E1	CYP2J2	CYP2U1	CYP4A11	CYP4F2	CYP4F3	CYP4F8	EPHX2	FAM213B	GGT1	GPX1	LTA4H	LTC4S	PLA2G4B	PTGDS	PTGES	PTGIS	PTGS1	PTGS2	TBXAS1
pathway0001960	Salla Disease/Infantile Sialic Acid Storage Disease	AMDHD2	CHIT1	CMAS	GFPT1	GNE	GNPDA1	GNPNAT1	HEXA	HK1	NAGK	NANP	NANS	NPL	PGM3	RENBP	SLC17A5	UAP1
pathway0001961	SALM protein interactions at the synapse	DLG1	DLG3	DLG4	FLOT1	FLOT2	GRIA1	GRIA3	GRIA4	GRIN1	GRIN2A	GRIN2B	GRIN2C	GRIN2D	LRFN1	LRFN2	LRFN3	LRFN4	LRFN5	PTPRD	PTPRF	PTPRS	RTN3
pathway0001962	Salsalate Action Pathway	AKR1C3	ALOX12	ALOX15	ALOX15B	ALOX5	CBR1	CYP2B6	CYP2C8	CYP2E1	CYP2J2	CYP2U1	CYP4A11	CYP4F2	CYP4F3	CYP4F8	EPHX2	FAM213B	GGT1	GPX1	LTA4H	LTC4S	PLA2G4B	PTGDS	PTGES	PTGIS	PTGS1	PTGS2	TBXAS1
pathway0001963	Salvage pyrimidine ribonucleotides	NME2	NME3	NME4	UCK1	UCK2	UCKL1	UPP1	UPP2	UPRT
pathway0001964	Sarcosinemia	AGXT	ALAS1	ALDH2	AMT	DLD	DMGDH	GAMT	GARS	GATM	GCAT	GLDC	GLYCTK	GNMT	MAOA	PHGDH	PSAT1	PSPH	SARDH	SARS	SDS	SHMT1	SHMT2	SRR
pathway0001965	Scavenging by Class A Receptors	APOA1	APOB	APOE	CALR	COL1A1	COL1A2	COL3A1	COL4A1	COL4A2	COLEC11	COLEC12	FTH1	FTL	HSP90B1	MARCO	MASP1	MSR1	SCARA5	SCGB3A2
pathway0001966	Scavenging by Class B Receptors	APOA1	APOB	CD36	SAA1	SCARB1
pathway0001967	Scavenging by Class F Receptors	APOB	CALR	HSP90AA1	HSPH1	HYOU1	SCARF1
pathway0001968	Scavenging of heme from plasma	ALB	AMBP	APOA1	APOL1	CD163	HBA1	HBA2	HBB	HP	HPR	HPX	IGHA1	IGHA2	IGHV3-23	IGKC	IGKV1-5	IGKV1D-16	IGKV4-1	IGLC1	IGLC2	IGLC3	IGLC6	IGLC7	JCHAIN	LRP1
pathway0001969	SCF-beta-TrCP mediated degradation of Emi1	BTRC	CDC20	CUL1	FBXO5	FZR1	PSMA1	PSMA2	PSMA3	PSMA4	PSMA5	PSMA6	PSMA7	PSMA8	PSMB1	PSMB10	PSMB11	PSMB2	PSMB3	PSMB4	PSMB5	PSMB6	PSMB7	PSMB8	PSMB9	PSMC1	PSMC2	PSMC3	PSMC4	PSMC5	PSMC6	PSMD1	PSMD10	PSMD11	PSMD12	PSMD13	PSMD14	PSMD2	PSMD3	PSMD4	PSMD5	PSMD6	PSMD7	PSMD8	PSMD9	PSME1	PSME2	PSME3	PSME4
pathway0001970	SCF(Skp2)-mediated degradation of p27/p21	CCNA1	CCNA2	CCND1	CCNE1	CCNE2	CDK2	CDK4	CDKN1A	CDKN1B	CKS1B	CUL1	PSMA1	PSMA2	PSMA3	PSMA4	PSMA5	PSMA6	PSMA7	PSMB1	PSMB10	PSMB2	PSMB3	PSMB4	PSMB5	PSMB6	PSMB7	PSMB8	PSMB9	PSMC1	PSMC2	PSMC3	PSMC4	PSMC5	PSMC6	PSMD1	PSMD10	PSMD11	PSMD12	PSMD13	PSMD14	PSMD2	PSMD3	PSMD4	PSMD5	PSMD6	PSMD7	PSMD8	PSMD9
pathway0001971	Segawa syndrome	AKR1B1	CBR1	DHFR	GCH1	GCHFR	PTS	QDPR	SPR
pathway0001972	Selenoamino Acid Metabolism	AHCY	CBS	CTH	GGT1	MARS	MAT2A	MAT2B	METTL6	PAPSS1	SCLY	SEPHS2
pathway0001973	selenocysteine biosynthesis	PSTK	SARS	SARS2	SEPHS1	SEPHS2	SEPSECS
pathway0001974	Selenocysteine synthesis	EEFSEC	FAU	PSTK	RPL10	RPL10A	RPL11	RPL12	RPL13	RPL13A	RPL14	RPL15	RPL17	RPL18	RPL18A	RPL19	RPL21	RPL22	RPL23	RPL23A	RPL24	RPL26	RPL26L1	RPL27	RPL27A	RPL28	RPL29	RPL3	RPL30	RPL31	RPL32	RPL34	RPL35	RPL35A	RPL36	RPL36A	RPL37	RPL37A	RPL38	RPL39	RPL3L	RPL4	RPL41	RPL5	RPL6	RPL7	RPL7A	RPL8	RPL9
pathway0001975	SEMA3A-Plexin repulsion signaling by inhibiting Integrin adhesion	FARP2	FES	FYN	NRP1	PIP5K1C	PLXNA1	PLXNA2	PLXNA3	PLXNA4	RAC1	RND1	RRAS	SEMA3A	TLN1
pathway0001976	Sema3A PAK dependent Axon repulsion	CFL1	FES	FYN	HSP90AA1	HSP90AB1	LIMK1	NRP1	PAK1	PAK2	PAK3	PLXNA1	PLXNA2	PLXNA3	PLXNA4	RAC1	SEMA3A
pathway0001977	Sema4D induced cell migration and growth-cone collapse	ARHGEF11	ARHGEF12	CDC42	ERBB2	LIMK1	LIMK2	MYH10	MYH11	MYH14	MYH9	MYL12B	MYL6	MYL9	PLXNB1	RAC1	RAC2	RHOA	RHOB	RHOC	RHOG	RND1	ROCK1	ROCK2	SEMA4D
pathway0001978	Sema4D mediated inhibition of cell attachment and migration	ARHGAP35	MET	PLXNB1	RAC1	RHOA	RND1	RRAS	SEMA4D
pathway0001979	SeMet incorporation into proteins	AIMP1	AIMP2	DARS	EEF1E1	EPRS	IARS	KARS	LARS	MARS	QARS	RARS
pathway0001980	Senescence-Associated Secretory Phenotype (SASP)	ANAPC1	ANAPC10	ANAPC11	ANAPC15	ANAPC16	ANAPC2	ANAPC4	ANAPC5	ANAPC7	CCNA1	CCNA2	CDC16	CDC23	CDC26	CDC27	CDK2	CDK4	CDK6	CDKN1A	CDKN1B	CDKN2A	CDKN2B	CDKN2C	CDKN2D	CEBPB	CXCL8	EHMT1	EHMT2	FOS	FZR1	H2AFB1	H2AFX	H2AFZ	H2BFS	H3F3A	H3F3B	HIST1H2AB	HIST1H2AC	HIST1H2AD	HIST1H2AE	HIST1H2AJ	HIST1H2BA	HIST1H2BB	HIST1H2BC	HIST1H2BD	HIST1H2BE	HIST1H2BF	HIST1H2BG
pathway0001981	Sensing of DNA Double Strand Breaks	ATM	KAT5	KPNA2	MRE11A	NBN	RAD50
pathway0001982	Separation of Sister Chromatids	AHCTF1	ANAPC1	ANAPC10	ANAPC11	ANAPC15	ANAPC16	ANAPC2	ANAPC4	ANAPC5	ANAPC7	APITD1	AURKB	B9D2	BIRC5	BUB1	BUB1B	BUB3	CASC5	CDC16	CDC20	CDC23	CDC26	CDC27	CDCA5	CDCA8	CENPA	CENPC	CENPE	CENPF	CENPH	CENPI	CENPK	CENPL	CENPM	CENPN	CENPO	CENPP	CENPQ	CENPT	CENPU	CKAP5	CLASP1	CLASP2	CLIP1	DSN1	ERCC6L	ESPL1	HDAC8
pathway0001983	Sepiapterin reductase deficiency	AKR1B1	CBR1	DHFR	GCH1	GCHFR	PTS	QDPR	SPR
pathway0001984	serine and glycine biosynthesis	PHGDH	PSAT1	PSPH	SHMT1	SHMT2	SRR	VPS29
pathway0001985	serotonin and melatonin biosynthesis	AANAT	ASMT	DDC	TPH1	TPH2
pathway0001986	Serotonin and melatonin biosynthesis	AANAT	ASMT	DDC	TPH1	TPH2
pathway0001987	serotonin degradation	ADH1B	ADH6	ALDH2	ALDH3A2	MAOA	SULT1A1	SULT1A2	SULT1A3	SULT1A4	UGT2B10	UGT2B11
pathway0001988	Serotonin Neurotransmitter Release Cycle	BZRAP1	CPLX1	PPFIA1	PPFIA2	PPFIA3	PPFIA4	RAB3A	RIMS1	SLC18A2	SNAP25	STX1A	STXBP1	SYN1	SYN2	SYN3	SYT1	UNC13B	VAMP2
pathway0001989	Serotonin receptors	HTR1A	HTR1B	HTR1D	HTR1E	HTR1F	HTR2A	HTR2B	HTR2C	HTR4	HTR5A	HTR6	HTR7
pathway0001990	SHC-mediated cascade:FGFR1	FGF1	FGF10	FGF17	FGF2	FGF20	FGF22	FGF23	FGF3	FGF4	FGF5	FGF6	FGF8	FGF9	FGFR1	GRB2	HRAS	KL	KRAS	NRAS	SHC1	SOS1
pathway0001991	SHC-mediated cascade:FGFR2	FGF1	FGF10	FGF16	FGF17	FGF18	FGF2	FGF20	FGF22	FGF23	FGF3	FGF4	FGF5	FGF6	FGF7	FGF8	FGF9	FGFR2	FRS2	FRS3	GRB2	HRAS	KRAS	NRAS	PTPN11	SHC1	SOS1
pathway0001992	SHC-mediated cascade:FGFR3	FGF1	FGF16	FGF17	FGF18	FGF2	FGF20	FGF23	FGF4	FGF5	FGF8	FGF9	FGFR3	GRB2	HRAS	KRAS	NRAS	SHC1	SOS1
pathway0001993	SHC-mediated cascade:FGFR4	FGF1	FGF16	FGF17	FGF18	FGF19	FGF2	FGF20	FGF23	FGF4	FGF6	FGF8	FGF9	FGFR4	FRS2	FRS3	GRB2	HRAS	KLB	KRAS	NRAS	PTPN11	SHC1	SOS1
pathway0001994	SHC-related events triggered by IGF1R	GRB2	HRAS	IGF1	IGF1R	IGF2	KRAS	NRAS	SHC1	SOS1
pathway0001995	SHC1 events in EGFR signaling	EGF	EGFR	GRB2	HRAS	KRAS	NRAS	SHC1	SOS1
pathway0001996	SHC1 events in ERBB2 signaling	BTC	EGF	EGFR	ERBB2	ERBB3	ERBB4	EREG	GRB2	HBEGF	HRAS	KRAS	NRAS	NRG1	NRG2	NRG3	NRG4	SHC1	SOS1
pathway0001997	SHC1 events in ERBB4 signaling	BTC	ERBB4	EREG	GRB2	HBEGF	HRAS	KRAS	NRAS	NRG1	NRG2	NRG3	NRG4	SHC1	SOS1
pathway0001998	Short-chain 3-hydroxyacyl-CoA dehydrogenase deficiency (SCHAD)	ACAA2	ACADL	ACADS	ACAT1	ACSS3	ECHS1	HADH	HSD17B10
pathway0001999	Short Chain Acyl CoA Dehydrogenase Deficiency (SCAD Deficiency)	ACAA2	ACADL	ACADM	ACADS	ACADSB	ACADVL	ACAT1	ACSL1	CPT1A	CPT2	ECHS1	GCDH	HADHA	HADHB
pathway0002000	SHP2 signaling	ANGPT1	ARHGAP35	BDNF	EGF	EGFR	FGFR2	FGFR3	FRS2	FRS3	GAB1	GAB2	GNAI1	GNAI3	GRB2	HRAS	IFNG	IFNGR1	IGF1	IGF1R	IL2	IL2RA	IL2RB	IL2RG	IL6	IL6R	IL6ST	IRS1	JAK1	JAK2	JAK3	KDR	KRAS	LCK	LMO4	MAP2K1	MAP2K2	MLLT4	NGF	NOS3	NRAS	NTF3	NTF4	NTRK1	NTRK2	NTRK3	PAG1	PDGFB	PDGFRB
[truncated: 881 more rows]
[truncated: 427 more columns]
